# Supplementary material for: Dynamic Bayesian network structure learning based on an improved bacterial foraging optimization algorithm
Source: Sci Rep. 2024 Apr 9;14:8266. doi: 10.1038/s41598-024-58806-0 (PMC11003998; doi:10.1038/s41598-024-58806-0)
Supplement: Supplementary file 2 — Supplementary Information 2. [file 41598_2024_58806_MOESM2_ESM.txt]

function [LB,UB,Dim,F_obj] = Get_F(F)
switch F
    case 'F1'
        F_obj = @F1;
        LB=-100;
        UB=100;
        Dim =10;
    case 'F2'
        F_obj = @F2;
        LB=-10;
        UB=10;
        Dim = 10;        
    case 'F3'
        F_obj = @F3;
        LB=-100;
        UB=100;
        Dim = 10;        
    case 'F4'
        F_obj = @F4;
        LB=-5.12;
        UB=5.12;
        Dim = 10;        
    case 'F5'
        F_obj = @F5;
        LB=-600;
        UB=600;
        Dim = 30;        
    case 'F6'
        F_obj = @F6;
        LB=-50;
        UB=50;
        Dim = 10;        
    case 'F7'
        F_obj = @F7;
        LB=-5;
        UB=5;
        Dim=4;
    case 'F8'
        F_obj = @F8;
        LB=-2;
        UB=2;
        Dim=2;
    case 'F9'
        F_obj = @F9;
        LB=0;
        UB=1;
        Dim=6;     
    case 'F10'
        F_obj = @F10;
        LB=0;
        UB=10;
        Dim=4;
end
end

%%%%%%%%%%%%%%%%%%%%%%%%%%%%%%%%%%%%%%%%%%%%%%%%%%%%%%%%%%%%%%%%%%%%%%%%%%%%%%%%%%%%%%%%%
% F1

function o = F1(x)
o=sum(x.^2);
end

% F2

function o = F2(x)
o=sum(abs(x))+prod(abs(x));
end

% F3

function o = F3(x)
dim=size(x,2);
o=0;
for i=1:dim
    o=o+sum(x(1:i))^2;
end
end

% F4

function o = F4(x)
dim=size(x,2);
o=sum(x.^2-10*cos(2*pi.*x))+10*dim;
end

% F5

function o = F5(x)
dim=size(x,2);
o=sum(x.^2)/4000-prod(cos(x./sqrt([1:dim])))+1;
end

% F6

function o = F6(x)
dim=size(x,2);
o=.1*((sin(3*pi*x(1)))^2+sum((x(1:dim-1)-1).^2.*(1+(sin(3.*pi.*x(2:dim))).^2))+...
((x(dim)-1)^2)*(1+(sin(2*pi*x(dim)))^2))+sum(Ufun(x,5,100,4));
end

% F7

function o = F7(x)
aK=[.1957 .1947 .1735 .16 .0844 .0627 .0456 .0342 .0323 .0235 .0246];
bK=[.25 .5 1 2 4 6 8 10 12 14 16];bK=1./bK;
o=sum((aK-((x(1).*(bK.^2+x(2).*bK))./(bK.^2+x(3).*bK+x(4)))).^2);
end

% F8

function o = F8(x)
o=(1+(x(1)+x(2)+1)^2*(19-14*x(1)+3*(x(1)^2)-14*x(2)+6*x(1)*x(2)+3*x(2)^2))*...
    (30+(2*x(1)-3*x(2))^2*(18-32*x(1)+12*(x(1)^2)+48*x(2)-36*x(1)*x(2)+27*(x(2)^2)));
end

% F9

function o = F9(x)
aH=[10 3 17 3.5 1.7 8;.05 10 17 .1 8 14;3 3.5 1.7 10 17 8;17 8 .05 10 .1 14];
cH=[1 1.2 3 3.2];
pH=[.1312 .1696 .5569 .0124 .8283 .5886;.2329 .4135 .8307 .3736 .1004 .9991;...
.2348 .1415 .3522 .2883 .3047 .6650;.4047 .8828 .8732 .5743 .1091 .0381];
o=0;
for i=1:4
    o=o-cH(i)*exp(-(sum(aH(i,:).*((x-pH(i,:)).^2))));
end
end

% F10

function o = F10(x)
aSH=[4 4 4 4;1 1 1 1;8 8 8 8;6 6 6 6;3 7 3 7;2 9 2 9;5 5 3 3;8 1 8 1;6 2 6 2;7 3.6 7 3.6];
cSH=[.1 .2 .2 .4 .4 .6 .3 .7 .5 .5];

o=0;
for i=1:10
    o=o-((x-aSH(i,:))*(x-aSH(i,:))'+cSH(i))^(-1);
end
end

function o=Ufun(x,a,k,m)
o=k.*((x-a).^m).*(x>a)+k.*((-x-a).^m).*(x<(-a));
end
