# Supplementary material for: Dynamic Bayesian network structure learning based on an improved bacterial foraging optimization algorithm
Source: Sci Rep. 2024 Apr 9;14:8266. doi: 10.1038/s41598-024-58806-0 (PMC11003998; doi:10.1038/s41598-024-58806-0)
Supplement: Supplementary file 3 — Supplementary Information 3. [file 41598_2024_58806_MOESM3_ESM.txt]

HIST	CVP	PCWP	HYP	LVV	LVF	STKV	ERLO	HRBP	HREK	ERCA	HRSA	ANES	APL	TPR	ECO2	KINK	MINVOL	FIO2	PVS	SAO2	PAP	PMB	SHNT	INT	PRSS	DISC	MINVOLSET	VMCH	VTUB	VLNG	VALV	ACO2	CCHL	HR	CO	BP
FALSE	NORMAL	NORMAL	FALSE	NORMAL	FALSE	NORMAL	FALSE	HIGH	HIGH	FALSE	HIGH	FALSE	FALSE	NORMAL	LOW	FALSE	HIGH	NORMAL	HIGH	HIGH	NORMAL	FALSE	NORMAL	NORMAL	HIGH	FALSE	NORMAL	ZERO	ZERO	LOW	HIGH	LOW	HIGH	HIGH	HIGH	HIGH
FALSE	NORMAL	NORMAL	FALSE	NORMAL	FALSE	LOW	FALSE	HIGH	HIGH	FALSE	HIGH	FALSE	TRUE	NORMAL	LOW	FALSE	ZERO	NORMAL	LOW	LOW	NORMAL	FALSE	NORMAL	NORMAL	HIGH	FALSE	HIGH	HIGH	ZERO	ZERO	ZERO	HIGH	HIGH	HIGH	LOW	LOW
FALSE	NORMAL	NORMAL	FALSE	NORMAL	FALSE	NORMAL	FALSE	NORMAL	HIGH	FALSE	HIGH	FALSE	FALSE	HIGH	LOW	FALSE	HIGH	NORMAL	HIGH	HIGH	NORMAL	FALSE	NORMAL	NORMAL	LOW	FALSE	HIGH	HIGH	HIGH	LOW	HIGH	LOW	NORMAL	LOW	LOW	NORMAL
FALSE	NORMAL	NORMAL	FALSE	NORMAL	FALSE	NORMAL	FALSE	HIGH	HIGH	FALSE	HIGH	TRUE	FALSE	NORMAL	LOW	FALSE	ZERO	NORMAL	LOW	LOW	LOW	FALSE	NORMAL	NORMAL	HIGH	FALSE	NORMAL	NORMAL	LOW	ZERO	ZERO	HIGH	HIGH	HIGH	HIGH	HIGH
FALSE	NORMAL	NORMAL	FALSE	NORMAL	FALSE	NORMAL	FALSE	HIGH	HIGH	FALSE	HIGH	FALSE	FALSE	HIGH	LOW	FALSE	NORMAL	NORMAL	LOW	LOW	LOW	FALSE	NORMAL	NORMAL	LOW	FALSE	NORMAL	NORMAL	LOW	ZERO	LOW	HIGH	HIGH	HIGH	HIGH	HIGH
TRUE	LOW	LOW	FALSE	LOW	TRUE	LOW	FALSE	HIGH	NORMAL	TRUE	NORMAL	FALSE	FALSE	LOW	LOW	FALSE	ZERO	NORMAL	LOW	LOW	NORMAL	FALSE	HIGH	NORMAL	LOW	FALSE	NORMAL	NORMAL	LOW	ZERO	ZERO	HIGH	HIGH	HIGH	LOW	LOW
FALSE	NORMAL	NORMAL	FALSE	NORMAL	FALSE	NORMAL	FALSE	HIGH	HIGH	FALSE	HIGH	FALSE	FALSE	NORMAL	LOW	FALSE	ZERO	NORMAL	LOW	LOW	NORMAL	FALSE	NORMAL	NORMAL	HIGH	FALSE	NORMAL	NORMAL	LOW	ZERO	ZERO	HIGH	HIGH	HIGH	HIGH	HIGH
FALSE	NORMAL	NORMAL	FALSE	NORMAL	FALSE	NORMAL	FALSE	HIGH	HIGH	FALSE	HIGH	FALSE	FALSE	LOW	LOW	FALSE	ZERO	NORMAL	LOW	LOW	NORMAL	FALSE	NORMAL	NORMAL	HIGH	FALSE	NORMAL	ZERO	ZERO	ZERO	ZERO	HIGH	HIGH	HIGH	HIGH	LOW
FALSE	NORMAL	NORMAL	FALSE	NORMAL	FALSE	HIGH	FALSE	HIGH	HIGH	FALSE	HIGH	FALSE	FALSE	NORMAL	LOW	FALSE	ZERO	NORMAL	LOW	LOW	LOW	FALSE	NORMAL	NORMAL	LOW	FALSE	NORMAL	NORMAL	LOW	ZERO	ZERO	HIGH	HIGH	HIGH	HIGH	NORMAL
FALSE	NORMAL	NORMAL	FALSE	NORMAL	FALSE	NORMAL	FALSE	HIGH	HIGH	FALSE	HIGH	FALSE	FALSE	NORMAL	LOW	FALSE	ZERO	NORMAL	LOW	LOW	NORMAL	FALSE	NORMAL	NORMAL	LOW	FALSE	NORMAL	NORMAL	LOW	ZERO	ZERO	HIGH	HIGH	HIGH	HIGH	HIGH
FALSE	NORMAL	NORMAL	FALSE	NORMAL	FALSE	NORMAL	FALSE	HIGH	HIGH	FALSE	HIGH	FALSE	FALSE	HIGH	LOW	FALSE	ZERO	NORMAL	LOW	LOW	NORMAL	FALSE	NORMAL	NORMAL	HIGH	FALSE	NORMAL	NORMAL	LOW	ZERO	ZERO	HIGH	HIGH	HIGH	HIGH	HIGH
FALSE	NORMAL	NORMAL	FALSE	NORMAL	FALSE	NORMAL	TRUE	NORMAL	HIGH	FALSE	HIGH	FALSE	FALSE	HIGH	NORMAL	FALSE	ZERO	NORMAL	LOW	LOW	NORMAL	FALSE	NORMAL	NORMAL	NORMAL	FALSE	NORMAL	NORMAL	LOW	ZERO	LOW	HIGH	HIGH	HIGH	HIGH	HIGH
FALSE	NORMAL	LOW	FALSE	NORMAL	FALSE	NORMAL	FALSE	HIGH	LOW	FALSE	LOW	FALSE	FALSE	LOW	LOW	FALSE	HIGH	NORMAL	HIGH	HIGH	NORMAL	FALSE	NORMAL	NORMAL	LOW	FALSE	NORMAL	NORMAL	LOW	LOW	HIGH	LOW	HIGH	NORMAL	NORMAL	LOW
FALSE	HIGH	HIGH	TRUE	HIGH	FALSE	LOW	TRUE	NORMAL	HIGH	FALSE	HIGH	FALSE	FALSE	NORMAL	LOW	FALSE	ZERO	NORMAL	LOW	LOW	NORMAL	FALSE	NORMAL	NORMAL	NORMAL	FALSE	NORMAL	NORMAL	LOW	ZERO	ZERO	HIGH	HIGH	HIGH	LOW	LOW
FALSE	NORMAL	NORMAL	FALSE	NORMAL	FALSE	NORMAL	FALSE	HIGH	HIGH	FALSE	HIGH	FALSE	FALSE	LOW	LOW	FALSE	ZERO	NORMAL	NORMAL	NORMAL	NORMAL	FALSE	NORMAL	NORMAL	NORMAL	FALSE	NORMAL	NORMAL	LOW	ZERO	ZERO	HIGH	HIGH	HIGH	HIGH	LOW
FALSE	NORMAL	NORMAL	FALSE	NORMAL	FALSE	NORMAL	FALSE	HIGH	HIGH	FALSE	HIGH	FALSE	FALSE	HIGH	LOW	FALSE	ZERO	NORMAL	LOW	LOW	NORMAL	FALSE	NORMAL	NORMAL	HIGH	FALSE	NORMAL	NORMAL	LOW	ZERO	ZERO	NORMAL	HIGH	HIGH	HIGH	HIGH
FALSE	HIGH	HIGH	TRUE	HIGH	FALSE	LOW	FALSE	HIGH	HIGH	FALSE	HIGH	FALSE	FALSE	NORMAL	LOW	FALSE	ZERO	NORMAL	LOW	LOW	NORMAL	FALSE	NORMAL	NORMAL	NORMAL	FALSE	NORMAL	NORMAL	LOW	ZERO	ZERO	HIGH	HIGH	HIGH	LOW	LOW
FALSE	NORMAL	NORMAL	FALSE	NORMAL	FALSE	NORMAL	FALSE	LOW	LOW	FALSE	LOW	FALSE	FALSE	NORMAL	LOW	FALSE	ZERO	NORMAL	LOW	LOW	NORMAL	FALSE	NORMAL	NORMAL	HIGH	FALSE	NORMAL	NORMAL	LOW	ZERO	ZERO	HIGH	NORMAL	NORMAL	NORMAL	NORMAL
FALSE	HIGH	HIGH	TRUE	HIGH	FALSE	NORMAL	FALSE	HIGH	HIGH	FALSE	HIGH	FALSE	FALSE	HIGH	LOW	FALSE	ZERO	NORMAL	LOW	LOW	NORMAL	FALSE	NORMAL	NORMAL	HIGH	FALSE	NORMAL	NORMAL	LOW	ZERO	ZERO	HIGH	HIGH	HIGH	HIGH	NORMAL
FALSE	NORMAL	LOW	FALSE	NORMAL	FALSE	NORMAL	FALSE	HIGH	HIGH	FALSE	HIGH	FALSE	FALSE	LOW	LOW	FALSE	LOW	NORMAL	LOW	LOW	NORMAL	FALSE	NORMAL	NORMAL	HIGH	FALSE	NORMAL	NORMAL	LOW	ZERO	ZERO	HIGH	HIGH	HIGH	HIGH	LOW
FALSE	HIGH	HIGH	TRUE	HIGH	FALSE	LOW	FALSE	HIGH	HIGH	FALSE	HIGH	FALSE	FALSE	HIGH	LOW	FALSE	ZERO	NORMAL	LOW	LOW	NORMAL	FALSE	HIGH	NORMAL	HIGH	FALSE	NORMAL	NORMAL	LOW	ZERO	ZERO	HIGH	HIGH	HIGH	LOW	NORMAL
FALSE	HIGH	HIGH	TRUE	HIGH	FALSE	NORMAL	FALSE	HIGH	HIGH	FALSE	HIGH	FALSE	FALSE	LOW	LOW	FALSE	HIGH	NORMAL	HIGH	HIGH	NORMAL	FALSE	NORMAL	NORMAL	HIGH	TRUE	NORMAL	NORMAL	ZERO	LOW	HIGH	LOW	HIGH	HIGH	HIGH	NORMAL
FALSE	NORMAL	NORMAL	FALSE	NORMAL	FALSE	NORMAL	FALSE	HIGH	HIGH	FALSE	HIGH	FALSE	FALSE	LOW	LOW	FALSE	ZERO	NORMAL	LOW	LOW	NORMAL	FALSE	NORMAL	NORMAL	NORMAL	FALSE	NORMAL	NORMAL	LOW	ZERO	ZERO	HIGH	HIGH	HIGH	HIGH	LOW
FALSE	NORMAL	NORMAL	FALSE	NORMAL	FALSE	NORMAL	FALSE	HIGH	HIGH	FALSE	HIGH	FALSE	FALSE	HIGH	LOW	FALSE	ZERO	NORMAL	LOW	LOW	NORMAL	FALSE	NORMAL	NORMAL	LOW	FALSE	NORMAL	NORMAL	LOW	ZERO	ZERO	HIGH	HIGH	HIGH	HIGH	HIGH
FALSE	NORMAL	HIGH	FALSE	NORMAL	FALSE	NORMAL	FALSE	NORMAL	LOW	FALSE	NORMAL	FALSE	FALSE	HIGH	LOW	FALSE	HIGH	NORMAL	HIGH	HIGH	NORMAL	FALSE	NORMAL	NORMAL	HIGH	TRUE	NORMAL	NORMAL	ZERO	LOW	HIGH	LOW	NORMAL	LOW	LOW	LOW
FALSE	NORMAL	NORMAL	FALSE	NORMAL	FALSE	NORMAL	FALSE	NORMAL	NORMAL	TRUE	NORMAL	FALSE	FALSE	NORMAL	LOW	FALSE	ZERO	NORMAL	LOW	LOW	NORMAL	FALSE	NORMAL	NORMAL	LOW	FALSE	NORMAL	NORMAL	LOW	ZERO	ZERO	HIGH	HIGH	HIGH	HIGH	HIGH
FALSE	HIGH	NORMAL	FALSE	NORMAL	FALSE	LOW	FALSE	HIGH	HIGH	FALSE	HIGH	FALSE	FALSE	LOW	LOW	FALSE	ZERO	NORMAL	LOW	LOW	NORMAL	FALSE	NORMAL	NORMAL	HIGH	FALSE	NORMAL	NORMAL	LOW	ZERO	ZERO	HIGH	HIGH	HIGH	LOW	LOW
FALSE	NORMAL	NORMAL	FALSE	NORMAL	FALSE	LOW	TRUE	NORMAL	HIGH	FALSE	HIGH	FALSE	FALSE	HIGH	LOW	FALSE	ZERO	NORMAL	LOW	LOW	NORMAL	FALSE	NORMAL	NORMAL	HIGH	FALSE	NORMAL	NORMAL	LOW	ZERO	ZERO	HIGH	HIGH	HIGH	LOW	NORMAL
FALSE	NORMAL	NORMAL	FALSE	NORMAL	FALSE	NORMAL	FALSE	HIGH	NORMAL	TRUE	NORMAL	TRUE	FALSE	NORMAL	LOW	FALSE	HIGH	NORMAL	HIGH	HIGH	NORMAL	FALSE	NORMAL	NORMAL	HIGH	FALSE	NORMAL	ZERO	ZERO	LOW	HIGH	LOW	HIGH	HIGH	HIGH	HIGH
FALSE	NORMAL	NORMAL	FALSE	NORMAL	FALSE	NORMAL	FALSE	HIGH	HIGH	FALSE	HIGH	FALSE	FALSE	HIGH	LOW	FALSE	ZERO	NORMAL	LOW	LOW	NORMAL	FALSE	NORMAL	NORMAL	LOW	FALSE	NORMAL	NORMAL	LOW	ZERO	ZERO	HIGH	HIGH	HIGH	HIGH	HIGH
FALSE	NORMAL	NORMAL	FALSE	NORMAL	FALSE	NORMAL	FALSE	LOW	LOW	FALSE	LOW	TRUE	FALSE	HIGH	LOW	FALSE	HIGH	NORMAL	HIGH	HIGH	NORMAL	FALSE	NORMAL	NORMAL	HIGH	FALSE	LOW	LOW	ZERO	LOW	HIGH	LOW	NORMAL	NORMAL	NORMAL	NORMAL
FALSE	LOW	NORMAL	FALSE	NORMAL	FALSE	NORMAL	FALSE	HIGH	HIGH	FALSE	HIGH	FALSE	FALSE	HIGH	LOW	FALSE	ZERO	NORMAL	LOW	LOW	NORMAL	FALSE	NORMAL	NORMAL	LOW	FALSE	NORMAL	NORMAL	LOW	ZERO	ZERO	HIGH	HIGH	HIGH	HIGH	HIGH
FALSE	LOW	NORMAL	FALSE	NORMAL	FALSE	NORMAL	FALSE	HIGH	HIGH	FALSE	HIGH	FALSE	FALSE	HIGH	LOW	FALSE	ZERO	NORMAL	LOW	LOW	NORMAL	FALSE	NORMAL	NORMAL	LOW	FALSE	NORMAL	NORMAL	LOW	ZERO	ZERO	HIGH	HIGH	HIGH	HIGH	HIGH
FALSE	NORMAL	NORMAL	FALSE	NORMAL	FALSE	NORMAL	FALSE	HIGH	HIGH	FALSE	HIGH	FALSE	FALSE	HIGH	LOW	FALSE	ZERO	NORMAL	LOW	LOW	LOW	FALSE	NORMAL	NORMAL	NORMAL	FALSE	NORMAL	NORMAL	LOW	ZERO	ZERO	HIGH	HIGH	HIGH	HIGH	NORMAL
FALSE	NORMAL	NORMAL	FALSE	NORMAL	FALSE	LOW	FALSE	HIGH	HIGH	FALSE	HIGH	FALSE	FALSE	NORMAL	LOW	FALSE	HIGH	NORMAL	HIGH	HIGH	NORMAL	FALSE	NORMAL	NORMAL	HIGH	TRUE	NORMAL	NORMAL	ZERO	LOW	HIGH	LOW	HIGH	HIGH	LOW	LOW
FALSE	NORMAL	NORMAL	FALSE	NORMAL	FALSE	NORMAL	FALSE	HIGH	HIGH	FALSE	HIGH	FALSE	FALSE	NORMAL	LOW	FALSE	HIGH	NORMAL	HIGH	HIGH	NORMAL	FALSE	NORMAL	NORMAL	LOW	FALSE	HIGH	HIGH	HIGH	LOW	HIGH	LOW	HIGH	HIGH	HIGH	HIGH
FALSE	NORMAL	NORMAL	TRUE	NORMAL	FALSE	NORMAL	FALSE	HIGH	LOW	FALSE	HIGH	FALSE	FALSE	LOW	LOW	FALSE	ZERO	NORMAL	LOW	LOW	NORMAL	FALSE	NORMAL	NORMAL	NORMAL	FALSE	NORMAL	NORMAL	LOW	ZERO	ZERO	HIGH	HIGH	HIGH	HIGH	LOW
FALSE	LOW	LOW	FALSE	LOW	FALSE	NORMAL	FALSE	LOW	HIGH	FALSE	HIGH	FALSE	FALSE	LOW	NORMAL	FALSE	HIGH	NORMAL	LOW	LOW	NORMAL	FALSE	NORMAL	NORMAL	HIGH	TRUE	NORMAL	ZERO	ZERO	LOW	ZERO	HIGH	HIGH	HIGH	HIGH	LOW
FALSE	NORMAL	NORMAL	FALSE	NORMAL	FALSE	NORMAL	FALSE	LOW	LOW	FALSE	LOW	FALSE	FALSE	LOW	LOW	FALSE	ZERO	LOW	LOW	LOW	NORMAL	FALSE	NORMAL	NORMAL	LOW	FALSE	NORMAL	NORMAL	LOW	ZERO	ZERO	HIGH	HIGH	NORMAL	NORMAL	LOW
FALSE	NORMAL	NORMAL	FALSE	NORMAL	FALSE	HIGH	FALSE	HIGH	NORMAL	TRUE	NORMAL	FALSE	FALSE	NORMAL	LOW	FALSE	ZERO	NORMAL	LOW	LOW	NORMAL	FALSE	NORMAL	NORMAL	NORMAL	FALSE	NORMAL	NORMAL	LOW	ZERO	ZERO	HIGH	HIGH	HIGH	HIGH	HIGH
TRUE	NORMAL	NORMAL	FALSE	NORMAL	FALSE	NORMAL	FALSE	LOW	LOW	FALSE	LOW	TRUE	FALSE	LOW	LOW	FALSE	ZERO	NORMAL	LOW	LOW	NORMAL	FALSE	NORMAL	NORMAL	HIGH	FALSE	NORMAL	NORMAL	LOW	ZERO	ZERO	HIGH	HIGH	NORMAL	NORMAL	LOW
FALSE	NORMAL	HIGH	TRUE	HIGH	FALSE	NORMAL	FALSE	LOW	LOW	FALSE	LOW	TRUE	FALSE	NORMAL	LOW	FALSE	ZERO	NORMAL	LOW	LOW	NORMAL	FALSE	NORMAL	NORMAL	LOW	FALSE	NORMAL	NORMAL	LOW	ZERO	ZERO	HIGH	NORMAL	NORMAL	NORMAL	NORMAL
FALSE	LOW	NORMAL	FALSE	NORMAL	FALSE	NORMAL	FALSE	HIGH	HIGH	FALSE	HIGH	FALSE	FALSE	HIGH	LOW	FALSE	ZERO	NORMAL	LOW	LOW	NORMAL	FALSE	NORMAL	NORMAL	HIGH	FALSE	NORMAL	NORMAL	LOW	ZERO	ZERO	HIGH	NORMAL	HIGH	HIGH	HIGH
FALSE	NORMAL	NORMAL	FALSE	NORMAL	FALSE	NORMAL	FALSE	LOW	HIGH	TRUE	HIGH	FALSE	FALSE	NORMAL	LOW	FALSE	ZERO	NORMAL	LOW	LOW	NORMAL	FALSE	NORMAL	NORMAL	HIGH	FALSE	NORMAL	NORMAL	LOW	ZERO	NORMAL	NORMAL	HIGH	NORMAL	NORMAL	HIGH
FALSE	HIGH	HIGH	TRUE	HIGH	FALSE	LOW	FALSE	HIGH	HIGH	FALSE	HIGH	FALSE	FALSE	NORMAL	NORMAL	FALSE	LOW	NORMAL	LOW	LOW	NORMAL	FALSE	NORMAL	NORMAL	NORMAL	FALSE	NORMAL	NORMAL	LOW	NORMAL	NORMAL	NORMAL	HIGH	HIGH	NORMAL	HIGH
FALSE	NORMAL	NORMAL	FALSE	NORMAL	FALSE	LOW	FALSE	LOW	LOW	FALSE	LOW	FALSE	FALSE	HIGH	LOW	FALSE	HIGH	NORMAL	HIGH	HIGH	NORMAL	FALSE	NORMAL	NORMAL	LOW	FALSE	HIGH	HIGH	HIGH	LOW	HIGH	LOW	NORMAL	NORMAL	LOW	NORMAL
FALSE	LOW	NORMAL	FALSE	NORMAL	FALSE	NORMAL	FALSE	HIGH	HIGH	FALSE	HIGH	FALSE	FALSE	NORMAL	LOW	FALSE	ZERO	NORMAL	LOW	LOW	LOW	FALSE	HIGH	NORMAL	NORMAL	FALSE	NORMAL	NORMAL	LOW	ZERO	ZERO	HIGH	HIGH	HIGH	HIGH	HIGH
FALSE	NORMAL	NORMAL	FALSE	NORMAL	FALSE	HIGH	FALSE	HIGH	HIGH	FALSE	HIGH	FALSE	FALSE	NORMAL	LOW	FALSE	ZERO	NORMAL	LOW	LOW	NORMAL	FALSE	NORMAL	NORMAL	NORMAL	FALSE	NORMAL	NORMAL	LOW	ZERO	ZERO	HIGH	HIGH	HIGH	HIGH	HIGH
FALSE	NORMAL	NORMAL	FALSE	NORMAL	FALSE	NORMAL	FALSE	HIGH	HIGH	FALSE	HIGH	FALSE	FALSE	HIGH	LOW	FALSE	ZERO	NORMAL	LOW	LOW	NORMAL	FALSE	NORMAL	NORMAL	LOW	FALSE	NORMAL	NORMAL	LOW	ZERO	ZERO	HIGH	HIGH	HIGH	HIGH	NORMAL
FALSE	NORMAL	NORMAL	FALSE	NORMAL	FALSE	NORMAL	FALSE	HIGH	HIGH	FALSE	HIGH	FALSE	FALSE	NORMAL	LOW	FALSE	ZERO	NORMAL	LOW	LOW	NORMAL	FALSE	NORMAL	NORMAL	HIGH	FALSE	NORMAL	NORMAL	LOW	ZERO	ZERO	HIGH	HIGH	HIGH	HIGH	HIGH
FALSE	HIGH	HIGH	TRUE	HIGH	FALSE	LOW	FALSE	LOW	LOW	TRUE	NORMAL	FALSE	FALSE	HIGH	NORMAL	FALSE	HIGH	NORMAL	HIGH	HIGH	NORMAL	FALSE	NORMAL	NORMAL	HIGH	TRUE	NORMAL	NORMAL	ZERO	LOW	HIGH	LOW	NORMAL	NORMAL	NORMAL	HIGH
FALSE	HIGH	HIGH	TRUE	HIGH	FALSE	LOW	FALSE	HIGH	HIGH	FALSE	HIGH	FALSE	FALSE	NORMAL	LOW	FALSE	ZERO	NORMAL	LOW	LOW	NORMAL	FALSE	NORMAL	NORMAL	NORMAL	FALSE	NORMAL	NORMAL	LOW	ZERO	ZERO	HIGH	HIGH	HIGH	NORMAL	NORMAL
FALSE	NORMAL	NORMAL	FALSE	NORMAL	FALSE	NORMAL	FALSE	HIGH	HIGH	FALSE	HIGH	FALSE	FALSE	NORMAL	LOW	FALSE	ZERO	NORMAL	LOW	LOW	NORMAL	FALSE	NORMAL	NORMAL	LOW	FALSE	NORMAL	NORMAL	LOW	ZERO	ZERO	HIGH	HIGH	HIGH	HIGH	HIGH
FALSE	NORMAL	NORMAL	FALSE	NORMAL	FALSE	NORMAL	FALSE	HIGH	HIGH	FALSE	HIGH	FALSE	FALSE	NORMAL	LOW	FALSE	HIGH	NORMAL	HIGH	HIGH	NORMAL	FALSE	NORMAL	NORMAL	HIGH	FALSE	LOW	LOW	ZERO	LOW	HIGH	LOW	HIGH	HIGH	HIGH	NORMAL
FALSE	LOW	NORMAL	FALSE	NORMAL	FALSE	NORMAL	FALSE	HIGH	HIGH	FALSE	HIGH	FALSE	FALSE	HIGH	LOW	FALSE	ZERO	NORMAL	LOW	LOW	NORMAL	FALSE	NORMAL	NORMAL	NORMAL	FALSE	NORMAL	NORMAL	LOW	ZERO	ZERO	HIGH	HIGH	HIGH	HIGH	HIGH
FALSE	NORMAL	NORMAL	FALSE	NORMAL	FALSE	NORMAL	FALSE	HIGH	HIGH	FALSE	HIGH	FALSE	FALSE	HIGH	LOW	FALSE	ZERO	NORMAL	LOW	LOW	NORMAL	FALSE	NORMAL	NORMAL	NORMAL	FALSE	NORMAL	NORMAL	LOW	ZERO	ZERO	HIGH	HIGH	HIGH	HIGH	HIGH
FALSE	NORMAL	NORMAL	FALSE	NORMAL	FALSE	NORMAL	FALSE	HIGH	HIGH	FALSE	HIGH	FALSE	FALSE	LOW	LOW	FALSE	HIGH	NORMAL	HIGH	HIGH	NORMAL	FALSE	NORMAL	NORMAL	HIGH	FALSE	NORMAL	NORMAL	LOW	LOW	HIGH	LOW	HIGH	HIGH	HIGH	NORMAL
FALSE	HIGH	HIGH	TRUE	HIGH	FALSE	LOW	FALSE	HIGH	HIGH	FALSE	HIGH	FALSE	FALSE	NORMAL	LOW	FALSE	ZERO	NORMAL	LOW	LOW	NORMAL	FALSE	NORMAL	NORMAL	LOW	FALSE	NORMAL	NORMAL	LOW	ZERO	ZERO	HIGH	HIGH	HIGH	NORMAL	NORMAL
FALSE	NORMAL	NORMAL	FALSE	NORMAL	FALSE	NORMAL	FALSE	HIGH	HIGH	FALSE	HIGH	TRUE	FALSE	HIGH	NORMAL	FALSE	ZERO	NORMAL	LOW	LOW	NORMAL	FALSE	HIGH	ONESIDED	LOW	FALSE	NORMAL	NORMAL	LOW	LOW	LOW	HIGH	HIGH	HIGH	HIGH	HIGH
FALSE	LOW	LOW	FALSE	LOW	TRUE	LOW	FALSE	HIGH	HIGH	FALSE	HIGH	FALSE	FALSE	NORMAL	LOW	FALSE	ZERO	NORMAL	LOW	LOW	NORMAL	FALSE	NORMAL	NORMAL	NORMAL	FALSE	NORMAL	NORMAL	LOW	ZERO	ZERO	HIGH	HIGH	HIGH	LOW	LOW
FALSE	NORMAL	LOW	FALSE	NORMAL	FALSE	NORMAL	FALSE	HIGH	HIGH	FALSE	HIGH	FALSE	TRUE	LOW	LOW	FALSE	HIGH	LOW	NORMAL	LOW	NORMAL	FALSE	HIGH	NORMAL	NORMAL	FALSE	NORMAL	NORMAL	ZERO	LOW	HIGH	LOW	HIGH	HIGH	HIGH	LOW
FALSE	NORMAL	NORMAL	FALSE	NORMAL	FALSE	NORMAL	FALSE	LOW	LOW	FALSE	LOW	FALSE	FALSE	HIGH	ZERO	FALSE	ZERO	NORMAL	LOW	LOW	NORMAL	FALSE	NORMAL	NORMAL	NORMAL	FALSE	NORMAL	NORMAL	LOW	ZERO	ZERO	HIGH	HIGH	NORMAL	NORMAL	HIGH
FALSE	NORMAL	HIGH	TRUE	HIGH	FALSE	LOW	FALSE	HIGH	HIGH	FALSE	HIGH	FALSE	FALSE	LOW	NORMAL	FALSE	ZERO	NORMAL	LOW	LOW	NORMAL	FALSE	NORMAL	ESOPHAGEAL	NORMAL	FALSE	NORMAL	NORMAL	LOW	LOW	ZERO	HIGH	HIGH	HIGH	NORMAL	LOW
FALSE	NORMAL	NORMAL	FALSE	NORMAL	FALSE	NORMAL	FALSE	HIGH	HIGH	FALSE	HIGH	FALSE	FALSE	NORMAL	LOW	FALSE	ZERO	NORMAL	LOW	LOW	NORMAL	FALSE	NORMAL	NORMAL	LOW	FALSE	NORMAL	NORMAL	LOW	ZERO	ZERO	HIGH	HIGH	HIGH	HIGH	HIGH
FALSE	NORMAL	NORMAL	FALSE	NORMAL	FALSE	HIGH	FALSE	NORMAL	LOW	TRUE	HIGH	FALSE	FALSE	NORMAL	LOW	FALSE	HIGH	NORMAL	HIGH	HIGH	NORMAL	FALSE	NORMAL	NORMAL	LOW	FALSE	NORMAL	HIGH	HIGH	LOW	HIGH	LOW	HIGH	LOW	NORMAL	NORMAL
FALSE	NORMAL	NORMAL	FALSE	NORMAL	FALSE	NORMAL	FALSE	LOW	LOW	FALSE	LOW	FALSE	FALSE	HIGH	LOW	FALSE	ZERO	NORMAL	LOW	LOW	NORMAL	FALSE	NORMAL	NORMAL	HIGH	FALSE	NORMAL	NORMAL	LOW	ZERO	ZERO	HIGH	HIGH	NORMAL	NORMAL	HIGH
FALSE	HIGH	HIGH	TRUE	HIGH	FALSE	NORMAL	FALSE	HIGH	HIGH	FALSE	HIGH	FALSE	FALSE	LOW	LOW	FALSE	ZERO	LOW	LOW	LOW	HIGH	TRUE	HIGH	NORMAL	HIGH	FALSE	NORMAL	NORMAL	LOW	ZERO	ZERO	HIGH	HIGH	HIGH	HIGH	LOW
FALSE	HIGH	HIGH	TRUE	HIGH	FALSE	NORMAL	TRUE	NORMAL	NORMAL	TRUE	NORMAL	TRUE	FALSE	LOW	LOW	FALSE	HIGH	NORMAL	HIGH	HIGH	NORMAL	FALSE	NORMAL	NORMAL	HIGH	FALSE	LOW	LOW	ZERO	LOW	HIGH	LOW	HIGH	HIGH	HIGH	LOW
FALSE	NORMAL	NORMAL	FALSE	NORMAL	FALSE	NORMAL	FALSE	HIGH	HIGH	FALSE	HIGH	FALSE	FALSE	LOW	LOW	FALSE	ZERO	NORMAL	LOW	LOW	NORMAL	FALSE	NORMAL	NORMAL	LOW	FALSE	NORMAL	NORMAL	LOW	ZERO	ZERO	HIGH	HIGH	HIGH	HIGH	HIGH
FALSE	NORMAL	NORMAL	FALSE	NORMAL	FALSE	NORMAL	FALSE	NORMAL	HIGH	FALSE	NORMAL	FALSE	FALSE	HIGH	LOW	FALSE	HIGH	NORMAL	HIGH	HIGH	NORMAL	FALSE	NORMAL	NORMAL	HIGH	FALSE	LOW	LOW	ZERO	LOW	HIGH	LOW	NORMAL	LOW	LOW	LOW
FALSE	NORMAL	NORMAL	FALSE	NORMAL	FALSE	NORMAL	FALSE	HIGH	HIGH	FALSE	HIGH	FALSE	FALSE	LOW	LOW	TRUE	ZERO	NORMAL	LOW	LOW	NORMAL	FALSE	NORMAL	NORMAL	NORMAL	FALSE	NORMAL	NORMAL	LOW	ZERO	ZERO	HIGH	HIGH	HIGH	HIGH	LOW
FALSE	NORMAL	NORMAL	FALSE	NORMAL	FALSE	NORMAL	FALSE	HIGH	HIGH	FALSE	HIGH	FALSE	FALSE	LOW	LOW	FALSE	ZERO	NORMAL	LOW	LOW	NORMAL	FALSE	NORMAL	NORMAL	NORMAL	FALSE	NORMAL	NORMAL	LOW	ZERO	ZERO	HIGH	HIGH	HIGH	HIGH	LOW
FALSE	NORMAL	NORMAL	FALSE	NORMAL	FALSE	NORMAL	FALSE	HIGH	NORMAL	TRUE	NORMAL	FALSE	FALSE	LOW	LOW	FALSE	ZERO	NORMAL	LOW	LOW	NORMAL	FALSE	NORMAL	NORMAL	NORMAL	FALSE	NORMAL	NORMAL	LOW	ZERO	ZERO	HIGH	HIGH	HIGH	HIGH	LOW
FALSE	NORMAL	NORMAL	FALSE	NORMAL	FALSE	NORMAL	FALSE	HIGH	HIGH	FALSE	HIGH	FALSE	FALSE	HIGH	LOW	FALSE	ZERO	NORMAL	LOW	LOW	NORMAL	FALSE	NORMAL	NORMAL	HIGH	FALSE	NORMAL	NORMAL	LOW	ZERO	ZERO	HIGH	HIGH	HIGH	HIGH	HIGH
FALSE	NORMAL	NORMAL	FALSE	NORMAL	FALSE	NORMAL	FALSE	HIGH	HIGH	FALSE	HIGH	FALSE	FALSE	NORMAL	ZERO	FALSE	HIGH	NORMAL	HIGH	HIGH	NORMAL	FALSE	NORMAL	NORMAL	LOW	FALSE	HIGH	HIGH	HIGH	LOW	HIGH	NORMAL	HIGH	HIGH	HIGH	HIGH
FALSE	NORMAL	NORMAL	FALSE	NORMAL	FALSE	NORMAL	FALSE	HIGH	HIGH	FALSE	NORMAL	FALSE	FALSE	NORMAL	LOW	FALSE	HIGH	NORMAL	HIGH	HIGH	NORMAL	FALSE	NORMAL	NORMAL	HIGH	FALSE	LOW	ZERO	ZERO	LOW	HIGH	LOW	HIGH	HIGH	HIGH	HIGH
FALSE	NORMAL	NORMAL	FALSE	NORMAL	FALSE	NORMAL	FALSE	HIGH	HIGH	FALSE	HIGH	FALSE	FALSE	LOW	LOW	FALSE	HIGH	NORMAL	HIGH	HIGH	NORMAL	FALSE	NORMAL	NORMAL	HIGH	TRUE	NORMAL	NORMAL	ZERO	LOW	HIGH	LOW	HIGH	HIGH	HIGH	LOW
FALSE	NORMAL	HIGH	TRUE	HIGH	FALSE	NORMAL	FALSE	HIGH	HIGH	FALSE	HIGH	FALSE	FALSE	HIGH	LOW	FALSE	ZERO	NORMAL	LOW	LOW	NORMAL	FALSE	NORMAL	NORMAL	HIGH	FALSE	NORMAL	NORMAL	LOW	ZERO	ZERO	HIGH	HIGH	HIGH	HIGH	HIGH
FALSE	NORMAL	NORMAL	FALSE	NORMAL	FALSE	NORMAL	FALSE	HIGH	HIGH	FALSE	HIGH	FALSE	FALSE	NORMAL	ZERO	FALSE	HIGH	NORMAL	HIGH	NORMAL	NORMAL	FALSE	HIGH	NORMAL	HIGH	FALSE	NORMAL	NORMAL	LOW	LOW	HIGH	NORMAL	HIGH	HIGH	HIGH	NORMAL
FALSE	NORMAL	HIGH	FALSE	HIGH	FALSE	NORMAL	FALSE	HIGH	HIGH	FALSE	HIGH	FALSE	FALSE	LOW	LOW	FALSE	ZERO	NORMAL	LOW	LOW	NORMAL	FALSE	NORMAL	NORMAL	HIGH	FALSE	NORMAL	NORMAL	LOW	ZERO	ZERO	HIGH	HIGH	HIGH	HIGH	LOW
FALSE	NORMAL	NORMAL	FALSE	NORMAL	FALSE	NORMAL	FALSE	HIGH	HIGH	FALSE	HIGH	FALSE	FALSE	LOW	LOW	FALSE	ZERO	NORMAL	LOW	LOW	NORMAL	FALSE	NORMAL	NORMAL	HIGH	FALSE	NORMAL	NORMAL	LOW	ZERO	ZERO	HIGH	HIGH	HIGH	HIGH	LOW
FALSE	NORMAL	NORMAL	FALSE	NORMAL	FALSE	NORMAL	FALSE	LOW	LOW	FALSE	LOW	FALSE	FALSE	NORMAL	LOW	FALSE	ZERO	NORMAL	LOW	LOW	NORMAL	FALSE	NORMAL	NORMAL	HIGH	FALSE	NORMAL	NORMAL	LOW	ZERO	ZERO	HIGH	HIGH	NORMAL	NORMAL	LOW
FALSE	NORMAL	NORMAL	FALSE	NORMAL	FALSE	NORMAL	FALSE	HIGH	HIGH	FALSE	HIGH	FALSE	FALSE	NORMAL	LOW	FALSE	ZERO	NORMAL	LOW	LOW	NORMAL	FALSE	NORMAL	NORMAL	LOW	FALSE	NORMAL	NORMAL	LOW	ZERO	ZERO	HIGH	HIGH	HIGH	HIGH	HIGH
FALSE	NORMAL	NORMAL	TRUE	NORMAL	FALSE	LOW	FALSE	HIGH	HIGH	FALSE	HIGH	FALSE	FALSE	NORMAL	LOW	FALSE	ZERO	NORMAL	LOW	LOW	NORMAL	FALSE	NORMAL	NORMAL	HIGH	FALSE	NORMAL	NORMAL	LOW	ZERO	ZERO	HIGH	HIGH	HIGH	LOW	LOW
FALSE	NORMAL	NORMAL	FALSE	NORMAL	FALSE	NORMAL	FALSE	HIGH	HIGH	FALSE	HIGH	FALSE	FALSE	HIGH	NORMAL	FALSE	HIGH	NORMAL	HIGH	HIGH	NORMAL	FALSE	NORMAL	NORMAL	LOW	FALSE	HIGH	HIGH	HIGH	LOW	HIGH	HIGH	HIGH	HIGH	HIGH	HIGH
FALSE	NORMAL	NORMAL	FALSE	NORMAL	FALSE	NORMAL	FALSE	HIGH	HIGH	FALSE	HIGH	FALSE	FALSE	NORMAL	LOW	FALSE	ZERO	NORMAL	LOW	LOW	NORMAL	FALSE	NORMAL	NORMAL	HIGH	TRUE	NORMAL	NORMAL	ZERO	ZERO	ZERO	HIGH	HIGH	HIGH	HIGH	HIGH
FALSE	NORMAL	NORMAL	FALSE	NORMAL	FALSE	NORMAL	FALSE	LOW	HIGH	TRUE	LOW	FALSE	FALSE	HIGH	LOW	FALSE	ZERO	LOW	LOW	LOW	NORMAL	FALSE	NORMAL	NORMAL	HIGH	FALSE	NORMAL	NORMAL	LOW	ZERO	ZERO	HIGH	HIGH	NORMAL	NORMAL	HIGH
FALSE	NORMAL	NORMAL	FALSE	NORMAL	FALSE	NORMAL	FALSE	NORMAL	LOW	FALSE	LOW	FALSE	FALSE	HIGH	ZERO	FALSE	HIGH	NORMAL	HIGH	HIGH	NORMAL	FALSE	NORMAL	NORMAL	LOW	FALSE	NORMAL	HIGH	HIGH	LOW	HIGH	NORMAL	NORMAL	NORMAL	NORMAL	HIGH
FALSE	HIGH	HIGH	TRUE	HIGH	FALSE	NORMAL	FALSE	HIGH	HIGH	FALSE	HIGH	FALSE	FALSE	NORMAL	LOW	TRUE	ZERO	NORMAL	LOW	LOW	NORMAL	FALSE	NORMAL	NORMAL	HIGH	FALSE	NORMAL	NORMAL	LOW	ZERO	ZERO	HIGH	HIGH	HIGH	HIGH	HIGH
FALSE	NORMAL	NORMAL	FALSE	NORMAL	FALSE	NORMAL	FALSE	HIGH	HIGH	FALSE	HIGH	FALSE	FALSE	LOW	NORMAL	FALSE	ZERO	NORMAL	LOW	LOW	NORMAL	FALSE	NORMAL	NORMAL	NORMAL	FALSE	NORMAL	NORMAL	LOW	NORMAL	NORMAL	NORMAL	HIGH	HIGH	HIGH	LOW
TRUE	LOW	LOW	FALSE	LOW	TRUE	LOW	FALSE	LOW	LOW	FALSE	LOW	FALSE	FALSE	HIGH	LOW	FALSE	ZERO	NORMAL	LOW	LOW	NORMAL	FALSE	NORMAL	NORMAL	HIGH	FALSE	NORMAL	NORMAL	LOW	ZERO	ZERO	HIGH	HIGH	NORMAL	LOW	NORMAL
FALSE	LOW	NORMAL	FALSE	NORMAL	FALSE	NORMAL	FALSE	HIGH	HIGH	FALSE	HIGH	FALSE	FALSE	NORMAL	LOW	FALSE	ZERO	NORMAL	LOW	LOW	NORMAL	FALSE	NORMAL	NORMAL	NORMAL	FALSE	NORMAL	NORMAL	LOW	ZERO	ZERO	HIGH	HIGH	HIGH	HIGH	HIGH
FALSE	LOW	LOW	FALSE	LOW	FALSE	NORMAL	FALSE	HIGH	HIGH	FALSE	HIGH	FALSE	FALSE	NORMAL	NORMAL	FALSE	ZERO	NORMAL	LOW	LOW	NORMAL	FALSE	HIGH	ONESIDED	HIGH	FALSE	NORMAL	NORMAL	LOW	LOW	LOW	HIGH	HIGH	HIGH	HIGH	NORMAL
FALSE	NORMAL	NORMAL	FALSE	NORMAL	FALSE	NORMAL	FALSE	HIGH	HIGH	FALSE	HIGH	TRUE	FALSE	HIGH	LOW	FALSE	ZERO	NORMAL	LOW	NORMAL	LOW	FALSE	NORMAL	NORMAL	NORMAL	FALSE	NORMAL	NORMAL	LOW	ZERO	ZERO	HIGH	HIGH	HIGH	HIGH	HIGH
FALSE	HIGH	HIGH	TRUE	HIGH	FALSE	NORMAL	FALSE	HIGH	HIGH	FALSE	HIGH	FALSE	FALSE	LOW	LOW	TRUE	ZERO	NORMAL	LOW	LOW	NORMAL	FALSE	NORMAL	NORMAL	NORMAL	FALSE	NORMAL	NORMAL	LOW	ZERO	ZERO	HIGH	HIGH	HIGH	HIGH	LOW
FALSE	NORMAL	NORMAL	FALSE	NORMAL	FALSE	NORMAL	FALSE	LOW	LOW	FALSE	LOW	FALSE	FALSE	HIGH	LOW	FALSE	HIGH	NORMAL	HIGH	HIGH	NORMAL	FALSE	NORMAL	NORMAL	HIGH	FALSE	NORMAL	ZERO	ZERO	LOW	HIGH	LOW	NORMAL	NORMAL	HIGH	HIGH
FALSE	NORMAL	NORMAL	FALSE	NORMAL	FALSE	NORMAL	FALSE	HIGH	HIGH	FALSE	HIGH	FALSE	FALSE	HIGH	LOW	FALSE	ZERO	NORMAL	LOW	LOW	NORMAL	FALSE	NORMAL	NORMAL	HIGH	FALSE	NORMAL	NORMAL	LOW	ZERO	ZERO	HIGH	HIGH	HIGH	HIGH	HIGH
FALSE	NORMAL	NORMAL	FALSE	NORMAL	FALSE	NORMAL	FALSE	LOW	LOW	FALSE	LOW	FALSE	FALSE	LOW	LOW	FALSE	ZERO	NORMAL	LOW	LOW	NORMAL	FALSE	NORMAL	NORMAL	NORMAL	FALSE	NORMAL	NORMAL	LOW	ZERO	ZERO	HIGH	HIGH	NORMAL	NORMAL	LOW
FALSE	NORMAL	NORMAL	FALSE	NORMAL	FALSE	NORMAL	FALSE	HIGH	HIGH	FALSE	HIGH	FALSE	FALSE	LOW	LOW	FALSE	HIGH	NORMAL	LOW	LOW	HIGH	FALSE	NORMAL	NORMAL	HIGH	FALSE	NORMAL	NORMAL	LOW	ZERO	ZERO	HIGH	HIGH	HIGH	HIGH	LOW
FALSE	LOW	NORMAL	FALSE	NORMAL	FALSE	NORMAL	FALSE	HIGH	HIGH	FALSE	HIGH	FALSE	FALSE	NORMAL	LOW	FALSE	ZERO	NORMAL	LOW	LOW	NORMAL	FALSE	NORMAL	NORMAL	NORMAL	FALSE	NORMAL	NORMAL	LOW	ZERO	ZERO	HIGH	HIGH	HIGH	HIGH	HIGH
FALSE	NORMAL	HIGH	TRUE	HIGH	FALSE	NORMAL	FALSE	HIGH	HIGH	FALSE	HIGH	FALSE	FALSE	LOW	LOW	FALSE	HIGH	NORMAL	HIGH	HIGH	NORMAL	FALSE	NORMAL	NORMAL	HIGH	TRUE	NORMAL	NORMAL	ZERO	LOW	HIGH	LOW	HIGH	HIGH	HIGH	LOW
TRUE	LOW	LOW	FALSE	LOW	TRUE	LOW	FALSE	HIGH	HIGH	FALSE	HIGH	TRUE	FALSE	LOW	LOW	TRUE	ZERO	NORMAL	LOW	HIGH	NORMAL	FALSE	NORMAL	NORMAL	LOW	FALSE	NORMAL	NORMAL	LOW	ZERO	ZERO	HIGH	HIGH	HIGH	LOW	LOW
FALSE	NORMAL	HIGH	TRUE	HIGH	FALSE	LOW	FALSE	HIGH	HIGH	FALSE	HIGH	FALSE	FALSE	LOW	LOW	FALSE	ZERO	NORMAL	LOW	LOW	NORMAL	FALSE	NORMAL	NORMAL	NORMAL	FALSE	NORMAL	NORMAL	LOW	ZERO	ZERO	HIGH	HIGH	HIGH	LOW	LOW
FALSE	HIGH	HIGH	TRUE	HIGH	FALSE	LOW	FALSE	HIGH	HIGH	FALSE	HIGH	FALSE	FALSE	LOW	LOW	FALSE	ZERO	NORMAL	LOW	LOW	HIGH	FALSE	NORMAL	NORMAL	NORMAL	FALSE	NORMAL	NORMAL	LOW	ZERO	ZERO	HIGH	HIGH	HIGH	NORMAL	LOW
FALSE	NORMAL	NORMAL	FALSE	NORMAL	FALSE	LOW	FALSE	HIGH	HIGH	FALSE	HIGH	FALSE	FALSE	NORMAL	LOW	FALSE	ZERO	NORMAL	LOW	LOW	NORMAL	FALSE	NORMAL	NORMAL	HIGH	FALSE	NORMAL	NORMAL	LOW	ZERO	ZERO	HIGH	HIGH	HIGH	LOW	LOW
FALSE	LOW	LOW	FALSE	LOW	TRUE	LOW	FALSE	HIGH	HIGH	FALSE	HIGH	FALSE	FALSE	LOW	LOW	FALSE	ZERO	NORMAL	LOW	LOW	NORMAL	FALSE	NORMAL	NORMAL	HIGH	FALSE	NORMAL	NORMAL	LOW	ZERO	ZERO	HIGH	HIGH	HIGH	LOW	LOW
FALSE	HIGH	HIGH	TRUE	HIGH	FALSE	NORMAL	FALSE	LOW	LOW	FALSE	LOW	FALSE	FALSE	LOW	LOW	FALSE	ZERO	NORMAL	LOW	LOW	HIGH	FALSE	NORMAL	NORMAL	HIGH	FALSE	NORMAL	NORMAL	LOW	ZERO	ZERO	HIGH	HIGH	NORMAL	NORMAL	LOW
FALSE	NORMAL	NORMAL	FALSE	NORMAL	FALSE	NORMAL	FALSE	HIGH	HIGH	FALSE	HIGH	FALSE	FALSE	LOW	LOW	FALSE	ZERO	NORMAL	LOW	LOW	NORMAL	FALSE	NORMAL	NORMAL	LOW	FALSE	NORMAL	NORMAL	LOW	ZERO	ZERO	HIGH	HIGH	HIGH	HIGH	LOW
FALSE	NORMAL	NORMAL	FALSE	NORMAL	FALSE	NORMAL	FALSE	HIGH	HIGH	FALSE	HIGH	FALSE	FALSE	NORMAL	LOW	FALSE	HIGH	NORMAL	HIGH	HIGH	NORMAL	FALSE	NORMAL	NORMAL	HIGH	FALSE	NORMAL	ZERO	ZERO	LOW	HIGH	LOW	HIGH	HIGH	HIGH	HIGH
FALSE	NORMAL	NORMAL	FALSE	NORMAL	FALSE	HIGH	FALSE	HIGH	NORMAL	TRUE	NORMAL	FALSE	FALSE	LOW	LOW	FALSE	HIGH	NORMAL	HIGH	HIGH	LOW	FALSE	NORMAL	NORMAL	HIGH	FALSE	NORMAL	ZERO	ZERO	LOW	HIGH	LOW	HIGH	HIGH	HIGH	LOW
FALSE	NORMAL	NORMAL	FALSE	NORMAL	FALSE	NORMAL	FALSE	HIGH	LOW	FALSE	HIGH	FALSE	FALSE	HIGH	LOW	FALSE	ZERO	NORMAL	LOW	LOW	NORMAL	FALSE	NORMAL	NORMAL	HIGH	FALSE	NORMAL	NORMAL	LOW	ZERO	ZERO	HIGH	NORMAL	HIGH	HIGH	HIGH
FALSE	HIGH	HIGH	TRUE	HIGH	FALSE	LOW	FALSE	LOW	LOW	FALSE	LOW	TRUE	FALSE	HIGH	LOW	FALSE	ZERO	NORMAL	LOW	LOW	NORMAL	FALSE	HIGH	NORMAL	HIGH	FALSE	NORMAL	NORMAL	LOW	ZERO	ZERO	HIGH	HIGH	NORMAL	LOW	NORMAL
FALSE	NORMAL	NORMAL	FALSE	NORMAL	FALSE	NORMAL	FALSE	LOW	LOW	FALSE	LOW	FALSE	FALSE	HIGH	ZERO	FALSE	ZERO	NORMAL	HIGH	HIGH	NORMAL	FALSE	NORMAL	NORMAL	NORMAL	FALSE	NORMAL	NORMAL	LOW	ZERO	HIGH	LOW	NORMAL	NORMAL	NORMAL	NORMAL
FALSE	NORMAL	NORMAL	FALSE	NORMAL	FALSE	NORMAL	FALSE	LOW	LOW	FALSE	LOW	FALSE	FALSE	NORMAL	LOW	FALSE	ZERO	NORMAL	LOW	LOW	NORMAL	FALSE	NORMAL	NORMAL	HIGH	FALSE	NORMAL	NORMAL	LOW	ZERO	ZERO	HIGH	HIGH	NORMAL	NORMAL	NORMAL
FALSE	NORMAL	NORMAL	FALSE	NORMAL	FALSE	NORMAL	FALSE	HIGH	HIGH	FALSE	HIGH	FALSE	FALSE	NORMAL	NORMAL	FALSE	ZERO	NORMAL	LOW	LOW	NORMAL	FALSE	HIGH	ONESIDED	HIGH	FALSE	NORMAL	NORMAL	LOW	LOW	LOW	HIGH	HIGH	HIGH	HIGH	HIGH
FALSE	NORMAL	HIGH	TRUE	HIGH	FALSE	LOW	FALSE	HIGH	HIGH	FALSE	HIGH	FALSE	FALSE	HIGH	LOW	FALSE	ZERO	NORMAL	LOW	LOW	NORMAL	FALSE	NORMAL	NORMAL	HIGH	FALSE	NORMAL	NORMAL	LOW	ZERO	ZERO	HIGH	HIGH	HIGH	LOW	NORMAL
FALSE	NORMAL	NORMAL	FALSE	NORMAL	FALSE	NORMAL	FALSE	HIGH	NORMAL	TRUE	NORMAL	TRUE	FALSE	NORMAL	LOW	FALSE	ZERO	NORMAL	LOW	LOW	NORMAL	FALSE	NORMAL	NORMAL	LOW	FALSE	NORMAL	NORMAL	LOW	ZERO	ZERO	HIGH	HIGH	HIGH	HIGH	HIGH
FALSE	HIGH	HIGH	FALSE	HIGH	FALSE	NORMAL	FALSE	HIGH	HIGH	FALSE	HIGH	FALSE	FALSE	LOW	LOW	FALSE	ZERO	NORMAL	LOW	LOW	NORMAL	FALSE	NORMAL	NORMAL	NORMAL	FALSE	NORMAL	NORMAL	LOW	ZERO	ZERO	HIGH	HIGH	HIGH	HIGH	LOW
FALSE	LOW	LOW	TRUE	LOW	TRUE	LOW	FALSE	HIGH	HIGH	FALSE	HIGH	FALSE	FALSE	LOW	ZERO	FALSE	HIGH	NORMAL	HIGH	HIGH	NORMAL	FALSE	NORMAL	NORMAL	HIGH	TRUE	NORMAL	NORMAL	ZERO	LOW	HIGH	NORMAL	HIGH	HIGH	NORMAL	LOW
FALSE	NORMAL	NORMAL	FALSE	NORMAL	FALSE	NORMAL	FALSE	HIGH	HIGH	FALSE	HIGH	FALSE	FALSE	LOW	LOW	FALSE	ZERO	NORMAL	LOW	LOW	NORMAL	FALSE	NORMAL	NORMAL	NORMAL	FALSE	NORMAL	NORMAL	LOW	ZERO	ZERO	HIGH	HIGH	HIGH	HIGH	LOW
FALSE	HIGH	HIGH	TRUE	HIGH	FALSE	NORMAL	FALSE	HIGH	HIGH	FALSE	HIGH	FALSE	FALSE	NORMAL	LOW	FALSE	HIGH	LOW	NORMAL	NORMAL	NORMAL	FALSE	NORMAL	NORMAL	HIGH	FALSE	NORMAL	ZERO	ZERO	LOW	HIGH	LOW	HIGH	HIGH	HIGH	HIGH
FALSE	HIGH	HIGH	FALSE	HIGH	FALSE	NORMAL	FALSE	LOW	LOW	FALSE	LOW	FALSE	FALSE	HIGH	HIGH	FALSE	LOW	NORMAL	LOW	LOW	NORMAL	FALSE	NORMAL	NORMAL	HIGH	FALSE	NORMAL	NORMAL	NORMAL	HIGH	LOW	NORMAL	NORMAL	NORMAL	NORMAL	HIGH
FALSE	NORMAL	NORMAL	FALSE	NORMAL	FALSE	NORMAL	FALSE	HIGH	HIGH	FALSE	HIGH	FALSE	FALSE	HIGH	HIGH	FALSE	ZERO	NORMAL	LOW	LOW	NORMAL	FALSE	NORMAL	NORMAL	NORMAL	FALSE	NORMAL	NORMAL	LOW	ZERO	ZERO	HIGH	HIGH	HIGH	HIGH	HIGH
FALSE	NORMAL	NORMAL	FALSE	NORMAL	FALSE	NORMAL	FALSE	HIGH	HIGH	FALSE	HIGH	FALSE	FALSE	NORMAL	LOW	FALSE	ZERO	NORMAL	LOW	LOW	NORMAL	FALSE	NORMAL	NORMAL	HIGH	FALSE	NORMAL	NORMAL	LOW	ZERO	ZERO	NORMAL	HIGH	HIGH	HIGH	HIGH
TRUE	LOW	LOW	FALSE	LOW	TRUE	LOW	FALSE	LOW	LOW	FALSE	LOW	FALSE	FALSE	LOW	LOW	FALSE	ZERO	NORMAL	LOW	LOW	NORMAL	FALSE	NORMAL	NORMAL	NORMAL	FALSE	NORMAL	NORMAL	LOW	ZERO	ZERO	HIGH	HIGH	NORMAL	LOW	LOW
FALSE	HIGH	HIGH	TRUE	HIGH	FALSE	LOW	FALSE	HIGH	HIGH	FALSE	HIGH	FALSE	FALSE	LOW	LOW	FALSE	HIGH	NORMAL	HIGH	HIGH	NORMAL	FALSE	NORMAL	NORMAL	HIGH	FALSE	NORMAL	NORMAL	ZERO	LOW	HIGH	LOW	HIGH	HIGH	LOW	LOW
FALSE	NORMAL	HIGH	FALSE	HIGH	FALSE	NORMAL	FALSE	HIGH	HIGH	FALSE	HIGH	FALSE	FALSE	NORMAL	LOW	TRUE	ZERO	NORMAL	LOW	LOW	NORMAL	FALSE	NORMAL	NORMAL	LOW	FALSE	NORMAL	NORMAL	LOW	ZERO	ZERO	HIGH	HIGH	HIGH	HIGH	HIGH
FALSE	NORMAL	NORMAL	FALSE	NORMAL	FALSE	NORMAL	FALSE	HIGH	HIGH	FALSE	HIGH	FALSE	FALSE	NORMAL	LOW	FALSE	ZERO	NORMAL	LOW	LOW	NORMAL	FALSE	NORMAL	NORMAL	NORMAL	FALSE	NORMAL	NORMAL	LOW	ZERO	ZERO	HIGH	HIGH	HIGH	HIGH	HIGH
FALSE	NORMAL	NORMAL	FALSE	NORMAL	FALSE	NORMAL	FALSE	HIGH	HIGH	FALSE	HIGH	FALSE	FALSE	LOW	ZERO	FALSE	ZERO	NORMAL	HIGH	HIGH	NORMAL	FALSE	NORMAL	NORMAL	NORMAL	FALSE	NORMAL	NORMAL	LOW	ZERO	HIGH	LOW	HIGH	HIGH	HIGH	LOW
FALSE	NORMAL	NORMAL	FALSE	NORMAL	FALSE	NORMAL	FALSE	HIGH	HIGH	FALSE	HIGH	TRUE	FALSE	NORMAL	LOW	FALSE	HIGH	NORMAL	HIGH	HIGH	NORMAL	FALSE	NORMAL	NORMAL	HIGH	FALSE	NORMAL	NORMAL	LOW	LOW	HIGH	LOW	HIGH	HIGH	HIGH	NORMAL
FALSE	HIGH	HIGH	TRUE	HIGH	FALSE	LOW	FALSE	HIGH	HIGH	FALSE	HIGH	FALSE	FALSE	HIGH	LOW	FALSE	ZERO	NORMAL	LOW	LOW	NORMAL	FALSE	NORMAL	NORMAL	LOW	FALSE	NORMAL	NORMAL	LOW	ZERO	LOW	HIGH	HIGH	HIGH	NORMAL	HIGH
FALSE	NORMAL	NORMAL	FALSE	NORMAL	FALSE	NORMAL	FALSE	HIGH	HIGH	FALSE	HIGH	FALSE	FALSE	NORMAL	LOW	FALSE	ZERO	NORMAL	LOW	LOW	NORMAL	FALSE	NORMAL	NORMAL	LOW	FALSE	NORMAL	NORMAL	LOW	ZERO	ZERO	HIGH	HIGH	HIGH	HIGH	HIGH
FALSE	NORMAL	NORMAL	FALSE	NORMAL	FALSE	LOW	FALSE	HIGH	HIGH	FALSE	HIGH	FALSE	FALSE	LOW	LOW	FALSE	ZERO	NORMAL	LOW	LOW	NORMAL	FALSE	NORMAL	NORMAL	HIGH	FALSE	NORMAL	NORMAL	LOW	ZERO	ZERO	NORMAL	HIGH	HIGH	LOW	LOW
FALSE	NORMAL	NORMAL	FALSE	NORMAL	FALSE	NORMAL	TRUE	HIGH	HIGH	TRUE	NORMAL	FALSE	FALSE	HIGH	LOW	FALSE	HIGH	NORMAL	HIGH	HIGH	NORMAL	FALSE	NORMAL	NORMAL	HIGH	TRUE	NORMAL	NORMAL	ZERO	LOW	HIGH	LOW	NORMAL	NORMAL	NORMAL	HIGH
FALSE	NORMAL	NORMAL	FALSE	NORMAL	FALSE	NORMAL	FALSE	LOW	LOW	FALSE	LOW	TRUE	FALSE	HIGH	LOW	FALSE	HIGH	NORMAL	HIGH	HIGH	NORMAL	FALSE	NORMAL	NORMAL	HIGH	FALSE	LOW	LOW	ZERO	LOW	HIGH	LOW	NORMAL	NORMAL	NORMAL	LOW
FALSE	NORMAL	NORMAL	FALSE	NORMAL	FALSE	NORMAL	FALSE	HIGH	HIGH	FALSE	HIGH	FALSE	FALSE	NORMAL	LOW	FALSE	ZERO	NORMAL	LOW	LOW	NORMAL	FALSE	NORMAL	NORMAL	HIGH	FALSE	NORMAL	NORMAL	LOW	ZERO	ZERO	HIGH	HIGH	HIGH	HIGH	NORMAL
FALSE	NORMAL	NORMAL	TRUE	NORMAL	FALSE	NORMAL	FALSE	HIGH	NORMAL	TRUE	NORMAL	FALSE	FALSE	NORMAL	LOW	FALSE	HIGH	NORMAL	HIGH	HIGH	NORMAL	FALSE	NORMAL	NORMAL	HIGH	TRUE	NORMAL	NORMAL	ZERO	LOW	HIGH	LOW	HIGH	HIGH	HIGH	NORMAL
TRUE	HIGH	LOW	FALSE	LOW	TRUE	LOW	FALSE	LOW	HIGH	FALSE	HIGH	FALSE	FALSE	NORMAL	LOW	FALSE	ZERO	NORMAL	LOW	LOW	NORMAL	FALSE	NORMAL	NORMAL	NORMAL	FALSE	NORMAL	NORMAL	LOW	ZERO	ZERO	HIGH	HIGH	HIGH	LOW	LOW
FALSE	NORMAL	NORMAL	FALSE	NORMAL	FALSE	NORMAL	FALSE	HIGH	HIGH	FALSE	HIGH	FALSE	FALSE	HIGH	LOW	TRUE	ZERO	NORMAL	LOW	LOW	NORMAL	FALSE	NORMAL	NORMAL	NORMAL	FALSE	NORMAL	NORMAL	LOW	ZERO	ZERO	HIGH	HIGH	HIGH	HIGH	HIGH
FALSE	NORMAL	NORMAL	FALSE	NORMAL	FALSE	NORMAL	FALSE	HIGH	HIGH	FALSE	HIGH	FALSE	FALSE	NORMAL	LOW	FALSE	ZERO	NORMAL	LOW	LOW	NORMAL	FALSE	NORMAL	NORMAL	LOW	FALSE	NORMAL	NORMAL	LOW	ZERO	ZERO	HIGH	HIGH	HIGH	HIGH	HIGH
FALSE	NORMAL	NORMAL	FALSE	NORMAL	FALSE	NORMAL	FALSE	HIGH	NORMAL	FALSE	HIGH	FALSE	FALSE	HIGH	LOW	FALSE	ZERO	NORMAL	LOW	LOW	NORMAL	FALSE	NORMAL	NORMAL	HIGH	FALSE	NORMAL	NORMAL	LOW	ZERO	ZERO	HIGH	HIGH	HIGH	HIGH	HIGH
FALSE	NORMAL	NORMAL	FALSE	NORMAL	FALSE	NORMAL	FALSE	HIGH	HIGH	FALSE	HIGH	FALSE	FALSE	HIGH	LOW	FALSE	HIGH	NORMAL	LOW	LOW	NORMAL	FALSE	NORMAL	NORMAL	HIGH	FALSE	NORMAL	NORMAL	LOW	ZERO	ZERO	HIGH	HIGH	HIGH	HIGH	HIGH
FALSE	NORMAL	NORMAL	FALSE	NORMAL	FALSE	NORMAL	FALSE	HIGH	HIGH	FALSE	HIGH	FALSE	FALSE	LOW	LOW	FALSE	ZERO	NORMAL	LOW	LOW	HIGH	FALSE	NORMAL	NORMAL	LOW	FALSE	NORMAL	NORMAL	LOW	ZERO	ZERO	HIGH	HIGH	HIGH	HIGH	LOW
FALSE	NORMAL	NORMAL	FALSE	NORMAL	FALSE	LOW	FALSE	HIGH	HIGH	FALSE	HIGH	FALSE	FALSE	NORMAL	LOW	FALSE	ZERO	NORMAL	LOW	LOW	NORMAL	FALSE	NORMAL	NORMAL	NORMAL	FALSE	NORMAL	NORMAL	LOW	ZERO	ZERO	HIGH	HIGH	HIGH	LOW	LOW
TRUE	LOW	LOW	FALSE	LOW	TRUE	LOW	FALSE	HIGH	HIGH	FALSE	HIGH	FALSE	FALSE	NORMAL	HIGH	FALSE	HIGH	NORMAL	LOW	LOW	NORMAL	FALSE	HIGH	ONESIDED	HIGH	FALSE	HIGH	HIGH	HIGH	HIGH	LOW	HIGH	HIGH	HIGH	LOW	LOW
FALSE	NORMAL	HIGH	TRUE	HIGH	FALSE	LOW	FALSE	HIGH	HIGH	FALSE	HIGH	FALSE	FALSE	NORMAL	LOW	FALSE	LOW	NORMAL	LOW	LOW	LOW	FALSE	NORMAL	NORMAL	HIGH	FALSE	NORMAL	NORMAL	LOW	ZERO	ZERO	HIGH	HIGH	HIGH	LOW	LOW
TRUE	LOW	LOW	FALSE	LOW	TRUE	LOW	TRUE	HIGH	LOW	TRUE	NORMAL	FALSE	FALSE	HIGH	LOW	FALSE	HIGH	NORMAL	HIGH	HIGH	NORMAL	FALSE	NORMAL	NORMAL	HIGH	TRUE	NORMAL	NORMAL	ZERO	LOW	HIGH	LOW	NORMAL	NORMAL	LOW	LOW
FALSE	NORMAL	NORMAL	FALSE	NORMAL	FALSE	NORMAL	FALSE	LOW	LOW	FALSE	LOW	FALSE	FALSE	HIGH	LOW	FALSE	ZERO	NORMAL	LOW	LOW	NORMAL	FALSE	NORMAL	NORMAL	NORMAL	FALSE	NORMAL	NORMAL	LOW	ZERO	ZERO	HIGH	NORMAL	NORMAL	NORMAL	NORMAL
FALSE	NORMAL	NORMAL	FALSE	NORMAL	FALSE	NORMAL	FALSE	HIGH	HIGH	FALSE	HIGH	FALSE	FALSE	HIGH	LOW	FALSE	ZERO	NORMAL	LOW	LOW	LOW	FALSE	NORMAL	NORMAL	HIGH	FALSE	NORMAL	NORMAL	LOW	ZERO	ZERO	HIGH	HIGH	HIGH	HIGH	HIGH
FALSE	NORMAL	NORMAL	FALSE	NORMAL	FALSE	NORMAL	FALSE	HIGH	HIGH	FALSE	HIGH	FALSE	FALSE	LOW	LOW	FALSE	ZERO	NORMAL	LOW	LOW	NORMAL	FALSE	NORMAL	NORMAL	HIGH	FALSE	NORMAL	NORMAL	LOW	ZERO	ZERO	HIGH	HIGH	HIGH	HIGH	LOW
FALSE	HIGH	HIGH	TRUE	HIGH	FALSE	NORMAL	FALSE	HIGH	HIGH	FALSE	HIGH	FALSE	FALSE	NORMAL	LOW	FALSE	ZERO	NORMAL	LOW	LOW	NORMAL	FALSE	NORMAL	NORMAL	HIGH	FALSE	NORMAL	NORMAL	LOW	ZERO	ZERO	HIGH	HIGH	HIGH	HIGH	HIGH
FALSE	NORMAL	NORMAL	FALSE	NORMAL	FALSE	HIGH	FALSE	HIGH	HIGH	FALSE	HIGH	FALSE	FALSE	LOW	LOW	FALSE	ZERO	NORMAL	LOW	LOW	NORMAL	FALSE	NORMAL	NORMAL	NORMAL	FALSE	NORMAL	NORMAL	LOW	ZERO	ZERO	HIGH	HIGH	HIGH	HIGH	LOW
TRUE	LOW	LOW	TRUE	LOW	TRUE	LOW	FALSE	HIGH	HIGH	FALSE	HIGH	FALSE	FALSE	NORMAL	LOW	FALSE	ZERO	LOW	LOW	LOW	NORMAL	FALSE	NORMAL	NORMAL	HIGH	FALSE	NORMAL	NORMAL	LOW	ZERO	ZERO	HIGH	HIGH	HIGH	LOW	LOW
FALSE	NORMAL	LOW	FALSE	NORMAL	FALSE	NORMAL	FALSE	LOW	LOW	FALSE	LOW	FALSE	FALSE	HIGH	LOW	FALSE	ZERO	NORMAL	LOW	LOW	NORMAL	FALSE	NORMAL	NORMAL	NORMAL	FALSE	NORMAL	NORMAL	LOW	ZERO	ZERO	HIGH	NORMAL	NORMAL	NORMAL	HIGH
FALSE	NORMAL	NORMAL	FALSE	NORMAL	FALSE	NORMAL	FALSE	HIGH	HIGH	FALSE	HIGH	FALSE	FALSE	HIGH	LOW	TRUE	ZERO	NORMAL	LOW	LOW	NORMAL	FALSE	NORMAL	NORMAL	ZERO	FALSE	NORMAL	ZERO	ZERO	ZERO	ZERO	HIGH	HIGH	HIGH	HIGH	HIGH
FALSE	HIGH	HIGH	FALSE	HIGH	FALSE	NORMAL	FALSE	HIGH	NORMAL	FALSE	HIGH	FALSE	FALSE	LOW	LOW	FALSE	ZERO	NORMAL	LOW	LOW	NORMAL	FALSE	NORMAL	NORMAL	LOW	FALSE	NORMAL	NORMAL	LOW	ZERO	ZERO	HIGH	HIGH	HIGH	HIGH	LOW
TRUE	LOW	LOW	FALSE	LOW	TRUE	LOW	FALSE	HIGH	HIGH	FALSE	HIGH	FALSE	FALSE	NORMAL	LOW	FALSE	HIGH	NORMAL	HIGH	HIGH	NORMAL	FALSE	NORMAL	NORMAL	HIGH	FALSE	LOW	LOW	ZERO	LOW	HIGH	LOW	HIGH	HIGH	LOW	LOW
TRUE	LOW	LOW	TRUE	LOW	TRUE	LOW	FALSE	HIGH	HIGH	FALSE	HIGH	FALSE	FALSE	NORMAL	LOW	FALSE	ZERO	NORMAL	LOW	LOW	NORMAL	FALSE	NORMAL	NORMAL	ZERO	FALSE	NORMAL	NORMAL	LOW	ZERO	ZERO	HIGH	HIGH	HIGH	LOW	LOW
FALSE	HIGH	HIGH	TRUE	HIGH	FALSE	LOW	FALSE	HIGH	NORMAL	TRUE	NORMAL	FALSE	FALSE	NORMAL	LOW	FALSE	ZERO	NORMAL	LOW	LOW	NORMAL	FALSE	NORMAL	NORMAL	NORMAL	FALSE	NORMAL	NORMAL	LOW	ZERO	ZERO	HIGH	HIGH	HIGH	LOW	LOW
FALSE	NORMAL	NORMAL	FALSE	NORMAL	FALSE	NORMAL	FALSE	LOW	NORMAL	TRUE	HIGH	FALSE	FALSE	NORMAL	LOW	TRUE	LOW	NORMAL	LOW	LOW	NORMAL	FALSE	NORMAL	ESOPHAGEAL	LOW	FALSE	NORMAL	NORMAL	LOW	ZERO	LOW	HIGH	HIGH	NORMAL	NORMAL	LOW
FALSE	NORMAL	NORMAL	FALSE	NORMAL	FALSE	NORMAL	FALSE	HIGH	HIGH	FALSE	HIGH	FALSE	FALSE	LOW	LOW	FALSE	ZERO	NORMAL	LOW	LOW	NORMAL	FALSE	NORMAL	NORMAL	ZERO	FALSE	NORMAL	NORMAL	LOW	ZERO	ZERO	HIGH	HIGH	HIGH	HIGH	LOW
FALSE	HIGH	HIGH	TRUE	HIGH	FALSE	LOW	FALSE	HIGH	HIGH	FALSE	HIGH	FALSE	FALSE	NORMAL	LOW	FALSE	ZERO	NORMAL	LOW	LOW	NORMAL	FALSE	NORMAL	NORMAL	NORMAL	FALSE	NORMAL	NORMAL	LOW	ZERO	ZERO	HIGH	HIGH	HIGH	NORMAL	LOW
FALSE	NORMAL	NORMAL	FALSE	NORMAL	FALSE	NORMAL	TRUE	LOW	LOW	TRUE	LOW	FALSE	FALSE	LOW	NORMAL	FALSE	ZERO	LOW	LOW	LOW	NORMAL	FALSE	HIGH	ONESIDED	HIGH	FALSE	NORMAL	NORMAL	LOW	LOW	LOW	HIGH	HIGH	NORMAL	NORMAL	LOW
FALSE	HIGH	HIGH	TRUE	HIGH	FALSE	NORMAL	FALSE	HIGH	HIGH	FALSE	HIGH	FALSE	FALSE	LOW	LOW	FALSE	ZERO	NORMAL	LOW	LOW	NORMAL	FALSE	NORMAL	NORMAL	HIGH	FALSE	NORMAL	NORMAL	LOW	ZERO	ZERO	HIGH	HIGH	HIGH	HIGH	NORMAL
FALSE	NORMAL	NORMAL	FALSE	NORMAL	FALSE	NORMAL	FALSE	HIGH	HIGH	FALSE	HIGH	FALSE	FALSE	HIGH	LOW	FALSE	ZERO	LOW	LOW	LOW	NORMAL	FALSE	NORMAL	NORMAL	LOW	FALSE	NORMAL	NORMAL	LOW	ZERO	ZERO	HIGH	HIGH	HIGH	HIGH	HIGH
FALSE	NORMAL	NORMAL	FALSE	NORMAL	FALSE	NORMAL	FALSE	HIGH	HIGH	FALSE	HIGH	FALSE	FALSE	HIGH	LOW	FALSE	ZERO	NORMAL	LOW	LOW	NORMAL	FALSE	NORMAL	NORMAL	NORMAL	FALSE	NORMAL	NORMAL	LOW	ZERO	ZERO	HIGH	HIGH	HIGH	HIGH	HIGH
FALSE	NORMAL	HIGH	TRUE	HIGH	FALSE	NORMAL	FALSE	HIGH	HIGH	FALSE	HIGH	FALSE	FALSE	HIGH	LOW	FALSE	ZERO	LOW	LOW	LOW	NORMAL	FALSE	NORMAL	NORMAL	NORMAL	FALSE	NORMAL	NORMAL	LOW	ZERO	ZERO	HIGH	HIGH	HIGH	HIGH	HIGH
FALSE	LOW	NORMAL	FALSE	NORMAL	FALSE	NORMAL	FALSE	HIGH	HIGH	FALSE	HIGH	FALSE	FALSE	HIGH	LOW	FALSE	ZERO	NORMAL	LOW	LOW	NORMAL	FALSE	NORMAL	NORMAL	HIGH	FALSE	NORMAL	NORMAL	LOW	ZERO	ZERO	HIGH	HIGH	HIGH	HIGH	HIGH
FALSE	NORMAL	NORMAL	FALSE	NORMAL	FALSE	LOW	FALSE	LOW	LOW	FALSE	LOW	TRUE	FALSE	NORMAL	LOW	FALSE	ZERO	NORMAL	LOW	LOW	HIGH	FALSE	NORMAL	NORMAL	HIGH	FALSE	NORMAL	NORMAL	LOW	ZERO	ZERO	HIGH	HIGH	NORMAL	LOW	LOW
FALSE	NORMAL	NORMAL	FALSE	NORMAL	FALSE	NORMAL	FALSE	HIGH	HIGH	FALSE	HIGH	FALSE	FALSE	NORMAL	LOW	TRUE	ZERO	NORMAL	LOW	LOW	NORMAL	FALSE	NORMAL	NORMAL	ZERO	FALSE	HIGH	HIGH	ZERO	ZERO	ZERO	HIGH	HIGH	HIGH	HIGH	HIGH
FALSE	NORMAL	NORMAL	FALSE	NORMAL	FALSE	NORMAL	FALSE	LOW	LOW	FALSE	LOW	FALSE	FALSE	NORMAL	NORMAL	FALSE	ZERO	NORMAL	LOW	LOW	NORMAL	FALSE	NORMAL	ESOPHAGEAL	HIGH	FALSE	NORMAL	NORMAL	LOW	LOW	ZERO	HIGH	HIGH	NORMAL	NORMAL	NORMAL
FALSE	NORMAL	NORMAL	FALSE	NORMAL	FALSE	NORMAL	FALSE	LOW	HIGH	FALSE	HIGH	TRUE	FALSE	NORMAL	LOW	FALSE	LOW	NORMAL	LOW	LOW	NORMAL	FALSE	NORMAL	ESOPHAGEAL	HIGH	FALSE	NORMAL	NORMAL	LOW	ZERO	LOW	HIGH	HIGH	HIGH	HIGH	NORMAL
FALSE	NORMAL	NORMAL	FALSE	NORMAL	FALSE	NORMAL	FALSE	HIGH	HIGH	FALSE	HIGH	TRUE	FALSE	NORMAL	LOW	FALSE	ZERO	NORMAL	LOW	LOW	NORMAL	FALSE	NORMAL	NORMAL	NORMAL	FALSE	NORMAL	NORMAL	LOW	ZERO	ZERO	HIGH	HIGH	HIGH	HIGH	HIGH
FALSE	LOW	LOW	FALSE	LOW	FALSE	NORMAL	TRUE	NORMAL	HIGH	FALSE	HIGH	FALSE	FALSE	HIGH	LOW	FALSE	ZERO	NORMAL	LOW	LOW	NORMAL	FALSE	NORMAL	NORMAL	NORMAL	FALSE	NORMAL	NORMAL	LOW	ZERO	ZERO	HIGH	HIGH	HIGH	HIGH	HIGH
TRUE	LOW	LOW	FALSE	LOW	TRUE	LOW	TRUE	NORMAL	HIGH	FALSE	HIGH	TRUE	FALSE	LOW	LOW	FALSE	ZERO	NORMAL	LOW	LOW	NORMAL	FALSE	NORMAL	NORMAL	LOW	FALSE	NORMAL	NORMAL	LOW	ZERO	ZERO	HIGH	HIGH	HIGH	LOW	LOW
TRUE	LOW	LOW	TRUE	LOW	TRUE	LOW	FALSE	LOW	LOW	FALSE	LOW	TRUE	FALSE	HIGH	NORMAL	FALSE	LOW	NORMAL	LOW	LOW	NORMAL	FALSE	NORMAL	NORMAL	LOW	FALSE	HIGH	HIGH	HIGH	NORMAL	NORMAL	NORMAL	NORMAL	NORMAL	LOW	LOW
FALSE	HIGH	HIGH	FALSE	HIGH	FALSE	NORMAL	FALSE	HIGH	NORMAL	TRUE	NORMAL	FALSE	FALSE	LOW	LOW	FALSE	ZERO	NORMAL	LOW	LOW	NORMAL	FALSE	NORMAL	NORMAL	HIGH	FALSE	NORMAL	NORMAL	LOW	ZERO	ZERO	HIGH	HIGH	HIGH	HIGH	LOW
FALSE	HIGH	HIGH	TRUE	HIGH	FALSE	LOW	FALSE	HIGH	HIGH	FALSE	HIGH	FALSE	FALSE	HIGH	LOW	FALSE	ZERO	NORMAL	LOW	NORMAL	NORMAL	FALSE	NORMAL	NORMAL	LOW	FALSE	NORMAL	NORMAL	LOW	ZERO	ZERO	HIGH	HIGH	HIGH	NORMAL	HIGH
TRUE	LOW	LOW	FALSE	LOW	TRUE	LOW	FALSE	HIGH	HIGH	FALSE	HIGH	FALSE	FALSE	LOW	LOW	FALSE	ZERO	NORMAL	LOW	LOW	NORMAL	FALSE	NORMAL	NORMAL	LOW	FALSE	NORMAL	NORMAL	LOW	ZERO	ZERO	HIGH	HIGH	HIGH	NORMAL	LOW
FALSE	NORMAL	LOW	FALSE	NORMAL	FALSE	NORMAL	FALSE	HIGH	NORMAL	TRUE	NORMAL	FALSE	FALSE	NORMAL	LOW	FALSE	ZERO	NORMAL	LOW	LOW	NORMAL	FALSE	NORMAL	NORMAL	HIGH	FALSE	NORMAL	NORMAL	LOW	ZERO	ZERO	NORMAL	HIGH	HIGH	HIGH	LOW
FALSE	NORMAL	NORMAL	FALSE	NORMAL	FALSE	NORMAL	FALSE	HIGH	HIGH	FALSE	HIGH	FALSE	FALSE	LOW	LOW	FALSE	ZERO	NORMAL	LOW	LOW	NORMAL	FALSE	NORMAL	NORMAL	LOW	FALSE	HIGH	HIGH	LOW	ZERO	ZERO	HIGH	HIGH	HIGH	HIGH	LOW
FALSE	NORMAL	NORMAL	FALSE	NORMAL	FALSE	NORMAL	FALSE	HIGH	NORMAL	TRUE	NORMAL	FALSE	FALSE	HIGH	LOW	FALSE	ZERO	NORMAL	LOW	LOW	LOW	FALSE	NORMAL	NORMAL	LOW	FALSE	NORMAL	NORMAL	LOW	ZERO	ZERO	HIGH	HIGH	HIGH	HIGH	HIGH
FALSE	NORMAL	NORMAL	FALSE	NORMAL	FALSE	NORMAL	FALSE	HIGH	HIGH	FALSE	HIGH	FALSE	FALSE	LOW	LOW	FALSE	ZERO	NORMAL	LOW	LOW	NORMAL	FALSE	NORMAL	NORMAL	NORMAL	FALSE	NORMAL	NORMAL	LOW	ZERO	ZERO	HIGH	HIGH	HIGH	HIGH	LOW
FALSE	NORMAL	NORMAL	FALSE	NORMAL	FALSE	NORMAL	TRUE	NORMAL	HIGH	FALSE	HIGH	FALSE	FALSE	LOW	LOW	FALSE	HIGH	NORMAL	HIGH	HIGH	NORMAL	FALSE	NORMAL	NORMAL	HIGH	TRUE	NORMAL	NORMAL	ZERO	LOW	HIGH	LOW	HIGH	HIGH	HIGH	NORMAL
FALSE	NORMAL	NORMAL	FALSE	NORMAL	FALSE	NORMAL	TRUE	HIGH	LOW	FALSE	LOW	FALSE	FALSE	HIGH	LOW	FALSE	ZERO	NORMAL	LOW	LOW	NORMAL	FALSE	NORMAL	NORMAL	HIGH	FALSE	NORMAL	NORMAL	LOW	ZERO	ZERO	HIGH	HIGH	NORMAL	NORMAL	HIGH
FALSE	LOW	NORMAL	FALSE	NORMAL	FALSE	NORMAL	FALSE	HIGH	HIGH	FALSE	HIGH	FALSE	FALSE	NORMAL	LOW	FALSE	ZERO	NORMAL	LOW	LOW	NORMAL	FALSE	NORMAL	NORMAL	NORMAL	FALSE	NORMAL	NORMAL	LOW	ZERO	ZERO	HIGH	HIGH	HIGH	HIGH	HIGH
FALSE	NORMAL	NORMAL	FALSE	NORMAL	FALSE	NORMAL	FALSE	HIGH	HIGH	FALSE	HIGH	FALSE	FALSE	NORMAL	LOW	TRUE	ZERO	NORMAL	LOW	LOW	NORMAL	FALSE	NORMAL	NORMAL	HIGH	FALSE	NORMAL	NORMAL	LOW	ZERO	ZERO	HIGH	HIGH	HIGH	HIGH	HIGH
FALSE	HIGH	HIGH	TRUE	HIGH	FALSE	LOW	TRUE	NORMAL	NORMAL	TRUE	NORMAL	FALSE	FALSE	NORMAL	LOW	FALSE	ZERO	NORMAL	LOW	LOW	NORMAL	FALSE	NORMAL	NORMAL	LOW	FALSE	NORMAL	NORMAL	LOW	ZERO	ZERO	HIGH	HIGH	HIGH	LOW	LOW
FALSE	NORMAL	NORMAL	FALSE	NORMAL	FALSE	NORMAL	FALSE	HIGH	HIGH	FALSE	HIGH	FALSE	FALSE	NORMAL	LOW	FALSE	HIGH	NORMAL	HIGH	LOW	NORMAL	FALSE	HIGH	NORMAL	HIGH	TRUE	NORMAL	NORMAL	ZERO	LOW	HIGH	LOW	HIGH	HIGH	HIGH	HIGH
FALSE	NORMAL	NORMAL	FALSE	NORMAL	FALSE	NORMAL	FALSE	HIGH	NORMAL	TRUE	NORMAL	FALSE	FALSE	LOW	LOW	TRUE	ZERO	LOW	LOW	LOW	NORMAL	FALSE	NORMAL	NORMAL	LOW	FALSE	HIGH	HIGH	HIGH	ZERO	ZERO	HIGH	HIGH	HIGH	HIGH	NORMAL
FALSE	NORMAL	HIGH	FALSE	HIGH	FALSE	NORMAL	FALSE	HIGH	HIGH	FALSE	HIGH	FALSE	FALSE	HIGH	LOW	FALSE	ZERO	NORMAL	LOW	LOW	NORMAL	FALSE	NORMAL	NORMAL	HIGH	FALSE	NORMAL	NORMAL	LOW	ZERO	ZERO	HIGH	HIGH	HIGH	HIGH	LOW
FALSE	NORMAL	NORMAL	FALSE	NORMAL	FALSE	LOW	FALSE	HIGH	NORMAL	TRUE	NORMAL	FALSE	FALSE	NORMAL	LOW	FALSE	ZERO	NORMAL	LOW	LOW	NORMAL	FALSE	NORMAL	NORMAL	NORMAL	FALSE	NORMAL	NORMAL	LOW	ZERO	ZERO	HIGH	HIGH	HIGH	LOW	LOW
FALSE	LOW	NORMAL	FALSE	NORMAL	FALSE	LOW	FALSE	HIGH	HIGH	FALSE	HIGH	FALSE	FALSE	NORMAL	LOW	TRUE	ZERO	NORMAL	LOW	LOW	NORMAL	FALSE	HIGH	NORMAL	LOW	FALSE	NORMAL	NORMAL	LOW	ZERO	NORMAL	NORMAL	HIGH	HIGH	LOW	LOW
FALSE	NORMAL	NORMAL	FALSE	NORMAL	FALSE	NORMAL	FALSE	HIGH	HIGH	FALSE	HIGH	FALSE	FALSE	NORMAL	LOW	FALSE	HIGH	NORMAL	HIGH	HIGH	NORMAL	FALSE	NORMAL	NORMAL	HIGH	FALSE	HIGH	ZERO	ZERO	LOW	HIGH	LOW	HIGH	HIGH	HIGH	HIGH
FALSE	HIGH	HIGH	TRUE	HIGH	FALSE	LOW	FALSE	HIGH	HIGH	FALSE	HIGH	FALSE	FALSE	NORMAL	LOW	FALSE	ZERO	NORMAL	LOW	LOW	NORMAL	FALSE	NORMAL	NORMAL	LOW	FALSE	NORMAL	NORMAL	LOW	ZERO	ZERO	HIGH	HIGH	HIGH	LOW	LOW
FALSE	NORMAL	NORMAL	FALSE	NORMAL	FALSE	NORMAL	TRUE	HIGH	LOW	FALSE	LOW	FALSE	FALSE	HIGH	LOW	FALSE	ZERO	NORMAL	LOW	LOW	NORMAL	FALSE	NORMAL	NORMAL	HIGH	FALSE	NORMAL	NORMAL	LOW	ZERO	ZERO	HIGH	HIGH	NORMAL	NORMAL	HIGH
FALSE	NORMAL	NORMAL	FALSE	NORMAL	FALSE	NORMAL	FALSE	HIGH	NORMAL	TRUE	NORMAL	FALSE	FALSE	LOW	NORMAL	FALSE	ZERO	NORMAL	LOW	LOW	NORMAL	FALSE	NORMAL	ESOPHAGEAL	NORMAL	FALSE	NORMAL	NORMAL	LOW	LOW	ZERO	HIGH	HIGH	HIGH	HIGH	LOW
FALSE	NORMAL	NORMAL	FALSE	NORMAL	FALSE	NORMAL	TRUE	NORMAL	HIGH	FALSE	HIGH	FALSE	FALSE	NORMAL	LOW	FALSE	ZERO	NORMAL	LOW	LOW	NORMAL	FALSE	NORMAL	NORMAL	HIGH	FALSE	NORMAL	NORMAL	LOW	ZERO	ZERO	HIGH	HIGH	HIGH	HIGH	HIGH
FALSE	NORMAL	NORMAL	FALSE	NORMAL	FALSE	NORMAL	FALSE	HIGH	HIGH	FALSE	HIGH	FALSE	FALSE	NORMAL	LOW	FALSE	ZERO	NORMAL	LOW	LOW	NORMAL	FALSE	NORMAL	NORMAL	NORMAL	FALSE	NORMAL	NORMAL	LOW	ZERO	ZERO	HIGH	HIGH	HIGH	HIGH	NORMAL
FALSE	NORMAL	NORMAL	FALSE	NORMAL	FALSE	NORMAL	FALSE	HIGH	HIGH	FALSE	NORMAL	FALSE	FALSE	HIGH	LOW	FALSE	NORMAL	NORMAL	LOW	LOW	NORMAL	FALSE	NORMAL	NORMAL	NORMAL	FALSE	NORMAL	NORMAL	LOW	ZERO	ZERO	HIGH	HIGH	HIGH	HIGH	HIGH
FALSE	NORMAL	NORMAL	FALSE	NORMAL	FALSE	NORMAL	FALSE	HIGH	HIGH	FALSE	LOW	FALSE	FALSE	HIGH	LOW	FALSE	ZERO	NORMAL	LOW	LOW	NORMAL	FALSE	NORMAL	NORMAL	HIGH	TRUE	NORMAL	NORMAL	ZERO	ZERO	ZERO	HIGH	HIGH	HIGH	HIGH	NORMAL
FALSE	NORMAL	NORMAL	FALSE	NORMAL	FALSE	NORMAL	FALSE	HIGH	NORMAL	TRUE	NORMAL	FALSE	FALSE	LOW	NORMAL	FALSE	ZERO	LOW	LOW	LOW	NORMAL	FALSE	HIGH	ONESIDED	HIGH	FALSE	NORMAL	NORMAL	LOW	LOW	LOW	HIGH	HIGH	HIGH	HIGH	LOW
FALSE	NORMAL	NORMAL	FALSE	NORMAL	FALSE	NORMAL	FALSE	NORMAL	LOW	FALSE	LOW	FALSE	FALSE	HIGH	LOW	FALSE	HIGH	NORMAL	HIGH	HIGH	NORMAL	FALSE	NORMAL	NORMAL	LOW	FALSE	HIGH	HIGH	HIGH	LOW	HIGH	LOW	NORMAL	LOW	LOW	HIGH
FALSE	NORMAL	NORMAL	FALSE	NORMAL	FALSE	NORMAL	FALSE	HIGH	HIGH	FALSE	HIGH	FALSE	FALSE	LOW	LOW	FALSE	HIGH	NORMAL	HIGH	HIGH	NORMAL	FALSE	NORMAL	NORMAL	HIGH	FALSE	NORMAL	LOW	ZERO	LOW	HIGH	LOW	HIGH	HIGH	HIGH	LOW
FALSE	NORMAL	NORMAL	FALSE	NORMAL	FALSE	LOW	FALSE	HIGH	HIGH	FALSE	NORMAL	FALSE	FALSE	HIGH	LOW	FALSE	ZERO	NORMAL	LOW	LOW	NORMAL	FALSE	NORMAL	NORMAL	LOW	FALSE	NORMAL	NORMAL	LOW	ZERO	ZERO	HIGH	HIGH	HIGH	LOW	NORMAL
FALSE	NORMAL	NORMAL	FALSE	NORMAL	FALSE	NORMAL	FALSE	HIGH	HIGH	FALSE	HIGH	FALSE	FALSE	LOW	LOW	FALSE	ZERO	NORMAL	LOW	LOW	NORMAL	FALSE	NORMAL	NORMAL	HIGH	FALSE	NORMAL	NORMAL	LOW	ZERO	ZERO	HIGH	HIGH	HIGH	HIGH	LOW
FALSE	NORMAL	LOW	FALSE	NORMAL	FALSE	NORMAL	FALSE	HIGH	HIGH	FALSE	HIGH	FALSE	FALSE	NORMAL	LOW	FALSE	ZERO	LOW	LOW	LOW	NORMAL	FALSE	NORMAL	NORMAL	NORMAL	FALSE	NORMAL	NORMAL	LOW	ZERO	ZERO	HIGH	HIGH	HIGH	HIGH	HIGH
FALSE	NORMAL	NORMAL	FALSE	NORMAL	FALSE	NORMAL	FALSE	HIGH	HIGH	FALSE	HIGH	TRUE	FALSE	NORMAL	LOW	FALSE	HIGH	NORMAL	HIGH	HIGH	NORMAL	FALSE	NORMAL	NORMAL	LOW	FALSE	NORMAL	HIGH	HIGH	LOW	HIGH	LOW	HIGH	HIGH	HIGH	HIGH
FALSE	NORMAL	NORMAL	FALSE	NORMAL	FALSE	NORMAL	FALSE	HIGH	HIGH	FALSE	HIGH	FALSE	FALSE	NORMAL	LOW	FALSE	ZERO	NORMAL	LOW	LOW	NORMAL	FALSE	NORMAL	NORMAL	HIGH	FALSE	NORMAL	NORMAL	LOW	ZERO	ZERO	HIGH	HIGH	HIGH	HIGH	NORMAL
FALSE	NORMAL	NORMAL	FALSE	NORMAL	FALSE	NORMAL	FALSE	LOW	LOW	FALSE	LOW	FALSE	FALSE	LOW	ZERO	FALSE	HIGH	NORMAL	HIGH	HIGH	LOW	FALSE	NORMAL	NORMAL	HIGH	TRUE	NORMAL	LOW	ZERO	LOW	HIGH	NORMAL	HIGH	NORMAL	NORMAL	LOW
FALSE	NORMAL	LOW	TRUE	NORMAL	FALSE	NORMAL	FALSE	HIGH	HIGH	FALSE	HIGH	FALSE	FALSE	LOW	LOW	FALSE	ZERO	NORMAL	LOW	LOW	NORMAL	FALSE	NORMAL	NORMAL	HIGH	FALSE	NORMAL	NORMAL	LOW	ZERO	ZERO	HIGH	HIGH	HIGH	HIGH	LOW
FALSE	HIGH	HIGH	TRUE	HIGH	FALSE	LOW	FALSE	HIGH	HIGH	FALSE	HIGH	FALSE	FALSE	NORMAL	LOW	FALSE	ZERO	NORMAL	LOW	LOW	NORMAL	FALSE	NORMAL	NORMAL	NORMAL	FALSE	NORMAL	NORMAL	LOW	ZERO	ZERO	HIGH	HIGH	HIGH	LOW	LOW
FALSE	NORMAL	NORMAL	FALSE	NORMAL	FALSE	NORMAL	FALSE	HIGH	HIGH	FALSE	HIGH	FALSE	FALSE	LOW	LOW	FALSE	HIGH	NORMAL	HIGH	HIGH	NORMAL	FALSE	NORMAL	NORMAL	HIGH	FALSE	LOW	LOW	ZERO	LOW	HIGH	LOW	HIGH	HIGH	HIGH	NORMAL
FALSE	HIGH	HIGH	TRUE	HIGH	FALSE	LOW	FALSE	HIGH	HIGH	FALSE	HIGH	FALSE	FALSE	NORMAL	LOW	FALSE	ZERO	NORMAL	LOW	LOW	NORMAL	FALSE	HIGH	NORMAL	HIGH	FALSE	NORMAL	NORMAL	LOW	ZERO	ZERO	HIGH	HIGH	HIGH	LOW	LOW
FALSE	NORMAL	HIGH	TRUE	HIGH	FALSE	NORMAL	FALSE	HIGH	HIGH	FALSE	HIGH	TRUE	FALSE	HIGH	LOW	FALSE	ZERO	NORMAL	LOW	LOW	NORMAL	FALSE	NORMAL	NORMAL	LOW	FALSE	NORMAL	NORMAL	LOW	ZERO	ZERO	HIGH	HIGH	HIGH	HIGH	HIGH
FALSE	NORMAL	NORMAL	FALSE	NORMAL	FALSE	NORMAL	FALSE	HIGH	HIGH	FALSE	HIGH	FALSE	TRUE	LOW	HIGH	FALSE	LOW	NORMAL	LOW	LOW	NORMAL	FALSE	NORMAL	NORMAL	HIGH	FALSE	NORMAL	NORMAL	NORMAL	HIGH	LOW	HIGH	HIGH	HIGH	HIGH	NORMAL
FALSE	NORMAL	NORMAL	FALSE	NORMAL	FALSE	NORMAL	FALSE	HIGH	HIGH	FALSE	HIGH	FALSE	FALSE	LOW	LOW	FALSE	ZERO	NORMAL	LOW	LOW	HIGH	TRUE	HIGH	NORMAL	HIGH	FALSE	NORMAL	NORMAL	LOW	ZERO	ZERO	HIGH	HIGH	HIGH	HIGH	LOW
FALSE	NORMAL	NORMAL	FALSE	NORMAL	FALSE	NORMAL	FALSE	HIGH	HIGH	FALSE	HIGH	FALSE	FALSE	LOW	LOW	FALSE	ZERO	LOW	LOW	HIGH	NORMAL	FALSE	HIGH	NORMAL	HIGH	FALSE	NORMAL	NORMAL	LOW	ZERO	ZERO	HIGH	HIGH	HIGH	HIGH	LOW
FALSE	NORMAL	LOW	FALSE	NORMAL	FALSE	LOW	FALSE	HIGH	HIGH	FALSE	HIGH	FALSE	FALSE	NORMAL	ZERO	FALSE	ZERO	NORMAL	HIGH	HIGH	NORMAL	FALSE	NORMAL	NORMAL	HIGH	FALSE	NORMAL	NORMAL	LOW	ZERO	HIGH	LOW	HIGH	HIGH	LOW	NORMAL
TRUE	LOW	LOW	TRUE	LOW	TRUE	LOW	FALSE	HIGH	HIGH	FALSE	HIGH	FALSE	FALSE	HIGH	LOW	FALSE	ZERO	LOW	LOW	LOW	NORMAL	FALSE	NORMAL	NORMAL	NORMAL	FALSE	NORMAL	NORMAL	LOW	ZERO	ZERO	HIGH	HIGH	HIGH	LOW	NORMAL
FALSE	NORMAL	NORMAL	FALSE	NORMAL	FALSE	NORMAL	TRUE	NORMAL	HIGH	FALSE	HIGH	FALSE	FALSE	LOW	ZERO	FALSE	ZERO	LOW	NORMAL	NORMAL	NORMAL	FALSE	NORMAL	NORMAL	HIGH	FALSE	NORMAL	NORMAL	LOW	ZERO	HIGH	LOW	HIGH	HIGH	HIGH	NORMAL
FALSE	NORMAL	NORMAL	FALSE	NORMAL	FALSE	NORMAL	FALSE	HIGH	HIGH	FALSE	HIGH	FALSE	FALSE	HIGH	LOW	FALSE	ZERO	NORMAL	LOW	LOW	NORMAL	FALSE	NORMAL	NORMAL	HIGH	FALSE	NORMAL	NORMAL	LOW	ZERO	ZERO	HIGH	HIGH	HIGH	HIGH	HIGH
FALSE	NORMAL	LOW	TRUE	NORMAL	FALSE	NORMAL	FALSE	HIGH	HIGH	FALSE	HIGH	FALSE	FALSE	HIGH	LOW	FALSE	ZERO	NORMAL	LOW	LOW	NORMAL	FALSE	NORMAL	NORMAL	HIGH	FALSE	NORMAL	NORMAL	LOW	ZERO	ZERO	HIGH	HIGH	HIGH	HIGH	HIGH
FALSE	NORMAL	NORMAL	FALSE	NORMAL	FALSE	NORMAL	FALSE	HIGH	HIGH	FALSE	HIGH	FALSE	FALSE	HIGH	LOW	FALSE	HIGH	NORMAL	HIGH	HIGH	NORMAL	FALSE	NORMAL	NORMAL	LOW	FALSE	NORMAL	NORMAL	HIGH	LOW	HIGH	LOW	NORMAL	HIGH	LOW	NORMAL
FALSE	NORMAL	NORMAL	FALSE	NORMAL	FALSE	NORMAL	FALSE	HIGH	HIGH	FALSE	HIGH	FALSE	FALSE	LOW	LOW	FALSE	ZERO	NORMAL	LOW	LOW	NORMAL	FALSE	NORMAL	NORMAL	NORMAL	FALSE	NORMAL	NORMAL	LOW	ZERO	ZERO	HIGH	HIGH	HIGH	HIGH	LOW
FALSE	LOW	NORMAL	FALSE	NORMAL	FALSE	NORMAL	FALSE	LOW	LOW	FALSE	LOW	FALSE	FALSE	HIGH	LOW	FALSE	HIGH	NORMAL	HIGH	HIGH	NORMAL	FALSE	NORMAL	NORMAL	LOW	FALSE	NORMAL	HIGH	HIGH	LOW	HIGH	LOW	NORMAL	NORMAL	NORMAL	LOW
FALSE	NORMAL	NORMAL	FALSE	NORMAL	FALSE	NORMAL	FALSE	HIGH	HIGH	FALSE	HIGH	FALSE	FALSE	LOW	LOW	FALSE	ZERO	NORMAL	LOW	LOW	NORMAL	FALSE	NORMAL	NORMAL	HIGH	FALSE	NORMAL	NORMAL	LOW	ZERO	ZERO	HIGH	HIGH	HIGH	HIGH	LOW
FALSE	NORMAL	NORMAL	FALSE	NORMAL	FALSE	NORMAL	FALSE	HIGH	NORMAL	TRUE	NORMAL	FALSE	FALSE	NORMAL	NORMAL	FALSE	ZERO	NORMAL	LOW	LOW	NORMAL	FALSE	HIGH	NORMAL	HIGH	FALSE	NORMAL	NORMAL	LOW	ZERO	ZERO	HIGH	HIGH	HIGH	HIGH	HIGH
FALSE	NORMAL	NORMAL	TRUE	NORMAL	FALSE	NORMAL	FALSE	HIGH	HIGH	FALSE	HIGH	FALSE	FALSE	HIGH	LOW	FALSE	ZERO	NORMAL	LOW	LOW	NORMAL	FALSE	NORMAL	NORMAL	LOW	FALSE	NORMAL	NORMAL	LOW	ZERO	ZERO	HIGH	HIGH	HIGH	HIGH	HIGH
FALSE	NORMAL	NORMAL	FALSE	NORMAL	FALSE	NORMAL	FALSE	HIGH	HIGH	FALSE	HIGH	FALSE	FALSE	LOW	LOW	FALSE	ZERO	NORMAL	LOW	LOW	NORMAL	FALSE	NORMAL	NORMAL	NORMAL	FALSE	NORMAL	NORMAL	LOW	ZERO	ZERO	HIGH	HIGH	HIGH	HIGH	LOW
FALSE	NORMAL	NORMAL	FALSE	NORMAL	FALSE	LOW	FALSE	HIGH	HIGH	FALSE	HIGH	FALSE	FALSE	LOW	HIGH	FALSE	LOW	NORMAL	LOW	LOW	NORMAL	FALSE	NORMAL	NORMAL	HIGH	FALSE	NORMAL	NORMAL	NORMAL	HIGH	LOW	HIGH	HIGH	HIGH	LOW	LOW
FALSE	NORMAL	NORMAL	FALSE	NORMAL	FALSE	NORMAL	FALSE	HIGH	NORMAL	TRUE	NORMAL	FALSE	FALSE	LOW	LOW	FALSE	ZERO	NORMAL	LOW	LOW	NORMAL	FALSE	NORMAL	NORMAL	NORMAL	FALSE	NORMAL	NORMAL	LOW	ZERO	ZERO	HIGH	HIGH	HIGH	HIGH	LOW
FALSE	NORMAL	NORMAL	FALSE	NORMAL	FALSE	NORMAL	FALSE	HIGH	HIGH	FALSE	HIGH	FALSE	FALSE	NORMAL	LOW	FALSE	ZERO	NORMAL	LOW	LOW	NORMAL	FALSE	NORMAL	NORMAL	NORMAL	FALSE	NORMAL	NORMAL	LOW	ZERO	ZERO	HIGH	HIGH	HIGH	NORMAL	NORMAL
FALSE	NORMAL	HIGH	FALSE	HIGH	FALSE	NORMAL	FALSE	HIGH	HIGH	FALSE	HIGH	FALSE	FALSE	LOW	ZERO	FALSE	ZERO	NORMAL	HIGH	HIGH	NORMAL	FALSE	NORMAL	NORMAL	HIGH	FALSE	NORMAL	NORMAL	LOW	ZERO	HIGH	LOW	HIGH	HIGH	HIGH	NORMAL
FALSE	NORMAL	NORMAL	FALSE	NORMAL	FALSE	LOW	FALSE	HIGH	HIGH	FALSE	HIGH	FALSE	FALSE	LOW	NORMAL	TRUE	ZERO	NORMAL	LOW	HIGH	NORMAL	FALSE	HIGH	ONESIDED	HIGH	FALSE	LOW	LOW	ZERO	LOW	LOW	HIGH	HIGH	HIGH	LOW	LOW
FALSE	LOW	LOW	FALSE	LOW	FALSE	HIGH	FALSE	LOW	LOW	FALSE	LOW	FALSE	FALSE	HIGH	LOW	TRUE	ZERO	NORMAL	LOW	LOW	NORMAL	FALSE	NORMAL	NORMAL	ZERO	FALSE	NORMAL	ZERO	ZERO	ZERO	ZERO	HIGH	HIGH	NORMAL	HIGH	HIGH
FALSE	NORMAL	NORMAL	FALSE	NORMAL	FALSE	NORMAL	FALSE	HIGH	HIGH	FALSE	HIGH	FALSE	FALSE	HIGH	LOW	FALSE	ZERO	LOW	LOW	LOW	NORMAL	FALSE	NORMAL	NORMAL	HIGH	FALSE	NORMAL	NORMAL	LOW	ZERO	ZERO	HIGH	HIGH	HIGH	HIGH	HIGH
FALSE	NORMAL	NORMAL	FALSE	NORMAL	FALSE	NORMAL	FALSE	HIGH	NORMAL	TRUE	NORMAL	FALSE	FALSE	HIGH	LOW	FALSE	ZERO	NORMAL	LOW	LOW	NORMAL	FALSE	NORMAL	NORMAL	HIGH	FALSE	NORMAL	NORMAL	LOW	ZERO	ZERO	HIGH	HIGH	HIGH	HIGH	HIGH
FALSE	NORMAL	NORMAL	FALSE	NORMAL	FALSE	NORMAL	FALSE	HIGH	HIGH	FALSE	HIGH	FALSE	FALSE	HIGH	LOW	FALSE	ZERO	NORMAL	LOW	LOW	NORMAL	FALSE	NORMAL	NORMAL	LOW	FALSE	NORMAL	NORMAL	LOW	ZERO	ZERO	HIGH	HIGH	HIGH	HIGH	HIGH
FALSE	HIGH	HIGH	TRUE	HIGH	FALSE	NORMAL	FALSE	HIGH	HIGH	FALSE	HIGH	FALSE	FALSE	LOW	ZERO	FALSE	HIGH	NORMAL	HIGH	HIGH	NORMAL	FALSE	NORMAL	NORMAL	HIGH	FALSE	NORMAL	ZERO	ZERO	LOW	HIGH	NORMAL	HIGH	HIGH	HIGH	LOW
FALSE	LOW	LOW	FALSE	LOW	FALSE	LOW	FALSE	LOW	LOW	FALSE	LOW	FALSE	FALSE	LOW	LOW	FALSE	ZERO	NORMAL	LOW	LOW	NORMAL	FALSE	NORMAL	NORMAL	LOW	FALSE	NORMAL	NORMAL	LOW	ZERO	ZERO	HIGH	HIGH	NORMAL	LOW	LOW
FALSE	HIGH	HIGH	FALSE	HIGH	FALSE	NORMAL	FALSE	HIGH	HIGH	FALSE	HIGH	FALSE	FALSE	HIGH	LOW	FALSE	ZERO	NORMAL	LOW	LOW	HIGH	FALSE	NORMAL	NORMAL	HIGH	FALSE	NORMAL	NORMAL	LOW	ZERO	ZERO	HIGH	HIGH	HIGH	HIGH	HIGH
FALSE	HIGH	HIGH	FALSE	HIGH	FALSE	NORMAL	FALSE	HIGH	HIGH	FALSE	HIGH	FALSE	FALSE	LOW	LOW	FALSE	HIGH	NORMAL	HIGH	HIGH	NORMAL	FALSE	NORMAL	NORMAL	HIGH	TRUE	NORMAL	NORMAL	ZERO	LOW	HIGH	LOW	HIGH	HIGH	HIGH	LOW
FALSE	NORMAL	NORMAL	FALSE	NORMAL	FALSE	NORMAL	FALSE	HIGH	HIGH	FALSE	HIGH	FALSE	FALSE	NORMAL	LOW	FALSE	NORMAL	NORMAL	LOW	LOW	NORMAL	FALSE	HIGH	ONESIDED	HIGH	FALSE	NORMAL	NORMAL	LOW	ZERO	NORMAL	NORMAL	HIGH	HIGH	HIGH	HIGH
FALSE	HIGH	HIGH	TRUE	HIGH	FALSE	NORMAL	FALSE	HIGH	HIGH	FALSE	HIGH	FALSE	FALSE	NORMAL	LOW	FALSE	ZERO	NORMAL	LOW	LOW	NORMAL	FALSE	NORMAL	NORMAL	HIGH	FALSE	LOW	LOW	ZERO	ZERO	ZERO	HIGH	HIGH	HIGH	HIGH	HIGH
FALSE	NORMAL	NORMAL	FALSE	NORMAL	FALSE	NORMAL	FALSE	HIGH	HIGH	FALSE	HIGH	FALSE	FALSE	HIGH	LOW	FALSE	ZERO	NORMAL	LOW	LOW	NORMAL	FALSE	NORMAL	NORMAL	HIGH	FALSE	NORMAL	NORMAL	LOW	ZERO	ZERO	HIGH	HIGH	HIGH	HIGH	HIGH
TRUE	LOW	NORMAL	FALSE	LOW	TRUE	LOW	FALSE	HIGH	HIGH	FALSE	HIGH	FALSE	FALSE	NORMAL	LOW	FALSE	ZERO	NORMAL	LOW	LOW	NORMAL	FALSE	NORMAL	NORMAL	LOW	FALSE	NORMAL	NORMAL	LOW	ZERO	ZERO	HIGH	HIGH	HIGH	LOW	LOW
FALSE	HIGH	HIGH	FALSE	HIGH	FALSE	NORMAL	FALSE	HIGH	HIGH	FALSE	HIGH	FALSE	FALSE	LOW	LOW	FALSE	ZERO	NORMAL	LOW	LOW	HIGH	TRUE	HIGH	NORMAL	HIGH	TRUE	NORMAL	ZERO	ZERO	ZERO	ZERO	HIGH	HIGH	HIGH	HIGH	LOW
FALSE	HIGH	HIGH	TRUE	HIGH	FALSE	NORMAL	FALSE	LOW	HIGH	FALSE	HIGH	FALSE	FALSE	NORMAL	LOW	FALSE	ZERO	NORMAL	LOW	LOW	NORMAL	FALSE	NORMAL	NORMAL	LOW	FALSE	NORMAL	NORMAL	LOW	ZERO	ZERO	HIGH	HIGH	HIGH	HIGH	HIGH
FALSE	NORMAL	LOW	FALSE	NORMAL	FALSE	NORMAL	FALSE	HIGH	HIGH	FALSE	HIGH	FALSE	FALSE	NORMAL	LOW	FALSE	ZERO	NORMAL	LOW	LOW	NORMAL	FALSE	NORMAL	NORMAL	LOW	FALSE	NORMAL	NORMAL	LOW	ZERO	ZERO	HIGH	HIGH	HIGH	HIGH	HIGH
FALSE	NORMAL	LOW	FALSE	NORMAL	FALSE	LOW	FALSE	LOW	LOW	FALSE	LOW	FALSE	FALSE	NORMAL	LOW	FALSE	NORMAL	NORMAL	LOW	LOW	NORMAL	FALSE	HIGH	ONESIDED	HIGH	FALSE	NORMAL	NORMAL	LOW	ZERO	NORMAL	NORMAL	HIGH	NORMAL	LOW	LOW
FALSE	NORMAL	NORMAL	FALSE	NORMAL	FALSE	NORMAL	FALSE	LOW	LOW	FALSE	LOW	TRUE	FALSE	HIGH	LOW	FALSE	ZERO	NORMAL	LOW	LOW	NORMAL	FALSE	NORMAL	NORMAL	NORMAL	FALSE	NORMAL	NORMAL	LOW	ZERO	NORMAL	NORMAL	NORMAL	NORMAL	NORMAL	HIGH
FALSE	NORMAL	NORMAL	FALSE	NORMAL	FALSE	NORMAL	FALSE	HIGH	HIGH	FALSE	HIGH	FALSE	FALSE	NORMAL	HIGH	TRUE	LOW	NORMAL	LOW	LOW	NORMAL	FALSE	NORMAL	NORMAL	HIGH	FALSE	NORMAL	NORMAL	LOW	HIGH	LOW	HIGH	HIGH	HIGH	HIGH	HIGH
FALSE	HIGH	HIGH	FALSE	HIGH	FALSE	NORMAL	FALSE	LOW	NORMAL	TRUE	HIGH	FALSE	FALSE	NORMAL	LOW	FALSE	HIGH	NORMAL	HIGH	HIGH	NORMAL	FALSE	NORMAL	NORMAL	LOW	FALSE	HIGH	HIGH	HIGH	LOW	HIGH	LOW	HIGH	NORMAL	NORMAL	NORMAL
FALSE	NORMAL	NORMAL	FALSE	NORMAL	FALSE	HIGH	FALSE	HIGH	HIGH	FALSE	HIGH	TRUE	FALSE	NORMAL	LOW	FALSE	HIGH	NORMAL	HIGH	HIGH	NORMAL	FALSE	NORMAL	NORMAL	HIGH	FALSE	LOW	LOW	ZERO	LOW	HIGH	LOW	HIGH	HIGH	HIGH	HIGH
FALSE	NORMAL	NORMAL	FALSE	NORMAL	FALSE	NORMAL	FALSE	HIGH	HIGH	FALSE	HIGH	FALSE	FALSE	NORMAL	LOW	FALSE	HIGH	NORMAL	HIGH	HIGH	NORMAL	FALSE	NORMAL	NORMAL	HIGH	FALSE	LOW	LOW	ZERO	LOW	HIGH	LOW	HIGH	HIGH	HIGH	HIGH
FALSE	NORMAL	NORMAL	FALSE	NORMAL	FALSE	NORMAL	FALSE	HIGH	HIGH	FALSE	HIGH	FALSE	FALSE	HIGH	LOW	FALSE	ZERO	NORMAL	LOW	LOW	NORMAL	FALSE	NORMAL	NORMAL	HIGH	TRUE	NORMAL	NORMAL	ZERO	ZERO	ZERO	HIGH	HIGH	HIGH	HIGH	HIGH
FALSE	NORMAL	NORMAL	FALSE	NORMAL	FALSE	NORMAL	FALSE	HIGH	HIGH	FALSE	HIGH	FALSE	FALSE	HIGH	LOW	FALSE	ZERO	NORMAL	LOW	LOW	NORMAL	FALSE	NORMAL	NORMAL	NORMAL	FALSE	NORMAL	NORMAL	LOW	ZERO	ZERO	HIGH	HIGH	HIGH	HIGH	HIGH
FALSE	NORMAL	NORMAL	FALSE	NORMAL	FALSE	LOW	FALSE	HIGH	HIGH	FALSE	HIGH	FALSE	FALSE	LOW	LOW	FALSE	ZERO	NORMAL	LOW	LOW	NORMAL	FALSE	NORMAL	NORMAL	HIGH	FALSE	NORMAL	NORMAL	LOW	ZERO	ZERO	HIGH	HIGH	HIGH	LOW	LOW
FALSE	HIGH	HIGH	TRUE	HIGH	FALSE	LOW	FALSE	HIGH	HIGH	FALSE	HIGH	TRUE	FALSE	LOW	ZERO	FALSE	ZERO	NORMAL	LOW	LOW	NORMAL	FALSE	HIGH	ONESIDED	HIGH	FALSE	NORMAL	NORMAL	LOW	NORMAL	ZERO	HIGH	HIGH	HIGH	LOW	LOW
FALSE	LOW	HIGH	FALSE	HIGH	FALSE	NORMAL	FALSE	HIGH	HIGH	FALSE	HIGH	FALSE	FALSE	NORMAL	LOW	FALSE	ZERO	NORMAL	LOW	LOW	NORMAL	FALSE	NORMAL	NORMAL	HIGH	FALSE	NORMAL	NORMAL	LOW	ZERO	ZERO	HIGH	HIGH	HIGH	HIGH	HIGH
FALSE	NORMAL	LOW	FALSE	NORMAL	FALSE	NORMAL	FALSE	HIGH	HIGH	FALSE	LOW	FALSE	FALSE	NORMAL	LOW	FALSE	ZERO	NORMAL	LOW	LOW	HIGH	FALSE	NORMAL	NORMAL	HIGH	FALSE	NORMAL	NORMAL	LOW	ZERO	ZERO	HIGH	HIGH	HIGH	HIGH	NORMAL
FALSE	NORMAL	NORMAL	FALSE	NORMAL	FALSE	NORMAL	FALSE	HIGH	HIGH	FALSE	HIGH	FALSE	FALSE	LOW	LOW	FALSE	ZERO	LOW	LOW	LOW	NORMAL	FALSE	NORMAL	NORMAL	NORMAL	FALSE	NORMAL	NORMAL	LOW	ZERO	ZERO	HIGH	HIGH	HIGH	HIGH	LOW
FALSE	NORMAL	NORMAL	FALSE	NORMAL	FALSE	NORMAL	FALSE	HIGH	HIGH	FALSE	HIGH	FALSE	FALSE	HIGH	LOW	FALSE	ZERO	NORMAL	LOW	LOW	NORMAL	FALSE	NORMAL	NORMAL	NORMAL	FALSE	NORMAL	NORMAL	LOW	ZERO	ZERO	HIGH	HIGH	HIGH	HIGH	HIGH
FALSE	HIGH	HIGH	TRUE	HIGH	FALSE	LOW	FALSE	HIGH	HIGH	FALSE	HIGH	FALSE	FALSE	LOW	NORMAL	FALSE	HIGH	NORMAL	LOW	LOW	NORMAL	FALSE	NORMAL	NORMAL	LOW	FALSE	HIGH	HIGH	HIGH	LOW	LOW	HIGH	HIGH	HIGH	LOW	LOW
FALSE	HIGH	NORMAL	FALSE	HIGH	FALSE	NORMAL	FALSE	HIGH	HIGH	FALSE	HIGH	TRUE	FALSE	NORMAL	LOW	FALSE	HIGH	NORMAL	HIGH	HIGH	NORMAL	FALSE	NORMAL	NORMAL	HIGH	FALSE	LOW	LOW	ZERO	LOW	HIGH	LOW	HIGH	HIGH	HIGH	HIGH
FALSE	NORMAL	NORMAL	FALSE	NORMAL	FALSE	NORMAL	FALSE	HIGH	HIGH	FALSE	HIGH	FALSE	FALSE	LOW	LOW	FALSE	ZERO	NORMAL	LOW	LOW	NORMAL	FALSE	NORMAL	NORMAL	LOW	FALSE	NORMAL	NORMAL	LOW	ZERO	ZERO	HIGH	HIGH	HIGH	HIGH	LOW
FALSE	NORMAL	HIGH	TRUE	HIGH	FALSE	NORMAL	FALSE	HIGH	HIGH	FALSE	HIGH	FALSE	FALSE	NORMAL	LOW	FALSE	ZERO	NORMAL	LOW	LOW	NORMAL	FALSE	NORMAL	NORMAL	HIGH	FALSE	NORMAL	NORMAL	LOW	ZERO	ZERO	NORMAL	HIGH	HIGH	HIGH	HIGH
FALSE	NORMAL	NORMAL	FALSE	NORMAL	FALSE	LOW	FALSE	HIGH	HIGH	FALSE	HIGH	FALSE	FALSE	HIGH	LOW	FALSE	ZERO	NORMAL	LOW	LOW	NORMAL	FALSE	NORMAL	NORMAL	LOW	FALSE	NORMAL	NORMAL	LOW	ZERO	ZERO	HIGH	HIGH	HIGH	NORMAL	NORMAL
FALSE	NORMAL	NORMAL	FALSE	NORMAL	FALSE	NORMAL	FALSE	HIGH	NORMAL	TRUE	NORMAL	FALSE	FALSE	NORMAL	LOW	FALSE	HIGH	NORMAL	HIGH	HIGH	NORMAL	FALSE	NORMAL	NORMAL	LOW	FALSE	NORMAL	NORMAL	LOW	LOW	HIGH	LOW	HIGH	HIGH	HIGH	HIGH
TRUE	HIGH	HIGH	FALSE	HIGH	FALSE	NORMAL	FALSE	HIGH	HIGH	FALSE	HIGH	FALSE	FALSE	HIGH	LOW	FALSE	ZERO	NORMAL	LOW	LOW	NORMAL	FALSE	NORMAL	NORMAL	HIGH	FALSE	NORMAL	NORMAL	LOW	ZERO	ZERO	HIGH	HIGH	HIGH	HIGH	HIGH
FALSE	NORMAL	NORMAL	FALSE	NORMAL	FALSE	NORMAL	FALSE	HIGH	HIGH	FALSE	HIGH	FALSE	FALSE	LOW	LOW	FALSE	HIGH	NORMAL	HIGH	HIGH	NORMAL	FALSE	NORMAL	NORMAL	LOW	FALSE	HIGH	HIGH	HIGH	LOW	HIGH	LOW	HIGH	HIGH	HIGH	LOW
TRUE	LOW	LOW	FALSE	LOW	TRUE	LOW	FALSE	HIGH	NORMAL	TRUE	NORMAL	FALSE	FALSE	LOW	LOW	TRUE	ZERO	NORMAL	LOW	LOW	NORMAL	FALSE	NORMAL	NORMAL	NORMAL	FALSE	NORMAL	NORMAL	LOW	ZERO	ZERO	HIGH	HIGH	HIGH	LOW	LOW
FALSE	NORMAL	NORMAL	FALSE	NORMAL	FALSE	NORMAL	FALSE	LOW	LOW	FALSE	LOW	FALSE	FALSE	LOW	LOW	FALSE	LOW	NORMAL	LOW	LOW	NORMAL	FALSE	NORMAL	ESOPHAGEAL	ZERO	TRUE	NORMAL	NORMAL	ZERO	ZERO	LOW	HIGH	HIGH	NORMAL	NORMAL	LOW
FALSE	NORMAL	NORMAL	FALSE	NORMAL	FALSE	NORMAL	FALSE	HIGH	HIGH	FALSE	HIGH	FALSE	FALSE	LOW	NORMAL	FALSE	ZERO	NORMAL	LOW	LOW	NORMAL	FALSE	HIGH	ONESIDED	HIGH	FALSE	NORMAL	NORMAL	LOW	LOW	LOW	HIGH	HIGH	HIGH	HIGH	LOW
FALSE	NORMAL	NORMAL	FALSE	NORMAL	FALSE	NORMAL	FALSE	HIGH	HIGH	FALSE	HIGH	FALSE	FALSE	NORMAL	LOW	FALSE	HIGH	NORMAL	HIGH	HIGH	NORMAL	FALSE	NORMAL	NORMAL	NORMAL	FALSE	HIGH	HIGH	HIGH	LOW	HIGH	LOW	HIGH	HIGH	NORMAL	NORMAL
FALSE	NORMAL	NORMAL	FALSE	NORMAL	FALSE	NORMAL	TRUE	NORMAL	HIGH	FALSE	HIGH	FALSE	FALSE	LOW	LOW	FALSE	ZERO	NORMAL	LOW	LOW	NORMAL	FALSE	NORMAL	NORMAL	NORMAL	FALSE	NORMAL	NORMAL	LOW	ZERO	ZERO	HIGH	HIGH	HIGH	HIGH	LOW
FALSE	NORMAL	NORMAL	FALSE	NORMAL	FALSE	NORMAL	TRUE	NORMAL	HIGH	FALSE	HIGH	FALSE	FALSE	LOW	LOW	FALSE	ZERO	LOW	LOW	LOW	NORMAL	FALSE	NORMAL	NORMAL	HIGH	FALSE	NORMAL	NORMAL	LOW	ZERO	ZERO	HIGH	HIGH	HIGH	HIGH	LOW
FALSE	LOW	LOW	FALSE	LOW	FALSE	NORMAL	FALSE	LOW	NORMAL	FALSE	HIGH	FALSE	FALSE	HIGH	LOW	FALSE	HIGH	NORMAL	HIGH	HIGH	NORMAL	FALSE	NORMAL	NORMAL	HIGH	FALSE	NORMAL	ZERO	ZERO	LOW	HIGH	LOW	NORMAL	LOW	LOW	HIGH
FALSE	HIGH	HIGH	TRUE	HIGH	FALSE	NORMAL	TRUE	NORMAL	NORMAL	TRUE	NORMAL	FALSE	TRUE	LOW	LOW	FALSE	HIGH	NORMAL	HIGH	HIGH	NORMAL	FALSE	NORMAL	NORMAL	LOW	FALSE	NORMAL	NORMAL	HIGH	LOW	HIGH	LOW	HIGH	HIGH	HIGH	LOW
FALSE	NORMAL	NORMAL	FALSE	NORMAL	FALSE	NORMAL	FALSE	HIGH	HIGH	FALSE	HIGH	FALSE	FALSE	NORMAL	LOW	FALSE	ZERO	NORMAL	LOW	LOW	NORMAL	FALSE	NORMAL	NORMAL	NORMAL	FALSE	NORMAL	NORMAL	LOW	ZERO	ZERO	HIGH	HIGH	HIGH	HIGH	HIGH
FALSE	NORMAL	NORMAL	FALSE	NORMAL	FALSE	NORMAL	FALSE	HIGH	HIGH	FALSE	HIGH	FALSE	FALSE	NORMAL	LOW	FALSE	HIGH	NORMAL	HIGH	HIGH	NORMAL	FALSE	NORMAL	NORMAL	LOW	FALSE	HIGH	HIGH	HIGH	LOW	HIGH	LOW	HIGH	HIGH	HIGH	HIGH
FALSE	NORMAL	LOW	FALSE	NORMAL	FALSE	NORMAL	FALSE	LOW	LOW	FALSE	LOW	FALSE	FALSE	NORMAL	LOW	FALSE	HIGH	LOW	NORMAL	NORMAL	NORMAL	FALSE	NORMAL	NORMAL	HIGH	FALSE	LOW	LOW	ZERO	LOW	HIGH	LOW	HIGH	NORMAL	NORMAL	NORMAL
FALSE	LOW	LOW	FALSE	LOW	TRUE	LOW	TRUE	NORMAL	NORMAL	TRUE	NORMAL	FALSE	FALSE	HIGH	LOW	FALSE	ZERO	NORMAL	LOW	LOW	NORMAL	FALSE	NORMAL	NORMAL	ZERO	FALSE	NORMAL	NORMAL	LOW	ZERO	ZERO	HIGH	HIGH	HIGH	LOW	NORMAL
FALSE	NORMAL	NORMAL	FALSE	NORMAL	FALSE	NORMAL	FALSE	HIGH	NORMAL	TRUE	NORMAL	FALSE	FALSE	LOW	LOW	TRUE	ZERO	NORMAL	LOW	LOW	LOW	FALSE	NORMAL	NORMAL	HIGH	FALSE	NORMAL	NORMAL	LOW	ZERO	ZERO	HIGH	HIGH	HIGH	HIGH	HIGH
FALSE	NORMAL	HIGH	TRUE	HIGH	FALSE	NORMAL	FALSE	HIGH	HIGH	FALSE	HIGH	FALSE	FALSE	LOW	LOW	FALSE	ZERO	NORMAL	LOW	LOW	NORMAL	FALSE	NORMAL	NORMAL	HIGH	FALSE	NORMAL	NORMAL	LOW	ZERO	ZERO	HIGH	HIGH	HIGH	HIGH	LOW
FALSE	NORMAL	NORMAL	FALSE	NORMAL	FALSE	NORMAL	FALSE	HIGH	HIGH	FALSE	HIGH	FALSE	FALSE	HIGH	LOW	FALSE	ZERO	NORMAL	NORMAL	NORMAL	NORMAL	FALSE	NORMAL	NORMAL	HIGH	FALSE	NORMAL	NORMAL	LOW	ZERO	ZERO	HIGH	HIGH	HIGH	HIGH	NORMAL
FALSE	LOW	NORMAL	FALSE	NORMAL	FALSE	NORMAL	FALSE	LOW	LOW	FALSE	LOW	FALSE	FALSE	NORMAL	LOW	FALSE	ZERO	NORMAL	NORMAL	NORMAL	NORMAL	FALSE	NORMAL	NORMAL	NORMAL	FALSE	NORMAL	NORMAL	LOW	ZERO	ZERO	HIGH	HIGH	NORMAL	NORMAL	NORMAL
FALSE	NORMAL	NORMAL	FALSE	NORMAL	FALSE	NORMAL	FALSE	HIGH	NORMAL	TRUE	NORMAL	FALSE	FALSE	LOW	LOW	FALSE	ZERO	NORMAL	LOW	LOW	NORMAL	FALSE	NORMAL	NORMAL	HIGH	FALSE	NORMAL	NORMAL	LOW	ZERO	ZERO	HIGH	HIGH	HIGH	HIGH	LOW
FALSE	NORMAL	NORMAL	FALSE	NORMAL	FALSE	NORMAL	FALSE	HIGH	HIGH	FALSE	HIGH	FALSE	FALSE	NORMAL	LOW	FALSE	ZERO	NORMAL	LOW	LOW	NORMAL	FALSE	NORMAL	NORMAL	HIGH	FALSE	HIGH	HIGH	LOW	ZERO	ZERO	HIGH	HIGH	HIGH	LOW	LOW
FALSE	LOW	LOW	FALSE	LOW	FALSE	NORMAL	FALSE	LOW	LOW	FALSE	LOW	FALSE	FALSE	HIGH	LOW	FALSE	ZERO	NORMAL	LOW	LOW	NORMAL	FALSE	NORMAL	NORMAL	NORMAL	FALSE	NORMAL	NORMAL	LOW	ZERO	ZERO	HIGH	HIGH	NORMAL	NORMAL	HIGH
FALSE	HIGH	NORMAL	FALSE	NORMAL	FALSE	NORMAL	FALSE	HIGH	HIGH	FALSE	HIGH	FALSE	FALSE	LOW	LOW	FALSE	ZERO	NORMAL	LOW	LOW	NORMAL	FALSE	NORMAL	NORMAL	HIGH	FALSE	NORMAL	NORMAL	LOW	ZERO	ZERO	HIGH	HIGH	HIGH	HIGH	LOW
FALSE	NORMAL	NORMAL	FALSE	NORMAL	FALSE	NORMAL	FALSE	HIGH	NORMAL	TRUE	NORMAL	TRUE	FALSE	HIGH	LOW	FALSE	ZERO	NORMAL	LOW	LOW	NORMAL	FALSE	NORMAL	NORMAL	LOW	FALSE	NORMAL	NORMAL	LOW	ZERO	ZERO	HIGH	HIGH	HIGH	HIGH	HIGH
FALSE	NORMAL	NORMAL	FALSE	NORMAL	FALSE	NORMAL	FALSE	LOW	LOW	FALSE	LOW	FALSE	FALSE	HIGH	LOW	FALSE	HIGH	NORMAL	HIGH	HIGH	HIGH	FALSE	NORMAL	NORMAL	NORMAL	FALSE	HIGH	HIGH	HIGH	LOW	HIGH	LOW	NORMAL	NORMAL	NORMAL	HIGH
FALSE	LOW	LOW	FALSE	LOW	FALSE	HIGH	FALSE	HIGH	HIGH	FALSE	HIGH	FALSE	FALSE	NORMAL	LOW	FALSE	HIGH	LOW	NORMAL	NORMAL	NORMAL	FALSE	NORMAL	NORMAL	HIGH	TRUE	NORMAL	NORMAL	ZERO	LOW	HIGH	LOW	HIGH	HIGH	HIGH	HIGH
FALSE	NORMAL	NORMAL	FALSE	NORMAL	FALSE	NORMAL	FALSE	HIGH	HIGH	FALSE	HIGH	FALSE	FALSE	NORMAL	ZERO	FALSE	HIGH	NORMAL	HIGH	HIGH	NORMAL	FALSE	NORMAL	NORMAL	LOW	FALSE	HIGH	HIGH	HIGH	LOW	HIGH	NORMAL	HIGH	HIGH	HIGH	HIGH
TRUE	LOW	LOW	FALSE	LOW	TRUE	LOW	FALSE	LOW	LOW	FALSE	LOW	FALSE	FALSE	HIGH	LOW	FALSE	HIGH	NORMAL	HIGH	HIGH	NORMAL	FALSE	NORMAL	NORMAL	HIGH	FALSE	NORMAL	NORMAL	ZERO	LOW	HIGH	LOW	NORMAL	NORMAL	LOW	NORMAL
FALSE	NORMAL	HIGH	TRUE	HIGH	FALSE	LOW	FALSE	HIGH	HIGH	FALSE	HIGH	FALSE	FALSE	HIGH	LOW	FALSE	ZERO	NORMAL	LOW	LOW	LOW	FALSE	NORMAL	NORMAL	HIGH	FALSE	NORMAL	NORMAL	LOW	ZERO	ZERO	HIGH	HIGH	HIGH	LOW	NORMAL
FALSE	NORMAL	NORMAL	FALSE	NORMAL	FALSE	NORMAL	FALSE	HIGH	NORMAL	TRUE	NORMAL	FALSE	FALSE	LOW	LOW	FALSE	ZERO	NORMAL	LOW	LOW	NORMAL	FALSE	NORMAL	NORMAL	LOW	FALSE	NORMAL	NORMAL	LOW	ZERO	ZERO	HIGH	HIGH	HIGH	HIGH	LOW
FALSE	NORMAL	NORMAL	FALSE	NORMAL	FALSE	NORMAL	FALSE	LOW	LOW	FALSE	LOW	FALSE	FALSE	HIGH	LOW	FALSE	ZERO	NORMAL	LOW	LOW	NORMAL	FALSE	NORMAL	NORMAL	HIGH	FALSE	NORMAL	NORMAL	LOW	ZERO	ZERO	HIGH	NORMAL	NORMAL	NORMAL	HIGH
TRUE	LOW	LOW	TRUE	LOW	TRUE	LOW	FALSE	HIGH	NORMAL	TRUE	NORMAL	FALSE	FALSE	LOW	HIGH	FALSE	LOW	NORMAL	LOW	LOW	NORMAL	FALSE	NORMAL	NORMAL	LOW	FALSE	NORMAL	NORMAL	LOW	HIGH	LOW	HIGH	HIGH	HIGH	LOW	LOW
FALSE	LOW	NORMAL	FALSE	NORMAL	FALSE	NORMAL	FALSE	HIGH	HIGH	FALSE	HIGH	FALSE	FALSE	NORMAL	LOW	FALSE	ZERO	NORMAL	LOW	LOW	NORMAL	FALSE	NORMAL	NORMAL	HIGH	FALSE	NORMAL	NORMAL	LOW	ZERO	ZERO	HIGH	HIGH	HIGH	HIGH	HIGH
FALSE	NORMAL	NORMAL	FALSE	NORMAL	FALSE	NORMAL	FALSE	HIGH	HIGH	FALSE	HIGH	FALSE	FALSE	NORMAL	LOW	FALSE	ZERO	NORMAL	LOW	LOW	NORMAL	FALSE	NORMAL	NORMAL	NORMAL	FALSE	NORMAL	NORMAL	LOW	ZERO	ZERO	HIGH	HIGH	HIGH	NORMAL	NORMAL
FALSE	NORMAL	NORMAL	FALSE	NORMAL	FALSE	NORMAL	TRUE	NORMAL	HIGH	FALSE	HIGH	FALSE	FALSE	HIGH	LOW	FALSE	ZERO	NORMAL	LOW	LOW	NORMAL	FALSE	NORMAL	NORMAL	HIGH	FALSE	NORMAL	NORMAL	LOW	ZERO	ZERO	HIGH	HIGH	HIGH	HIGH	HIGH
FALSE	HIGH	HIGH	FALSE	HIGH	FALSE	NORMAL	FALSE	HIGH	HIGH	FALSE	HIGH	FALSE	FALSE	HIGH	ZERO	FALSE	LOW	NORMAL	LOW	LOW	NORMAL	FALSE	HIGH	ONESIDED	HIGH	FALSE	NORMAL	NORMAL	LOW	LOW	LOW	NORMAL	NORMAL	HIGH	HIGH	HIGH
FALSE	HIGH	NORMAL	FALSE	NORMAL	FALSE	NORMAL	FALSE	HIGH	HIGH	FALSE	HIGH	FALSE	FALSE	NORMAL	LOW	FALSE	ZERO	NORMAL	LOW	LOW	NORMAL	FALSE	NORMAL	NORMAL	NORMAL	FALSE	NORMAL	NORMAL	LOW	ZERO	ZERO	HIGH	HIGH	HIGH	HIGH	NORMAL
FALSE	NORMAL	NORMAL	FALSE	NORMAL	FALSE	NORMAL	FALSE	HIGH	HIGH	FALSE	HIGH	FALSE	FALSE	NORMAL	LOW	FALSE	ZERO	NORMAL	LOW	LOW	NORMAL	FALSE	NORMAL	NORMAL	LOW	FALSE	NORMAL	NORMAL	LOW	ZERO	ZERO	HIGH	HIGH	HIGH	HIGH	HIGH
TRUE	NORMAL	NORMAL	FALSE	NORMAL	FALSE	NORMAL	FALSE	HIGH	HIGH	FALSE	HIGH	FALSE	FALSE	HIGH	LOW	FALSE	ZERO	NORMAL	LOW	LOW	NORMAL	FALSE	NORMAL	NORMAL	HIGH	FALSE	NORMAL	NORMAL	LOW	ZERO	ZERO	HIGH	HIGH	HIGH	HIGH	HIGH
FALSE	NORMAL	LOW	FALSE	LOW	FALSE	NORMAL	TRUE	NORMAL	HIGH	FALSE	HIGH	FALSE	FALSE	LOW	LOW	FALSE	ZERO	NORMAL	LOW	LOW	NORMAL	FALSE	NORMAL	NORMAL	HIGH	FALSE	NORMAL	NORMAL	LOW	ZERO	ZERO	HIGH	HIGH	HIGH	HIGH	LOW
FALSE	LOW	LOW	FALSE	LOW	FALSE	NORMAL	FALSE	LOW	LOW	FALSE	LOW	FALSE	FALSE	HIGH	LOW	FALSE	HIGH	NORMAL	HIGH	HIGH	NORMAL	FALSE	NORMAL	NORMAL	HIGH	TRUE	NORMAL	NORMAL	ZERO	LOW	HIGH	LOW	NORMAL	NORMAL	NORMAL	NORMAL
FALSE	NORMAL	NORMAL	FALSE	NORMAL	FALSE	LOW	FALSE	HIGH	HIGH	FALSE	LOW	FALSE	FALSE	LOW	LOW	FALSE	ZERO	NORMAL	LOW	LOW	NORMAL	FALSE	NORMAL	NORMAL	LOW	FALSE	NORMAL	NORMAL	LOW	ZERO	ZERO	HIGH	HIGH	HIGH	NORMAL	LOW
FALSE	NORMAL	HIGH	FALSE	NORMAL	FALSE	NORMAL	FALSE	HIGH	HIGH	FALSE	HIGH	FALSE	FALSE	LOW	LOW	FALSE	ZERO	NORMAL	LOW	LOW	NORMAL	FALSE	NORMAL	NORMAL	NORMAL	FALSE	NORMAL	NORMAL	LOW	ZERO	ZERO	HIGH	HIGH	HIGH	HIGH	LOW
FALSE	NORMAL	HIGH	TRUE	HIGH	FALSE	LOW	FALSE	LOW	LOW	FALSE	LOW	FALSE	FALSE	HIGH	LOW	FALSE	ZERO	NORMAL	LOW	LOW	NORMAL	FALSE	NORMAL	NORMAL	HIGH	FALSE	NORMAL	NORMAL	LOW	ZERO	ZERO	HIGH	HIGH	NORMAL	LOW	NORMAL
FALSE	HIGH	HIGH	FALSE	HIGH	FALSE	NORMAL	TRUE	NORMAL	HIGH	FALSE	HIGH	FALSE	FALSE	NORMAL	LOW	FALSE	ZERO	NORMAL	LOW	LOW	NORMAL	FALSE	NORMAL	NORMAL	NORMAL	FALSE	NORMAL	NORMAL	LOW	ZERO	ZERO	NORMAL	HIGH	HIGH	HIGH	HIGH
FALSE	NORMAL	NORMAL	FALSE	NORMAL	FALSE	NORMAL	TRUE	HIGH	LOW	FALSE	LOW	FALSE	FALSE	HIGH	ZERO	FALSE	HIGH	NORMAL	LOW	LOW	NORMAL	FALSE	NORMAL	NORMAL	LOW	FALSE	NORMAL	NORMAL	LOW	LOW	LOW	NORMAL	NORMAL	NORMAL	NORMAL	HIGH
FALSE	NORMAL	NORMAL	FALSE	NORMAL	FALSE	NORMAL	FALSE	HIGH	HIGH	FALSE	HIGH	FALSE	FALSE	NORMAL	LOW	FALSE	ZERO	NORMAL	LOW	LOW	NORMAL	FALSE	NORMAL	NORMAL	HIGH	FALSE	NORMAL	NORMAL	LOW	ZERO	ZERO	HIGH	HIGH	HIGH	HIGH	HIGH
FALSE	NORMAL	NORMAL	FALSE	NORMAL	FALSE	NORMAL	FALSE	HIGH	HIGH	FALSE	HIGH	FALSE	FALSE	LOW	LOW	FALSE	ZERO	NORMAL	LOW	LOW	NORMAL	FALSE	NORMAL	NORMAL	HIGH	FALSE	NORMAL	NORMAL	LOW	ZERO	ZERO	HIGH	HIGH	HIGH	HIGH	LOW
FALSE	NORMAL	NORMAL	FALSE	NORMAL	FALSE	NORMAL	FALSE	LOW	LOW	FALSE	LOW	FALSE	FALSE	LOW	LOW	FALSE	ZERO	NORMAL	NORMAL	NORMAL	NORMAL	FALSE	NORMAL	NORMAL	HIGH	FALSE	NORMAL	LOW	ZERO	ZERO	ZERO	HIGH	NORMAL	NORMAL	NORMAL	LOW
FALSE	NORMAL	NORMAL	FALSE	NORMAL	FALSE	NORMAL	FALSE	HIGH	HIGH	FALSE	HIGH	FALSE	FALSE	NORMAL	LOW	FALSE	LOW	LOW	LOW	LOW	NORMAL	FALSE	HIGH	NORMAL	LOW	FALSE	NORMAL	NORMAL	LOW	ZERO	ZERO	HIGH	HIGH	HIGH	HIGH	HIGH
FALSE	NORMAL	NORMAL	FALSE	NORMAL	FALSE	NORMAL	FALSE	LOW	LOW	FALSE	LOW	FALSE	FALSE	HIGH	LOW	FALSE	HIGH	NORMAL	HIGH	HIGH	NORMAL	FALSE	NORMAL	NORMAL	HIGH	FALSE	NORMAL	ZERO	ZERO	LOW	HIGH	LOW	NORMAL	NORMAL	NORMAL	HIGH
FALSE	NORMAL	NORMAL	TRUE	NORMAL	FALSE	NORMAL	FALSE	LOW	LOW	FALSE	LOW	FALSE	FALSE	LOW	LOW	FALSE	HIGH	NORMAL	HIGH	HIGH	NORMAL	FALSE	NORMAL	NORMAL	HIGH	FALSE	NORMAL	ZERO	ZERO	LOW	HIGH	LOW	NORMAL	NORMAL	NORMAL	LOW
FALSE	LOW	NORMAL	FALSE	NORMAL	FALSE	NORMAL	FALSE	HIGH	HIGH	FALSE	HIGH	FALSE	FALSE	NORMAL	LOW	FALSE	ZERO	NORMAL	LOW	LOW	NORMAL	FALSE	NORMAL	NORMAL	HIGH	FALSE	NORMAL	NORMAL	LOW	ZERO	ZERO	HIGH	HIGH	HIGH	HIGH	HIGH
FALSE	NORMAL	NORMAL	FALSE	NORMAL	FALSE	HIGH	FALSE	LOW	LOW	FALSE	LOW	FALSE	FALSE	LOW	LOW	FALSE	ZERO	NORMAL	LOW	LOW	NORMAL	FALSE	NORMAL	NORMAL	LOW	FALSE	NORMAL	NORMAL	LOW	ZERO	ZERO	HIGH	NORMAL	NORMAL	HIGH	LOW
FALSE	NORMAL	NORMAL	FALSE	NORMAL	FALSE	NORMAL	FALSE	HIGH	NORMAL	TRUE	NORMAL	FALSE	FALSE	LOW	LOW	FALSE	ZERO	NORMAL	LOW	LOW	LOW	FALSE	NORMAL	NORMAL	NORMAL	FALSE	NORMAL	NORMAL	LOW	ZERO	ZERO	HIGH	HIGH	HIGH	HIGH	LOW
FALSE	LOW	LOW	FALSE	LOW	FALSE	NORMAL	FALSE	HIGH	HIGH	FALSE	HIGH	FALSE	FALSE	NORMAL	LOW	FALSE	ZERO	NORMAL	LOW	LOW	NORMAL	FALSE	NORMAL	NORMAL	NORMAL	FALSE	NORMAL	NORMAL	LOW	ZERO	ZERO	HIGH	HIGH	HIGH	HIGH	HIGH
FALSE	NORMAL	NORMAL	FALSE	NORMAL	FALSE	NORMAL	FALSE	HIGH	HIGH	FALSE	HIGH	FALSE	FALSE	NORMAL	LOW	FALSE	HIGH	NORMAL	HIGH	HIGH	NORMAL	FALSE	NORMAL	NORMAL	HIGH	TRUE	NORMAL	NORMAL	ZERO	LOW	HIGH	LOW	HIGH	HIGH	HIGH	NORMAL
FALSE	NORMAL	NORMAL	FALSE	NORMAL	FALSE	NORMAL	FALSE	HIGH	HIGH	FALSE	HIGH	FALSE	FALSE	HIGH	LOW	FALSE	ZERO	LOW	LOW	LOW	NORMAL	FALSE	NORMAL	NORMAL	LOW	FALSE	NORMAL	NORMAL	LOW	ZERO	ZERO	HIGH	HIGH	HIGH	HIGH	HIGH
FALSE	NORMAL	LOW	FALSE	NORMAL	FALSE	LOW	FALSE	HIGH	HIGH	FALSE	LOW	FALSE	FALSE	NORMAL	LOW	FALSE	ZERO	NORMAL	LOW	LOW	NORMAL	FALSE	NORMAL	NORMAL	HIGH	FALSE	NORMAL	NORMAL	LOW	ZERO	ZERO	HIGH	HIGH	HIGH	LOW	LOW
TRUE	NORMAL	NORMAL	FALSE	NORMAL	FALSE	NORMAL	FALSE	LOW	LOW	FALSE	LOW	FALSE	FALSE	HIGH	LOW	FALSE	HIGH	NORMAL	HIGH	HIGH	NORMAL	FALSE	NORMAL	NORMAL	HIGH	FALSE	LOW	LOW	ZERO	LOW	HIGH	LOW	NORMAL	NORMAL	NORMAL	NORMAL
FALSE	NORMAL	NORMAL	FALSE	NORMAL	FALSE	NORMAL	FALSE	HIGH	HIGH	FALSE	HIGH	FALSE	FALSE	NORMAL	LOW	FALSE	ZERO	NORMAL	LOW	LOW	NORMAL	FALSE	NORMAL	NORMAL	LOW	FALSE	NORMAL	NORMAL	LOW	ZERO	ZERO	HIGH	HIGH	HIGH	HIGH	HIGH
FALSE	NORMAL	LOW	FALSE	NORMAL	FALSE	NORMAL	TRUE	NORMAL	HIGH	FALSE	HIGH	FALSE	FALSE	HIGH	LOW	FALSE	ZERO	NORMAL	LOW	LOW	NORMAL	FALSE	NORMAL	NORMAL	HIGH	FALSE	NORMAL	NORMAL	LOW	ZERO	ZERO	HIGH	HIGH	HIGH	HIGH	HIGH
FALSE	NORMAL	NORMAL	FALSE	NORMAL	FALSE	NORMAL	FALSE	LOW	NORMAL	TRUE	LOW	FALSE	FALSE	LOW	LOW	FALSE	ZERO	NORMAL	LOW	LOW	NORMAL	FALSE	NORMAL	NORMAL	NORMAL	FALSE	NORMAL	NORMAL	LOW	ZERO	ZERO	HIGH	HIGH	NORMAL	NORMAL	LOW
FALSE	NORMAL	NORMAL	FALSE	NORMAL	FALSE	NORMAL	FALSE	LOW	LOW	FALSE	LOW	FALSE	FALSE	HIGH	LOW	FALSE	ZERO	NORMAL	LOW	LOW	NORMAL	FALSE	NORMAL	NORMAL	LOW	FALSE	NORMAL	NORMAL	LOW	ZERO	NORMAL	NORMAL	NORMAL	NORMAL	NORMAL	NORMAL
TRUE	LOW	LOW	TRUE	LOW	TRUE	LOW	FALSE	LOW	LOW	FALSE	LOW	FALSE	FALSE	HIGH	LOW	FALSE	ZERO	NORMAL	LOW	LOW	NORMAL	FALSE	NORMAL	NORMAL	NORMAL	TRUE	LOW	NORMAL	LOW	ZERO	ZERO	HIGH	HIGH	LOW	LOW	LOW
FALSE	NORMAL	NORMAL	FALSE	NORMAL	FALSE	NORMAL	FALSE	HIGH	HIGH	FALSE	HIGH	FALSE	FALSE	LOW	LOW	FALSE	ZERO	NORMAL	LOW	LOW	NORMAL	FALSE	NORMAL	NORMAL	HIGH	FALSE	NORMAL	NORMAL	LOW	ZERO	ZERO	HIGH	HIGH	HIGH	HIGH	LOW
FALSE	NORMAL	NORMAL	FALSE	NORMAL	FALSE	NORMAL	FALSE	HIGH	HIGH	FALSE	HIGH	FALSE	FALSE	HIGH	NORMAL	FALSE	ZERO	NORMAL	LOW	LOW	NORMAL	FALSE	NORMAL	NORMAL	LOW	FALSE	NORMAL	NORMAL	LOW	ZERO	ZERO	HIGH	HIGH	HIGH	HIGH	NORMAL
FALSE	NORMAL	NORMAL	FALSE	NORMAL	FALSE	NORMAL	FALSE	HIGH	HIGH	FALSE	HIGH	FALSE	FALSE	LOW	LOW	FALSE	ZERO	NORMAL	LOW	LOW	NORMAL	FALSE	NORMAL	NORMAL	HIGH	FALSE	NORMAL	NORMAL	LOW	ZERO	ZERO	HIGH	HIGH	HIGH	HIGH	LOW
FALSE	NORMAL	NORMAL	FALSE	NORMAL	FALSE	NORMAL	FALSE	HIGH	LOW	FALSE	HIGH	FALSE	FALSE	NORMAL	LOW	FALSE	ZERO	NORMAL	LOW	LOW	NORMAL	FALSE	NORMAL	NORMAL	HIGH	FALSE	NORMAL	NORMAL	LOW	ZERO	ZERO	HIGH	HIGH	HIGH	HIGH	HIGH
FALSE	HIGH	HIGH	FALSE	HIGH	FALSE	NORMAL	FALSE	HIGH	NORMAL	TRUE	NORMAL	TRUE	FALSE	NORMAL	LOW	FALSE	NORMAL	NORMAL	LOW	LOW	NORMAL	FALSE	HIGH	ONESIDED	HIGH	FALSE	NORMAL	NORMAL	LOW	ZERO	NORMAL	NORMAL	HIGH	HIGH	HIGH	NORMAL
FALSE	NORMAL	NORMAL	FALSE	NORMAL	FALSE	NORMAL	FALSE	LOW	LOW	FALSE	LOW	FALSE	FALSE	LOW	LOW	FALSE	ZERO	NORMAL	LOW	LOW	NORMAL	FALSE	NORMAL	NORMAL	HIGH	FALSE	NORMAL	NORMAL	LOW	ZERO	ZERO	HIGH	HIGH	NORMAL	NORMAL	LOW
FALSE	NORMAL	HIGH	TRUE	HIGH	FALSE	NORMAL	FALSE	LOW	HIGH	TRUE	LOW	FALSE	FALSE	NORMAL	LOW	FALSE	LOW	NORMAL	LOW	LOW	HIGH	TRUE	HIGH	NORMAL	LOW	FALSE	NORMAL	NORMAL	LOW	ZERO	ZERO	HIGH	HIGH	NORMAL	LOW	LOW
FALSE	NORMAL	NORMAL	FALSE	NORMAL	FALSE	NORMAL	FALSE	HIGH	HIGH	FALSE	HIGH	TRUE	FALSE	HIGH	LOW	FALSE	ZERO	NORMAL	LOW	LOW	NORMAL	FALSE	NORMAL	NORMAL	NORMAL	FALSE	NORMAL	NORMAL	LOW	ZERO	ZERO	HIGH	HIGH	HIGH	HIGH	HIGH
FALSE	NORMAL	HIGH	TRUE	HIGH	FALSE	LOW	FALSE	HIGH	HIGH	FALSE	HIGH	FALSE	FALSE	NORMAL	HIGH	FALSE	HIGH	LOW	NORMAL	NORMAL	NORMAL	FALSE	NORMAL	NORMAL	LOW	FALSE	HIGH	HIGH	HIGH	LOW	HIGH	LOW	HIGH	HIGH	NORMAL	NORMAL
FALSE	NORMAL	NORMAL	FALSE	NORMAL	FALSE	NORMAL	FALSE	HIGH	HIGH	FALSE	HIGH	FALSE	FALSE	LOW	LOW	FALSE	HIGH	NORMAL	HIGH	HIGH	NORMAL	FALSE	NORMAL	NORMAL	HIGH	TRUE	NORMAL	NORMAL	ZERO	LOW	HIGH	LOW	HIGH	HIGH	HIGH	LOW
FALSE	NORMAL	NORMAL	FALSE	NORMAL	FALSE	NORMAL	FALSE	HIGH	HIGH	FALSE	HIGH	FALSE	FALSE	NORMAL	LOW	FALSE	ZERO	NORMAL	LOW	LOW	NORMAL	FALSE	NORMAL	NORMAL	NORMAL	FALSE	NORMAL	NORMAL	LOW	ZERO	ZERO	HIGH	HIGH	HIGH	HIGH	HIGH
FALSE	HIGH	HIGH	TRUE	HIGH	FALSE	LOW	FALSE	HIGH	HIGH	FALSE	HIGH	TRUE	FALSE	NORMAL	LOW	FALSE	HIGH	NORMAL	HIGH	HIGH	NORMAL	FALSE	NORMAL	NORMAL	LOW	FALSE	HIGH	HIGH	HIGH	LOW	HIGH	LOW	HIGH	HIGH	NORMAL	LOW
FALSE	NORMAL	NORMAL	FALSE	NORMAL	FALSE	NORMAL	FALSE	HIGH	NORMAL	TRUE	NORMAL	FALSE	FALSE	NORMAL	LOW	FALSE	ZERO	NORMAL	LOW	LOW	NORMAL	FALSE	NORMAL	NORMAL	NORMAL	FALSE	NORMAL	NORMAL	LOW	ZERO	ZERO	HIGH	HIGH	HIGH	HIGH	NORMAL
FALSE	NORMAL	HIGH	TRUE	HIGH	FALSE	NORMAL	FALSE	LOW	LOW	FALSE	LOW	FALSE	FALSE	NORMAL	LOW	FALSE	HIGH	NORMAL	HIGH	HIGH	LOW	FALSE	NORMAL	NORMAL	HIGH	TRUE	NORMAL	NORMAL	ZERO	LOW	HIGH	LOW	HIGH	NORMAL	NORMAL	NORMAL
FALSE	HIGH	HIGH	TRUE	HIGH	FALSE	LOW	FALSE	HIGH	HIGH	FALSE	HIGH	FALSE	FALSE	LOW	NORMAL	FALSE	ZERO	NORMAL	LOW	LOW	NORMAL	FALSE	NORMAL	NORMAL	HIGH	FALSE	NORMAL	NORMAL	LOW	ZERO	ZERO	HIGH	HIGH	HIGH	LOW	LOW
FALSE	NORMAL	NORMAL	FALSE	NORMAL	FALSE	NORMAL	FALSE	HIGH	HIGH	FALSE	HIGH	FALSE	FALSE	NORMAL	LOW	FALSE	ZERO	NORMAL	LOW	LOW	NORMAL	FALSE	NORMAL	NORMAL	LOW	FALSE	NORMAL	NORMAL	LOW	ZERO	ZERO	HIGH	HIGH	HIGH	HIGH	HIGH
FALSE	NORMAL	NORMAL	FALSE	NORMAL	FALSE	NORMAL	FALSE	HIGH	HIGH	FALSE	HIGH	FALSE	FALSE	LOW	LOW	FALSE	ZERO	NORMAL	LOW	LOW	NORMAL	FALSE	NORMAL	NORMAL	HIGH	FALSE	NORMAL	NORMAL	LOW	ZERO	ZERO	HIGH	HIGH	HIGH	HIGH	NORMAL
FALSE	NORMAL	NORMAL	FALSE	NORMAL	FALSE	HIGH	FALSE	HIGH	HIGH	FALSE	HIGH	FALSE	FALSE	NORMAL	LOW	FALSE	ZERO	NORMAL	LOW	LOW	NORMAL	FALSE	NORMAL	NORMAL	HIGH	FALSE	NORMAL	NORMAL	LOW	ZERO	ZERO	HIGH	HIGH	HIGH	HIGH	HIGH
FALSE	HIGH	HIGH	TRUE	HIGH	FALSE	NORMAL	FALSE	HIGH	HIGH	FALSE	HIGH	FALSE	FALSE	HIGH	LOW	FALSE	ZERO	NORMAL	LOW	LOW	NORMAL	FALSE	NORMAL	NORMAL	HIGH	FALSE	NORMAL	NORMAL	LOW	ZERO	ZERO	HIGH	HIGH	HIGH	HIGH	NORMAL
TRUE	LOW	LOW	TRUE	LOW	TRUE	LOW	FALSE	HIGH	HIGH	FALSE	HIGH	FALSE	FALSE	LOW	HIGH	FALSE	LOW	NORMAL	NORMAL	NORMAL	NORMAL	FALSE	NORMAL	NORMAL	LOW	FALSE	NORMAL	NORMAL	LOW	HIGH	LOW	HIGH	HIGH	HIGH	LOW	LOW
FALSE	LOW	NORMAL	TRUE	LOW	TRUE	LOW	FALSE	HIGH	HIGH	FALSE	HIGH	FALSE	FALSE	LOW	LOW	FALSE	ZERO	NORMAL	LOW	LOW	NORMAL	FALSE	NORMAL	NORMAL	HIGH	FALSE	NORMAL	NORMAL	LOW	ZERO	ZERO	HIGH	HIGH	HIGH	NORMAL	LOW
FALSE	HIGH	NORMAL	TRUE	HIGH	FALSE	NORMAL	FALSE	HIGH	HIGH	FALSE	HIGH	FALSE	FALSE	NORMAL	LOW	FALSE	ZERO	NORMAL	LOW	LOW	NORMAL	FALSE	NORMAL	NORMAL	NORMAL	FALSE	NORMAL	NORMAL	LOW	ZERO	ZERO	HIGH	HIGH	HIGH	HIGH	NORMAL
FALSE	NORMAL	NORMAL	FALSE	NORMAL	FALSE	NORMAL	TRUE	NORMAL	HIGH	FALSE	HIGH	FALSE	FALSE	LOW	LOW	TRUE	ZERO	LOW	LOW	LOW	NORMAL	FALSE	HIGH	NORMAL	HIGH	FALSE	NORMAL	NORMAL	LOW	ZERO	ZERO	HIGH	HIGH	HIGH	HIGH	LOW
FALSE	NORMAL	NORMAL	FALSE	NORMAL	FALSE	NORMAL	FALSE	HIGH	HIGH	FALSE	HIGH	FALSE	FALSE	NORMAL	LOW	FALSE	ZERO	NORMAL	LOW	LOW	NORMAL	FALSE	HIGH	NORMAL	NORMAL	FALSE	NORMAL	NORMAL	LOW	ZERO	ZERO	HIGH	HIGH	HIGH	HIGH	HIGH
FALSE	HIGH	HIGH	TRUE	HIGH	FALSE	NORMAL	TRUE	NORMAL	LOW	FALSE	LOW	FALSE	FALSE	HIGH	LOW	FALSE	HIGH	LOW	NORMAL	NORMAL	NORMAL	FALSE	NORMAL	NORMAL	HIGH	FALSE	NORMAL	ZERO	ZERO	LOW	HIGH	LOW	NORMAL	NORMAL	NORMAL	NORMAL
FALSE	NORMAL	NORMAL	FALSE	NORMAL	FALSE	NORMAL	FALSE	LOW	HIGH	FALSE	HIGH	FALSE	FALSE	NORMAL	NORMAL	FALSE	ZERO	NORMAL	LOW	LOW	NORMAL	FALSE	NORMAL	NORMAL	LOW	FALSE	NORMAL	NORMAL	LOW	ZERO	ZERO	HIGH	HIGH	HIGH	HIGH	HIGH
FALSE	HIGH	HIGH	FALSE	HIGH	FALSE	NORMAL	TRUE	NORMAL	HIGH	FALSE	HIGH	FALSE	FALSE	LOW	LOW	FALSE	ZERO	NORMAL	LOW	LOW	NORMAL	FALSE	HIGH	NORMAL	LOW	FALSE	NORMAL	NORMAL	LOW	ZERO	ZERO	HIGH	HIGH	HIGH	HIGH	LOW
FALSE	NORMAL	NORMAL	FALSE	NORMAL	FALSE	NORMAL	FALSE	HIGH	NORMAL	FALSE	HIGH	FALSE	FALSE	LOW	LOW	FALSE	ZERO	NORMAL	LOW	LOW	NORMAL	FALSE	NORMAL	NORMAL	NORMAL	FALSE	NORMAL	NORMAL	LOW	ZERO	ZERO	HIGH	HIGH	HIGH	HIGH	LOW
FALSE	NORMAL	NORMAL	FALSE	NORMAL	FALSE	NORMAL	FALSE	HIGH	LOW	TRUE	LOW	FALSE	FALSE	NORMAL	ZERO	FALSE	HIGH	NORMAL	HIGH	HIGH	NORMAL	FALSE	NORMAL	NORMAL	HIGH	FALSE	LOW	LOW	ZERO	LOW	HIGH	NORMAL	HIGH	NORMAL	NORMAL	NORMAL
FALSE	NORMAL	NORMAL	FALSE	NORMAL	FALSE	NORMAL	FALSE	HIGH	HIGH	FALSE	HIGH	FALSE	FALSE	LOW	LOW	TRUE	ZERO	NORMAL	LOW	LOW	NORMAL	FALSE	NORMAL	NORMAL	HIGH	FALSE	NORMAL	NORMAL	LOW	ZERO	ZERO	HIGH	HIGH	HIGH	HIGH	LOW
FALSE	NORMAL	HIGH	TRUE	HIGH	FALSE	NORMAL	FALSE	HIGH	HIGH	FALSE	NORMAL	FALSE	FALSE	NORMAL	LOW	FALSE	ZERO	NORMAL	LOW	LOW	NORMAL	FALSE	NORMAL	NORMAL	NORMAL	FALSE	NORMAL	NORMAL	LOW	ZERO	ZERO	HIGH	HIGH	HIGH	HIGH	HIGH
FALSE	NORMAL	NORMAL	FALSE	NORMAL	FALSE	NORMAL	FALSE	HIGH	NORMAL	TRUE	NORMAL	FALSE	FALSE	HIGH	LOW	FALSE	ZERO	NORMAL	LOW	LOW	LOW	FALSE	NORMAL	NORMAL	HIGH	FALSE	NORMAL	NORMAL	LOW	ZERO	ZERO	HIGH	HIGH	HIGH	HIGH	HIGH
FALSE	NORMAL	NORMAL	FALSE	NORMAL	FALSE	NORMAL	FALSE	LOW	HIGH	FALSE	HIGH	FALSE	FALSE	NORMAL	LOW	FALSE	ZERO	NORMAL	LOW	LOW	NORMAL	FALSE	NORMAL	NORMAL	HIGH	FALSE	NORMAL	NORMAL	LOW	ZERO	ZERO	HIGH	HIGH	HIGH	HIGH	HIGH
FALSE	NORMAL	NORMAL	FALSE	NORMAL	FALSE	NORMAL	FALSE	HIGH	HIGH	FALSE	HIGH	FALSE	FALSE	NORMAL	LOW	FALSE	ZERO	NORMAL	LOW	LOW	NORMAL	FALSE	NORMAL	NORMAL	NORMAL	FALSE	NORMAL	NORMAL	LOW	ZERO	ZERO	HIGH	HIGH	HIGH	HIGH	HIGH
FALSE	NORMAL	NORMAL	FALSE	NORMAL	FALSE	NORMAL	FALSE	HIGH	HIGH	FALSE	HIGH	FALSE	FALSE	NORMAL	LOW	FALSE	ZERO	NORMAL	LOW	LOW	NORMAL	FALSE	NORMAL	NORMAL	NORMAL	FALSE	NORMAL	NORMAL	LOW	ZERO	ZERO	HIGH	HIGH	HIGH	HIGH	HIGH
FALSE	LOW	HIGH	FALSE	LOW	FALSE	NORMAL	FALSE	HIGH	HIGH	FALSE	HIGH	FALSE	FALSE	HIGH	LOW	FALSE	ZERO	NORMAL	LOW	LOW	NORMAL	FALSE	NORMAL	NORMAL	HIGH	FALSE	NORMAL	NORMAL	LOW	ZERO	ZERO	HIGH	HIGH	HIGH	HIGH	NORMAL
FALSE	HIGH	HIGH	TRUE	HIGH	FALSE	NORMAL	FALSE	LOW	LOW	FALSE	LOW	FALSE	FALSE	NORMAL	LOW	FALSE	ZERO	NORMAL	LOW	LOW	NORMAL	FALSE	NORMAL	NORMAL	HIGH	FALSE	NORMAL	NORMAL	LOW	ZERO	ZERO	HIGH	NORMAL	NORMAL	NORMAL	NORMAL
FALSE	LOW	LOW	FALSE	LOW	FALSE	NORMAL	FALSE	HIGH	HIGH	FALSE	HIGH	FALSE	FALSE	HIGH	ZERO	TRUE	ZERO	NORMAL	LOW	LOW	NORMAL	FALSE	HIGH	NORMAL	HIGH	FALSE	NORMAL	NORMAL	LOW	ZERO	ZERO	HIGH	HIGH	HIGH	HIGH	HIGH
FALSE	HIGH	NORMAL	FALSE	NORMAL	FALSE	NORMAL	FALSE	LOW	LOW	FALSE	LOW	FALSE	FALSE	HIGH	LOW	FALSE	HIGH	NORMAL	HIGH	HIGH	NORMAL	FALSE	NORMAL	NORMAL	HIGH	FALSE	LOW	ZERO	ZERO	LOW	HIGH	LOW	NORMAL	NORMAL	NORMAL	HIGH
FALSE	NORMAL	NORMAL	FALSE	NORMAL	FALSE	NORMAL	FALSE	HIGH	HIGH	FALSE	HIGH	FALSE	FALSE	NORMAL	LOW	FALSE	ZERO	NORMAL	LOW	LOW	NORMAL	FALSE	NORMAL	NORMAL	LOW	FALSE	NORMAL	NORMAL	LOW	ZERO	ZERO	HIGH	HIGH	HIGH	HIGH	HIGH
FALSE	NORMAL	NORMAL	FALSE	NORMAL	FALSE	NORMAL	FALSE	HIGH	HIGH	FALSE	HIGH	TRUE	FALSE	NORMAL	LOW	FALSE	ZERO	NORMAL	LOW	LOW	NORMAL	FALSE	NORMAL	NORMAL	HIGH	FALSE	NORMAL	NORMAL	LOW	ZERO	ZERO	HIGH	HIGH	HIGH	HIGH	NORMAL
FALSE	LOW	LOW	FALSE	LOW	FALSE	NORMAL	FALSE	HIGH	HIGH	FALSE	HIGH	FALSE	FALSE	NORMAL	LOW	FALSE	ZERO	NORMAL	LOW	LOW	HIGH	TRUE	NORMAL	NORMAL	NORMAL	FALSE	NORMAL	NORMAL	LOW	ZERO	ZERO	HIGH	HIGH	HIGH	HIGH	HIGH
FALSE	NORMAL	NORMAL	FALSE	NORMAL	FALSE	NORMAL	FALSE	HIGH	HIGH	FALSE	HIGH	FALSE	FALSE	HIGH	LOW	FALSE	ZERO	NORMAL	LOW	LOW	NORMAL	FALSE	NORMAL	NORMAL	NORMAL	FALSE	NORMAL	NORMAL	LOW	ZERO	ZERO	HIGH	HIGH	HIGH	HIGH	HIGH
FALSE	NORMAL	NORMAL	FALSE	NORMAL	FALSE	NORMAL	FALSE	HIGH	NORMAL	TRUE	NORMAL	FALSE	FALSE	NORMAL	HIGH	FALSE	LOW	NORMAL	LOW	LOW	LOW	FALSE	NORMAL	NORMAL	HIGH	FALSE	NORMAL	NORMAL	NORMAL	HIGH	LOW	HIGH	HIGH	HIGH	HIGH	HIGH
FALSE	NORMAL	NORMAL	FALSE	NORMAL	FALSE	NORMAL	FALSE	HIGH	LOW	FALSE	HIGH	FALSE	FALSE	NORMAL	NORMAL	FALSE	LOW	NORMAL	LOW	LOW	NORMAL	FALSE	HIGH	ONESIDED	HIGH	FALSE	NORMAL	NORMAL	LOW	LOW	LOW	HIGH	HIGH	HIGH	HIGH	HIGH
FALSE	NORMAL	NORMAL	FALSE	NORMAL	FALSE	NORMAL	FALSE	HIGH	HIGH	FALSE	HIGH	FALSE	FALSE	NORMAL	LOW	FALSE	ZERO	NORMAL	LOW	LOW	NORMAL	FALSE	NORMAL	NORMAL	HIGH	FALSE	NORMAL	NORMAL	LOW	ZERO	ZERO	HIGH	HIGH	HIGH	HIGH	HIGH
FALSE	NORMAL	NORMAL	FALSE	NORMAL	FALSE	NORMAL	FALSE	HIGH	HIGH	FALSE	HIGH	TRUE	FALSE	NORMAL	LOW	FALSE	ZERO	NORMAL	LOW	LOW	NORMAL	FALSE	NORMAL	NORMAL	LOW	FALSE	NORMAL	NORMAL	LOW	ZERO	ZERO	HIGH	HIGH	HIGH	HIGH	HIGH
FALSE	NORMAL	NORMAL	FALSE	NORMAL	FALSE	NORMAL	FALSE	HIGH	HIGH	FALSE	HIGH	FALSE	FALSE	LOW	LOW	FALSE	ZERO	NORMAL	LOW	LOW	NORMAL	FALSE	NORMAL	NORMAL	LOW	FALSE	NORMAL	NORMAL	LOW	ZERO	ZERO	HIGH	HIGH	HIGH	HIGH	LOW
TRUE	LOW	LOW	FALSE	LOW	TRUE	LOW	FALSE	HIGH	HIGH	FALSE	HIGH	FALSE	FALSE	NORMAL	LOW	FALSE	ZERO	NORMAL	LOW	LOW	NORMAL	FALSE	NORMAL	NORMAL	HIGH	FALSE	NORMAL	NORMAL	LOW	ZERO	ZERO	HIGH	HIGH	HIGH	LOW	LOW
FALSE	HIGH	HIGH	FALSE	HIGH	FALSE	NORMAL	FALSE	HIGH	HIGH	FALSE	HIGH	FALSE	FALSE	NORMAL	ZERO	FALSE	HIGH	NORMAL	HIGH	HIGH	NORMAL	FALSE	NORMAL	NORMAL	HIGH	FALSE	LOW	LOW	ZERO	LOW	HIGH	NORMAL	HIGH	HIGH	HIGH	HIGH
FALSE	NORMAL	HIGH	TRUE	HIGH	FALSE	NORMAL	FALSE	HIGH	HIGH	FALSE	HIGH	FALSE	FALSE	LOW	LOW	FALSE	ZERO	NORMAL	LOW	LOW	LOW	FALSE	NORMAL	NORMAL	LOW	FALSE	NORMAL	NORMAL	LOW	ZERO	ZERO	HIGH	HIGH	HIGH	HIGH	LOW
FALSE	NORMAL	NORMAL	FALSE	NORMAL	FALSE	NORMAL	FALSE	HIGH	HIGH	FALSE	HIGH	FALSE	FALSE	NORMAL	LOW	FALSE	ZERO	NORMAL	LOW	LOW	NORMAL	FALSE	NORMAL	NORMAL	LOW	FALSE	NORMAL	NORMAL	LOW	ZERO	ZERO	HIGH	HIGH	HIGH	HIGH	HIGH
FALSE	HIGH	HIGH	TRUE	HIGH	FALSE	LOW	FALSE	LOW	LOW	TRUE	NORMAL	FALSE	FALSE	LOW	LOW	FALSE	HIGH	LOW	LOW	LOW	NORMAL	FALSE	NORMAL	NORMAL	HIGH	FALSE	NORMAL	NORMAL	LOW	ZERO	ZERO	HIGH	HIGH	NORMAL	LOW	LOW
FALSE	NORMAL	NORMAL	FALSE	NORMAL	FALSE	NORMAL	FALSE	HIGH	HIGH	FALSE	HIGH	FALSE	FALSE	HIGH	LOW	FALSE	ZERO	NORMAL	LOW	LOW	NORMAL	FALSE	NORMAL	NORMAL	LOW	FALSE	NORMAL	NORMAL	LOW	ZERO	ZERO	HIGH	HIGH	HIGH	HIGH	HIGH
FALSE	NORMAL	NORMAL	FALSE	NORMAL	FALSE	NORMAL	FALSE	HIGH	HIGH	FALSE	HIGH	FALSE	FALSE	HIGH	LOW	FALSE	ZERO	NORMAL	LOW	LOW	NORMAL	FALSE	NORMAL	NORMAL	HIGH	FALSE	NORMAL	NORMAL	LOW	ZERO	ZERO	HIGH	HIGH	HIGH	HIGH	HIGH
FALSE	HIGH	HIGH	TRUE	HIGH	FALSE	LOW	FALSE	HIGH	HIGH	FALSE	HIGH	FALSE	FALSE	NORMAL	ZERO	FALSE	HIGH	NORMAL	LOW	LOW	HIGH	FALSE	HIGH	NORMAL	HIGH	FALSE	NORMAL	ZERO	ZERO	LOW	NORMAL	NORMAL	HIGH	HIGH	LOW	LOW
FALSE	HIGH	HIGH	TRUE	HIGH	FALSE	NORMAL	FALSE	LOW	LOW	FALSE	LOW	FALSE	FALSE	HIGH	LOW	FALSE	HIGH	NORMAL	HIGH	HIGH	NORMAL	FALSE	NORMAL	NORMAL	HIGH	TRUE	LOW	LOW	ZERO	LOW	HIGH	LOW	NORMAL	NORMAL	NORMAL	NORMAL
TRUE	LOW	LOW	FALSE	LOW	TRUE	LOW	FALSE	HIGH	HIGH	FALSE	HIGH	FALSE	FALSE	LOW	HIGH	FALSE	LOW	LOW	LOW	LOW	NORMAL	FALSE	NORMAL	NORMAL	HIGH	FALSE	NORMAL	NORMAL	LOW	HIGH	LOW	HIGH	HIGH	HIGH	LOW	LOW
FALSE	NORMAL	NORMAL	FALSE	NORMAL	FALSE	NORMAL	FALSE	HIGH	NORMAL	TRUE	NORMAL	FALSE	FALSE	NORMAL	LOW	FALSE	ZERO	NORMAL	LOW	LOW	NORMAL	FALSE	NORMAL	NORMAL	HIGH	TRUE	NORMAL	NORMAL	ZERO	ZERO	ZERO	HIGH	HIGH	HIGH	HIGH	HIGH
TRUE	NORMAL	NORMAL	FALSE	NORMAL	FALSE	NORMAL	FALSE	HIGH	HIGH	FALSE	HIGH	FALSE	FALSE	HIGH	LOW	FALSE	HIGH	NORMAL	HIGH	LOW	NORMAL	FALSE	NORMAL	NORMAL	HIGH	FALSE	NORMAL	NORMAL	LOW	LOW	HIGH	LOW	HIGH	HIGH	NORMAL	HIGH
FALSE	NORMAL	LOW	FALSE	NORMAL	FALSE	NORMAL	FALSE	HIGH	NORMAL	TRUE	NORMAL	FALSE	FALSE	LOW	LOW	FALSE	ZERO	NORMAL	LOW	LOW	NORMAL	FALSE	NORMAL	NORMAL	NORMAL	FALSE	NORMAL	NORMAL	LOW	ZERO	ZERO	HIGH	HIGH	HIGH	HIGH	LOW
FALSE	NORMAL	NORMAL	FALSE	NORMAL	FALSE	NORMAL	FALSE	HIGH	HIGH	FALSE	HIGH	FALSE	FALSE	NORMAL	LOW	FALSE	ZERO	NORMAL	LOW	LOW	NORMAL	FALSE	NORMAL	NORMAL	LOW	FALSE	NORMAL	NORMAL	LOW	ZERO	ZERO	HIGH	HIGH	HIGH	HIGH	HIGH
FALSE	NORMAL	NORMAL	FALSE	NORMAL	FALSE	LOW	FALSE	HIGH	HIGH	FALSE	HIGH	TRUE	FALSE	HIGH	LOW	FALSE	ZERO	NORMAL	LOW	LOW	NORMAL	FALSE	NORMAL	NORMAL	NORMAL	FALSE	NORMAL	NORMAL	LOW	ZERO	ZERO	HIGH	HIGH	HIGH	NORMAL	NORMAL
TRUE	NORMAL	NORMAL	TRUE	NORMAL	FALSE	LOW	FALSE	LOW	LOW	FALSE	LOW	FALSE	FALSE	HIGH	LOW	FALSE	ZERO	NORMAL	LOW	LOW	NORMAL	FALSE	NORMAL	NORMAL	HIGH	FALSE	NORMAL	NORMAL	LOW	ZERO	ZERO	HIGH	HIGH	NORMAL	LOW	NORMAL
FALSE	NORMAL	NORMAL	FALSE	NORMAL	FALSE	LOW	FALSE	HIGH	HIGH	FALSE	HIGH	FALSE	FALSE	LOW	LOW	FALSE	NORMAL	NORMAL	LOW	LOW	NORMAL	FALSE	NORMAL	NORMAL	NORMAL	FALSE	NORMAL	NORMAL	LOW	ZERO	ZERO	HIGH	HIGH	HIGH	LOW	LOW
FALSE	NORMAL	NORMAL	FALSE	NORMAL	FALSE	NORMAL	TRUE	NORMAL	HIGH	FALSE	HIGH	FALSE	FALSE	NORMAL	LOW	FALSE	ZERO	NORMAL	LOW	LOW	NORMAL	FALSE	NORMAL	NORMAL	HIGH	FALSE	NORMAL	NORMAL	LOW	ZERO	ZERO	HIGH	HIGH	HIGH	HIGH	HIGH
FALSE	NORMAL	NORMAL	FALSE	NORMAL	FALSE	NORMAL	FALSE	LOW	HIGH	FALSE	HIGH	FALSE	FALSE	LOW	LOW	FALSE	ZERO	NORMAL	LOW	LOW	NORMAL	FALSE	NORMAL	NORMAL	LOW	FALSE	NORMAL	NORMAL	LOW	ZERO	ZERO	HIGH	HIGH	HIGH	HIGH	LOW
FALSE	HIGH	HIGH	TRUE	HIGH	FALSE	NORMAL	FALSE	HIGH	NORMAL	TRUE	NORMAL	FALSE	FALSE	NORMAL	LOW	FALSE	HIGH	NORMAL	HIGH	HIGH	NORMAL	FALSE	NORMAL	NORMAL	HIGH	TRUE	NORMAL	NORMAL	ZERO	LOW	HIGH	LOW	HIGH	HIGH	HIGH	NORMAL
FALSE	HIGH	HIGH	TRUE	HIGH	FALSE	LOW	FALSE	HIGH	HIGH	FALSE	HIGH	FALSE	FALSE	LOW	LOW	FALSE	HIGH	NORMAL	HIGH	HIGH	HIGH	FALSE	NORMAL	NORMAL	LOW	FALSE	HIGH	HIGH	HIGH	LOW	HIGH	LOW	HIGH	HIGH	LOW	LOW
FALSE	HIGH	HIGH	TRUE	HIGH	FALSE	LOW	FALSE	HIGH	HIGH	FALSE	HIGH	TRUE	FALSE	LOW	LOW	TRUE	ZERO	NORMAL	LOW	LOW	NORMAL	FALSE	NORMAL	NORMAL	LOW	FALSE	NORMAL	NORMAL	LOW	ZERO	ZERO	HIGH	HIGH	HIGH	LOW	LOW
TRUE	LOW	LOW	FALSE	LOW	TRUE	LOW	FALSE	HIGH	HIGH	FALSE	HIGH	FALSE	FALSE	NORMAL	ZERO	FALSE	HIGH	LOW	LOW	LOW	NORMAL	FALSE	NORMAL	NORMAL	HIGH	FALSE	NORMAL	NORMAL	LOW	ZERO	ZERO	LOW	HIGH	HIGH	LOW	LOW
FALSE	NORMAL	NORMAL	FALSE	NORMAL	FALSE	NORMAL	FALSE	HIGH	HIGH	FALSE	HIGH	FALSE	FALSE	NORMAL	LOW	FALSE	ZERO	NORMAL	LOW	LOW	NORMAL	FALSE	NORMAL	NORMAL	LOW	FALSE	NORMAL	NORMAL	LOW	ZERO	ZERO	HIGH	HIGH	HIGH	HIGH	NORMAL
FALSE	NORMAL	NORMAL	FALSE	NORMAL	FALSE	NORMAL	FALSE	LOW	LOW	FALSE	LOW	FALSE	FALSE	HIGH	LOW	FALSE	NORMAL	NORMAL	NORMAL	LOW	NORMAL	FALSE	HIGH	ONESIDED	HIGH	FALSE	NORMAL	NORMAL	LOW	ZERO	NORMAL	NORMAL	NORMAL	NORMAL	NORMAL	LOW
FALSE	LOW	NORMAL	FALSE	NORMAL	FALSE	NORMAL	FALSE	HIGH	HIGH	FALSE	HIGH	FALSE	FALSE	LOW	LOW	FALSE	NORMAL	NORMAL	LOW	LOW	NORMAL	FALSE	HIGH	ONESIDED	HIGH	FALSE	NORMAL	NORMAL	LOW	ZERO	NORMAL	NORMAL	HIGH	HIGH	HIGH	NORMAL
FALSE	HIGH	HIGH	TRUE	HIGH	FALSE	LOW	FALSE	HIGH	HIGH	FALSE	HIGH	FALSE	FALSE	HIGH	LOW	FALSE	ZERO	NORMAL	LOW	LOW	NORMAL	FALSE	NORMAL	NORMAL	HIGH	FALSE	NORMAL	NORMAL	LOW	ZERO	ZERO	HIGH	HIGH	HIGH	LOW	NORMAL
FALSE	NORMAL	NORMAL	FALSE	NORMAL	FALSE	NORMAL	FALSE	HIGH	HIGH	FALSE	HIGH	FALSE	FALSE	LOW	LOW	FALSE	ZERO	NORMAL	LOW	LOW	HIGH	FALSE	NORMAL	NORMAL	NORMAL	FALSE	NORMAL	NORMAL	LOW	ZERO	ZERO	HIGH	HIGH	HIGH	HIGH	LOW
FALSE	NORMAL	NORMAL	FALSE	NORMAL	FALSE	NORMAL	TRUE	NORMAL	HIGH	FALSE	HIGH	FALSE	FALSE	LOW	LOW	FALSE	HIGH	NORMAL	HIGH	HIGH	NORMAL	FALSE	NORMAL	NORMAL	LOW	FALSE	NORMAL	NORMAL	HIGH	LOW	HIGH	LOW	HIGH	HIGH	HIGH	LOW
FALSE	NORMAL	NORMAL	FALSE	NORMAL	FALSE	NORMAL	FALSE	HIGH	HIGH	FALSE	HIGH	FALSE	FALSE	NORMAL	LOW	FALSE	ZERO	NORMAL	LOW	LOW	HIGH	TRUE	HIGH	NORMAL	HIGH	FALSE	NORMAL	NORMAL	LOW	ZERO	ZERO	HIGH	HIGH	HIGH	HIGH	HIGH
FALSE	NORMAL	NORMAL	FALSE	NORMAL	FALSE	NORMAL	FALSE	HIGH	LOW	FALSE	HIGH	FALSE	FALSE	LOW	LOW	FALSE	ZERO	NORMAL	LOW	LOW	NORMAL	FALSE	NORMAL	NORMAL	NORMAL	FALSE	NORMAL	NORMAL	LOW	ZERO	ZERO	HIGH	HIGH	HIGH	HIGH	LOW
FALSE	NORMAL	NORMAL	FALSE	NORMAL	FALSE	NORMAL	FALSE	HIGH	HIGH	FALSE	HIGH	FALSE	FALSE	NORMAL	LOW	FALSE	ZERO	NORMAL	LOW	LOW	NORMAL	FALSE	NORMAL	NORMAL	HIGH	FALSE	NORMAL	NORMAL	LOW	ZERO	ZERO	HIGH	HIGH	HIGH	HIGH	HIGH
FALSE	NORMAL	NORMAL	FALSE	NORMAL	FALSE	NORMAL	FALSE	LOW	LOW	FALSE	LOW	FALSE	FALSE	HIGH	LOW	FALSE	HIGH	NORMAL	HIGH	HIGH	NORMAL	FALSE	NORMAL	NORMAL	HIGH	FALSE	NORMAL	ZERO	ZERO	LOW	HIGH	LOW	NORMAL	NORMAL	NORMAL	NORMAL
FALSE	NORMAL	NORMAL	FALSE	NORMAL	FALSE	NORMAL	FALSE	HIGH	NORMAL	TRUE	NORMAL	FALSE	FALSE	NORMAL	LOW	FALSE	ZERO	NORMAL	LOW	HIGH	NORMAL	FALSE	NORMAL	NORMAL	NORMAL	FALSE	NORMAL	NORMAL	LOW	ZERO	ZERO	HIGH	HIGH	HIGH	HIGH	HIGH
TRUE	NORMAL	NORMAL	FALSE	NORMAL	TRUE	LOW	FALSE	LOW	LOW	FALSE	LOW	FALSE	FALSE	LOW	LOW	FALSE	ZERO	NORMAL	LOW	LOW	NORMAL	FALSE	NORMAL	NORMAL	HIGH	FALSE	NORMAL	NORMAL	LOW	ZERO	ZERO	HIGH	HIGH	NORMAL	LOW	LOW
FALSE	NORMAL	HIGH	TRUE	HIGH	FALSE	NORMAL	FALSE	HIGH	HIGH	FALSE	HIGH	FALSE	FALSE	NORMAL	LOW	FALSE	HIGH	NORMAL	HIGH	HIGH	NORMAL	FALSE	NORMAL	NORMAL	LOW	FALSE	NORMAL	HIGH	HIGH	LOW	HIGH	LOW	HIGH	HIGH	HIGH	NORMAL
TRUE	LOW	LOW	FALSE	LOW	TRUE	LOW	FALSE	HIGH	HIGH	FALSE	HIGH	FALSE	FALSE	NORMAL	LOW	FALSE	ZERO	NORMAL	LOW	LOW	NORMAL	FALSE	NORMAL	NORMAL	LOW	FALSE	NORMAL	NORMAL	LOW	ZERO	ZERO	HIGH	HIGH	HIGH	LOW	HIGH
FALSE	NORMAL	NORMAL	FALSE	NORMAL	FALSE	NORMAL	FALSE	HIGH	HIGH	FALSE	HIGH	FALSE	FALSE	NORMAL	LOW	FALSE	ZERO	NORMAL	LOW	LOW	NORMAL	FALSE	NORMAL	NORMAL	NORMAL	FALSE	NORMAL	NORMAL	LOW	ZERO	ZERO	HIGH	HIGH	HIGH	HIGH	NORMAL
FALSE	NORMAL	NORMAL	FALSE	NORMAL	FALSE	NORMAL	FALSE	HIGH	LOW	FALSE	LOW	TRUE	FALSE	HIGH	ZERO	FALSE	HIGH	NORMAL	HIGH	HIGH	NORMAL	FALSE	NORMAL	NORMAL	HIGH	FALSE	LOW	LOW	ZERO	LOW	HIGH	NORMAL	NORMAL	NORMAL	NORMAL	HIGH
FALSE	LOW	NORMAL	FALSE	NORMAL	FALSE	NORMAL	FALSE	HIGH	HIGH	FALSE	HIGH	FALSE	FALSE	HIGH	LOW	FALSE	ZERO	NORMAL	LOW	LOW	NORMAL	FALSE	NORMAL	NORMAL	NORMAL	FALSE	NORMAL	NORMAL	LOW	ZERO	ZERO	HIGH	HIGH	HIGH	HIGH	HIGH
FALSE	NORMAL	HIGH	TRUE	HIGH	FALSE	LOW	FALSE	HIGH	NORMAL	FALSE	HIGH	FALSE	FALSE	LOW	LOW	TRUE	ZERO	NORMAL	LOW	LOW	NORMAL	FALSE	HIGH	NORMAL	HIGH	FALSE	NORMAL	NORMAL	LOW	ZERO	ZERO	HIGH	HIGH	HIGH	NORMAL	LOW
TRUE	LOW	LOW	TRUE	LOW	TRUE	LOW	FALSE	HIGH	NORMAL	TRUE	NORMAL	FALSE	FALSE	HIGH	LOW	FALSE	ZERO	NORMAL	LOW	LOW	NORMAL	FALSE	NORMAL	NORMAL	LOW	FALSE	NORMAL	NORMAL	LOW	ZERO	ZERO	HIGH	HIGH	HIGH	LOW	LOW
FALSE	NORMAL	NORMAL	FALSE	NORMAL	FALSE	NORMAL	FALSE	HIGH	HIGH	FALSE	HIGH	FALSE	FALSE	LOW	LOW	FALSE	ZERO	NORMAL	LOW	LOW	NORMAL	FALSE	NORMAL	NORMAL	HIGH	FALSE	NORMAL	NORMAL	LOW	ZERO	ZERO	HIGH	HIGH	HIGH	HIGH	LOW
FALSE	HIGH	HIGH	TRUE	HIGH	FALSE	LOW	FALSE	HIGH	NORMAL	TRUE	NORMAL	FALSE	FALSE	NORMAL	LOW	FALSE	LOW	NORMAL	LOW	LOW	NORMAL	FALSE	HIGH	ESOPHAGEAL	ZERO	TRUE	NORMAL	NORMAL	ZERO	ZERO	LOW	HIGH	HIGH	HIGH	LOW	LOW
FALSE	HIGH	HIGH	TRUE	HIGH	FALSE	LOW	FALSE	HIGH	HIGH	FALSE	HIGH	FALSE	FALSE	NORMAL	LOW	FALSE	ZERO	NORMAL	LOW	LOW	NORMAL	FALSE	NORMAL	NORMAL	LOW	FALSE	NORMAL	NORMAL	LOW	ZERO	ZERO	HIGH	HIGH	HIGH	NORMAL	NORMAL
TRUE	NORMAL	NORMAL	FALSE	NORMAL	FALSE	NORMAL	FALSE	HIGH	HIGH	FALSE	HIGH	FALSE	FALSE	HIGH	LOW	FALSE	ZERO	NORMAL	LOW	LOW	NORMAL	FALSE	NORMAL	NORMAL	HIGH	FALSE	NORMAL	NORMAL	LOW	ZERO	ZERO	HIGH	HIGH	HIGH	HIGH	HIGH
FALSE	HIGH	HIGH	TRUE	HIGH	FALSE	LOW	FALSE	HIGH	HIGH	FALSE	HIGH	FALSE	FALSE	NORMAL	LOW	FALSE	HIGH	NORMAL	HIGH	HIGH	NORMAL	FALSE	NORMAL	NORMAL	HIGH	FALSE	LOW	LOW	ZERO	LOW	HIGH	LOW	HIGH	HIGH	NORMAL	NORMAL
FALSE	LOW	NORMAL	FALSE	LOW	FALSE	NORMAL	FALSE	HIGH	HIGH	FALSE	HIGH	TRUE	FALSE	LOW	LOW	FALSE	ZERO	NORMAL	LOW	LOW	NORMAL	FALSE	NORMAL	NORMAL	HIGH	FALSE	NORMAL	NORMAL	LOW	ZERO	ZERO	HIGH	HIGH	HIGH	HIGH	LOW
FALSE	NORMAL	NORMAL	FALSE	NORMAL	FALSE	NORMAL	FALSE	HIGH	HIGH	FALSE	HIGH	FALSE	FALSE	NORMAL	LOW	FALSE	ZERO	NORMAL	LOW	LOW	NORMAL	FALSE	NORMAL	NORMAL	HIGH	FALSE	NORMAL	NORMAL	LOW	ZERO	ZERO	HIGH	HIGH	HIGH	HIGH	NORMAL
FALSE	NORMAL	NORMAL	FALSE	NORMAL	FALSE	NORMAL	FALSE	HIGH	HIGH	FALSE	HIGH	FALSE	FALSE	LOW	LOW	FALSE	ZERO	NORMAL	LOW	LOW	NORMAL	FALSE	NORMAL	NORMAL	HIGH	FALSE	NORMAL	NORMAL	LOW	ZERO	ZERO	HIGH	HIGH	HIGH	HIGH	LOW
FALSE	NORMAL	NORMAL	TRUE	NORMAL	FALSE	LOW	FALSE	HIGH	HIGH	FALSE	HIGH	FALSE	FALSE	HIGH	LOW	TRUE	ZERO	NORMAL	LOW	LOW	NORMAL	FALSE	NORMAL	NORMAL	HIGH	FALSE	NORMAL	NORMAL	LOW	ZERO	ZERO	HIGH	HIGH	HIGH	LOW	NORMAL
FALSE	NORMAL	NORMAL	FALSE	NORMAL	FALSE	NORMAL	FALSE	HIGH	HIGH	FALSE	HIGH	FALSE	FALSE	LOW	LOW	FALSE	HIGH	NORMAL	HIGH	LOW	NORMAL	FALSE	HIGH	NORMAL	HIGH	FALSE	LOW	LOW	ZERO	LOW	HIGH	LOW	HIGH	HIGH	HIGH	LOW
FALSE	HIGH	HIGH	TRUE	HIGH	FALSE	LOW	FALSE	HIGH	NORMAL	TRUE	NORMAL	FALSE	FALSE	HIGH	NORMAL	FALSE	ZERO	NORMAL	LOW	LOW	NORMAL	FALSE	HIGH	ONESIDED	HIGH	FALSE	NORMAL	NORMAL	LOW	LOW	LOW	HIGH	HIGH	HIGH	LOW	NORMAL
TRUE	LOW	NORMAL	FALSE	LOW	TRUE	LOW	FALSE	HIGH	HIGH	FALSE	HIGH	FALSE	FALSE	NORMAL	LOW	FALSE	ZERO	NORMAL	LOW	LOW	NORMAL	FALSE	NORMAL	NORMAL	HIGH	FALSE	NORMAL	NORMAL	LOW	ZERO	ZERO	HIGH	HIGH	HIGH	LOW	LOW
FALSE	NORMAL	NORMAL	FALSE	NORMAL	FALSE	NORMAL	FALSE	HIGH	HIGH	FALSE	HIGH	FALSE	FALSE	LOW	LOW	FALSE	ZERO	NORMAL	LOW	LOW	NORMAL	FALSE	NORMAL	NORMAL	HIGH	FALSE	NORMAL	NORMAL	LOW	ZERO	ZERO	HIGH	HIGH	HIGH	HIGH	NORMAL
FALSE	NORMAL	NORMAL	FALSE	NORMAL	FALSE	NORMAL	FALSE	HIGH	HIGH	FALSE	HIGH	TRUE	FALSE	HIGH	LOW	FALSE	ZERO	NORMAL	LOW	LOW	NORMAL	FALSE	NORMAL	NORMAL	NORMAL	FALSE	NORMAL	NORMAL	LOW	ZERO	ZERO	HIGH	HIGH	HIGH	HIGH	HIGH
FALSE	NORMAL	NORMAL	FALSE	NORMAL	FALSE	NORMAL	FALSE	HIGH	NORMAL	TRUE	NORMAL	FALSE	FALSE	HIGH	NORMAL	FALSE	ZERO	NORMAL	LOW	LOW	NORMAL	FALSE	HIGH	ONESIDED	HIGH	FALSE	NORMAL	NORMAL	LOW	LOW	LOW	HIGH	HIGH	HIGH	HIGH	HIGH
FALSE	HIGH	HIGH	TRUE	HIGH	FALSE	NORMAL	FALSE	LOW	LOW	FALSE	LOW	FALSE	FALSE	HIGH	ZERO	FALSE	HIGH	NORMAL	HIGH	HIGH	NORMAL	FALSE	NORMAL	NORMAL	HIGH	FALSE	LOW	LOW	ZERO	LOW	HIGH	NORMAL	NORMAL	NORMAL	NORMAL	HIGH
FALSE	NORMAL	NORMAL	FALSE	NORMAL	FALSE	NORMAL	TRUE	LOW	HIGH	TRUE	LOW	FALSE	FALSE	HIGH	LOW	FALSE	ZERO	NORMAL	LOW	LOW	NORMAL	FALSE	NORMAL	NORMAL	HIGH	FALSE	NORMAL	NORMAL	LOW	ZERO	ZERO	HIGH	NORMAL	NORMAL	NORMAL	HIGH
FALSE	HIGH	HIGH	TRUE	HIGH	FALSE	LOW	FALSE	HIGH	HIGH	FALSE	HIGH	TRUE	FALSE	LOW	LOW	FALSE	ZERO	NORMAL	LOW	LOW	NORMAL	FALSE	NORMAL	NORMAL	HIGH	FALSE	NORMAL	NORMAL	LOW	ZERO	ZERO	HIGH	HIGH	HIGH	LOW	LOW
FALSE	NORMAL	NORMAL	FALSE	NORMAL	FALSE	NORMAL	FALSE	LOW	LOW	FALSE	LOW	TRUE	FALSE	HIGH	LOW	FALSE	HIGH	NORMAL	HIGH	HIGH	NORMAL	FALSE	NORMAL	NORMAL	LOW	FALSE	NORMAL	NORMAL	HIGH	LOW	HIGH	LOW	NORMAL	NORMAL	NORMAL	NORMAL
FALSE	HIGH	HIGH	FALSE	HIGH	FALSE	NORMAL	FALSE	HIGH	HIGH	FALSE	HIGH	FALSE	FALSE	HIGH	LOW	FALSE	NORMAL	NORMAL	LOW	LOW	NORMAL	FALSE	HIGH	ONESIDED	HIGH	FALSE	NORMAL	NORMAL	LOW	ZERO	NORMAL	HIGH	HIGH	HIGH	HIGH	NORMAL
FALSE	HIGH	HIGH	TRUE	HIGH	FALSE	LOW	FALSE	HIGH	HIGH	FALSE	HIGH	FALSE	FALSE	HIGH	LOW	TRUE	ZERO	NORMAL	LOW	LOW	NORMAL	FALSE	NORMAL	NORMAL	NORMAL	FALSE	NORMAL	NORMAL	LOW	ZERO	ZERO	HIGH	HIGH	HIGH	LOW	NORMAL
FALSE	HIGH	HIGH	TRUE	HIGH	FALSE	NORMAL	FALSE	HIGH	HIGH	FALSE	HIGH	FALSE	FALSE	HIGH	LOW	FALSE	ZERO	NORMAL	LOW	LOW	NORMAL	FALSE	NORMAL	NORMAL	NORMAL	FALSE	NORMAL	NORMAL	LOW	ZERO	ZERO	HIGH	HIGH	HIGH	HIGH	HIGH
FALSE	HIGH	HIGH	TRUE	HIGH	FALSE	LOW	FALSE	HIGH	HIGH	FALSE	HIGH	FALSE	FALSE	HIGH	LOW	FALSE	ZERO	NORMAL	LOW	LOW	NORMAL	FALSE	NORMAL	NORMAL	HIGH	FALSE	LOW	LOW	ZERO	ZERO	ZERO	HIGH	HIGH	HIGH	LOW	LOW
FALSE	NORMAL	NORMAL	FALSE	NORMAL	FALSE	NORMAL	FALSE	NORMAL	HIGH	FALSE	HIGH	FALSE	FALSE	HIGH	LOW	FALSE	ZERO	NORMAL	LOW	LOW	NORMAL	FALSE	NORMAL	NORMAL	HIGH	TRUE	NORMAL	NORMAL	ZERO	ZERO	ZERO	HIGH	HIGH	HIGH	NORMAL	NORMAL
FALSE	LOW	LOW	FALSE	LOW	FALSE	NORMAL	TRUE	NORMAL	HIGH	FALSE	HIGH	FALSE	FALSE	NORMAL	LOW	FALSE	ZERO	LOW	LOW	LOW	NORMAL	FALSE	NORMAL	NORMAL	HIGH	FALSE	NORMAL	NORMAL	LOW	ZERO	ZERO	HIGH	HIGH	HIGH	HIGH	HIGH
FALSE	NORMAL	NORMAL	FALSE	NORMAL	FALSE	NORMAL	FALSE	HIGH	HIGH	FALSE	HIGH	FALSE	FALSE	NORMAL	LOW	FALSE	ZERO	NORMAL	LOW	LOW	NORMAL	FALSE	NORMAL	NORMAL	HIGH	FALSE	NORMAL	NORMAL	LOW	ZERO	ZERO	HIGH	HIGH	HIGH	HIGH	HIGH
FALSE	NORMAL	NORMAL	FALSE	NORMAL	FALSE	NORMAL	FALSE	HIGH	HIGH	FALSE	HIGH	FALSE	FALSE	LOW	LOW	FALSE	ZERO	NORMAL	LOW	LOW	NORMAL	FALSE	NORMAL	NORMAL	HIGH	FALSE	NORMAL	NORMAL	LOW	ZERO	ZERO	HIGH	HIGH	HIGH	HIGH	LOW
FALSE	LOW	NORMAL	FALSE	NORMAL	FALSE	NORMAL	FALSE	HIGH	NORMAL	TRUE	NORMAL	FALSE	FALSE	LOW	HIGH	FALSE	ZERO	NORMAL	HIGH	HIGH	NORMAL	FALSE	NORMAL	NORMAL	LOW	FALSE	HIGH	HIGH	HIGH	LOW	HIGH	LOW	HIGH	HIGH	HIGH	LOW
FALSE	HIGH	NORMAL	FALSE	NORMAL	FALSE	NORMAL	FALSE	HIGH	HIGH	FALSE	HIGH	FALSE	FALSE	HIGH	LOW	FALSE	ZERO	NORMAL	LOW	LOW	HIGH	FALSE	NORMAL	NORMAL	HIGH	FALSE	NORMAL	NORMAL	LOW	ZERO	ZERO	HIGH	HIGH	HIGH	HIGH	HIGH
FALSE	NORMAL	NORMAL	TRUE	NORMAL	FALSE	LOW	FALSE	HIGH	HIGH	FALSE	NORMAL	FALSE	FALSE	HIGH	NORMAL	FALSE	LOW	NORMAL	LOW	LOW	NORMAL	FALSE	NORMAL	NORMAL	HIGH	FALSE	NORMAL	NORMAL	LOW	NORMAL	NORMAL	NORMAL	HIGH	HIGH	LOW	NORMAL
FALSE	NORMAL	NORMAL	FALSE	NORMAL	FALSE	NORMAL	FALSE	HIGH	HIGH	FALSE	HIGH	FALSE	FALSE	HIGH	LOW	FALSE	ZERO	LOW	LOW	LOW	NORMAL	FALSE	NORMAL	NORMAL	LOW	FALSE	NORMAL	NORMAL	LOW	ZERO	ZERO	HIGH	HIGH	HIGH	HIGH	HIGH
FALSE	NORMAL	NORMAL	FALSE	NORMAL	FALSE	NORMAL	FALSE	HIGH	HIGH	FALSE	HIGH	FALSE	FALSE	HIGH	LOW	FALSE	ZERO	NORMAL	LOW	LOW	HIGH	FALSE	NORMAL	NORMAL	HIGH	FALSE	NORMAL	NORMAL	LOW	ZERO	ZERO	HIGH	HIGH	HIGH	HIGH	HIGH
FALSE	LOW	NORMAL	FALSE	NORMAL	FALSE	NORMAL	FALSE	LOW	HIGH	FALSE	HIGH	FALSE	FALSE	NORMAL	LOW	FALSE	ZERO	NORMAL	LOW	LOW	NORMAL	FALSE	NORMAL	NORMAL	LOW	FALSE	NORMAL	NORMAL	LOW	ZERO	ZERO	HIGH	HIGH	HIGH	HIGH	HIGH
FALSE	LOW	LOW	FALSE	NORMAL	FALSE	NORMAL	FALSE	HIGH	HIGH	FALSE	HIGH	FALSE	FALSE	HIGH	LOW	FALSE	ZERO	NORMAL	LOW	LOW	NORMAL	FALSE	NORMAL	NORMAL	HIGH	FALSE	NORMAL	NORMAL	LOW	ZERO	ZERO	HIGH	HIGH	HIGH	HIGH	HIGH
FALSE	NORMAL	NORMAL	FALSE	NORMAL	FALSE	NORMAL	FALSE	HIGH	HIGH	FALSE	HIGH	TRUE	FALSE	NORMAL	LOW	FALSE	ZERO	NORMAL	LOW	LOW	NORMAL	FALSE	NORMAL	NORMAL	HIGH	FALSE	NORMAL	NORMAL	ZERO	ZERO	ZERO	HIGH	HIGH	HIGH	HIGH	HIGH
FALSE	LOW	LOW	FALSE	LOW	FALSE	NORMAL	FALSE	HIGH	HIGH	FALSE	HIGH	FALSE	FALSE	HIGH	LOW	FALSE	ZERO	NORMAL	LOW	LOW	NORMAL	FALSE	NORMAL	NORMAL	LOW	FALSE	NORMAL	NORMAL	LOW	ZERO	ZERO	HIGH	HIGH	HIGH	HIGH	HIGH
FALSE	NORMAL	NORMAL	FALSE	NORMAL	FALSE	NORMAL	FALSE	HIGH	HIGH	FALSE	HIGH	FALSE	FALSE	NORMAL	LOW	FALSE	ZERO	NORMAL	LOW	LOW	NORMAL	FALSE	NORMAL	NORMAL	NORMAL	FALSE	NORMAL	NORMAL	LOW	ZERO	ZERO	HIGH	HIGH	HIGH	HIGH	HIGH
FALSE	HIGH	HIGH	FALSE	HIGH	FALSE	NORMAL	FALSE	HIGH	HIGH	FALSE	HIGH	FALSE	FALSE	LOW	LOW	FALSE	ZERO	NORMAL	LOW	LOW	HIGH	FALSE	NORMAL	NORMAL	HIGH	FALSE	NORMAL	NORMAL	LOW	ZERO	ZERO	HIGH	HIGH	HIGH	HIGH	LOW
FALSE	NORMAL	NORMAL	FALSE	NORMAL	FALSE	NORMAL	TRUE	LOW	LOW	FALSE	LOW	FALSE	FALSE	HIGH	ZERO	FALSE	ZERO	NORMAL	HIGH	HIGH	NORMAL	FALSE	NORMAL	NORMAL	HIGH	FALSE	NORMAL	NORMAL	LOW	ZERO	HIGH	LOW	NORMAL	NORMAL	NORMAL	HIGH
FALSE	LOW	LOW	FALSE	LOW	FALSE	NORMAL	FALSE	HIGH	HIGH	FALSE	HIGH	FALSE	FALSE	HIGH	LOW	FALSE	ZERO	NORMAL	LOW	LOW	NORMAL	FALSE	NORMAL	NORMAL	HIGH	FALSE	NORMAL	NORMAL	LOW	ZERO	ZERO	HIGH	HIGH	HIGH	HIGH	HIGH
FALSE	NORMAL	NORMAL	FALSE	NORMAL	FALSE	NORMAL	FALSE	HIGH	HIGH	FALSE	HIGH	FALSE	FALSE	NORMAL	LOW	FALSE	HIGH	NORMAL	HIGH	HIGH	NORMAL	FALSE	NORMAL	NORMAL	NORMAL	FALSE	HIGH	HIGH	HIGH	LOW	HIGH	LOW	HIGH	HIGH	HIGH	NORMAL
FALSE	NORMAL	NORMAL	FALSE	NORMAL	FALSE	NORMAL	FALSE	HIGH	NORMAL	TRUE	NORMAL	FALSE	FALSE	HIGH	LOW	FALSE	ZERO	NORMAL	LOW	LOW	NORMAL	FALSE	NORMAL	NORMAL	LOW	FALSE	NORMAL	NORMAL	LOW	ZERO	ZERO	HIGH	HIGH	HIGH	HIGH	HIGH
FALSE	NORMAL	LOW	FALSE	NORMAL	FALSE	NORMAL	FALSE	HIGH	HIGH	FALSE	HIGH	TRUE	FALSE	LOW	LOW	FALSE	ZERO	NORMAL	LOW	LOW	NORMAL	FALSE	NORMAL	NORMAL	NORMAL	FALSE	NORMAL	NORMAL	LOW	ZERO	ZERO	HIGH	HIGH	HIGH	HIGH	LOW
FALSE	NORMAL	NORMAL	FALSE	NORMAL	FALSE	NORMAL	FALSE	HIGH	HIGH	FALSE	HIGH	FALSE	FALSE	HIGH	LOW	FALSE	ZERO	NORMAL	LOW	LOW	NORMAL	FALSE	NORMAL	NORMAL	NORMAL	FALSE	NORMAL	NORMAL	LOW	ZERO	ZERO	HIGH	HIGH	HIGH	HIGH	HIGH
FALSE	NORMAL	NORMAL	FALSE	NORMAL	FALSE	NORMAL	FALSE	LOW	LOW	FALSE	LOW	TRUE	FALSE	HIGH	LOW	FALSE	HIGH	NORMAL	HIGH	HIGH	NORMAL	FALSE	NORMAL	NORMAL	HIGH	TRUE	NORMAL	NORMAL	ZERO	LOW	HIGH	LOW	NORMAL	NORMAL	NORMAL	HIGH
FALSE	NORMAL	NORMAL	TRUE	NORMAL	FALSE	NORMAL	FALSE	LOW	LOW	FALSE	LOW	FALSE	FALSE	HIGH	LOW	TRUE	NORMAL	NORMAL	LOW	LOW	NORMAL	FALSE	HIGH	ONESIDED	ZERO	FALSE	NORMAL	NORMAL	LOW	ZERO	NORMAL	NORMAL	NORMAL	NORMAL	NORMAL	HIGH
FALSE	NORMAL	HIGH	FALSE	HIGH	FALSE	NORMAL	FALSE	LOW	LOW	FALSE	LOW	FALSE	FALSE	HIGH	LOW	FALSE	HIGH	NORMAL	HIGH	HIGH	NORMAL	FALSE	NORMAL	NORMAL	HIGH	TRUE	NORMAL	NORMAL	ZERO	LOW	HIGH	LOW	NORMAL	NORMAL	NORMAL	HIGH
FALSE	NORMAL	NORMAL	FALSE	NORMAL	FALSE	NORMAL	TRUE	NORMAL	HIGH	FALSE	HIGH	FALSE	FALSE	NORMAL	LOW	FALSE	ZERO	NORMAL	LOW	LOW	NORMAL	FALSE	NORMAL	NORMAL	HIGH	FALSE	NORMAL	NORMAL	LOW	ZERO	ZERO	HIGH	HIGH	HIGH	HIGH	HIGH
FALSE	NORMAL	NORMAL	FALSE	NORMAL	FALSE	NORMAL	FALSE	LOW	HIGH	TRUE	HIGH	FALSE	FALSE	HIGH	LOW	FALSE	HIGH	NORMAL	HIGH	HIGH	NORMAL	FALSE	NORMAL	NORMAL	HIGH	TRUE	NORMAL	NORMAL	ZERO	LOW	HIGH	LOW	NORMAL	NORMAL	NORMAL	HIGH
FALSE	LOW	NORMAL	FALSE	NORMAL	FALSE	NORMAL	FALSE	HIGH	HIGH	FALSE	HIGH	FALSE	FALSE	NORMAL	LOW	FALSE	ZERO	NORMAL	LOW	LOW	NORMAL	FALSE	NORMAL	NORMAL	LOW	FALSE	NORMAL	NORMAL	LOW	ZERO	ZERO	HIGH	HIGH	HIGH	HIGH	HIGH
FALSE	HIGH	HIGH	TRUE	HIGH	FALSE	LOW	FALSE	LOW	LOW	FALSE	HIGH	FALSE	FALSE	NORMAL	LOW	FALSE	HIGH	NORMAL	HIGH	HIGH	NORMAL	FALSE	NORMAL	NORMAL	LOW	FALSE	NORMAL	NORMAL	HIGH	LOW	HIGH	LOW	HIGH	NORMAL	HIGH	LOW
FALSE	HIGH	HIGH	TRUE	HIGH	FALSE	LOW	FALSE	LOW	LOW	FALSE	LOW	FALSE	FALSE	LOW	LOW	FALSE	ZERO	NORMAL	LOW	LOW	NORMAL	FALSE	NORMAL	NORMAL	NORMAL	FALSE	NORMAL	NORMAL	LOW	ZERO	ZERO	HIGH	HIGH	NORMAL	LOW	LOW
FALSE	NORMAL	HIGH	TRUE	HIGH	FALSE	LOW	FALSE	HIGH	NORMAL	TRUE	NORMAL	FALSE	FALSE	NORMAL	LOW	FALSE	ZERO	NORMAL	LOW	LOW	NORMAL	FALSE	NORMAL	NORMAL	NORMAL	FALSE	NORMAL	NORMAL	LOW	ZERO	ZERO	HIGH	HIGH	HIGH	NORMAL	NORMAL
FALSE	NORMAL	NORMAL	FALSE	NORMAL	FALSE	NORMAL	FALSE	HIGH	HIGH	FALSE	HIGH	FALSE	FALSE	LOW	LOW	FALSE	HIGH	LOW	NORMAL	NORMAL	NORMAL	FALSE	NORMAL	NORMAL	HIGH	FALSE	LOW	LOW	ZERO	LOW	HIGH	LOW	HIGH	HIGH	NORMAL	LOW
FALSE	NORMAL	NORMAL	FALSE	NORMAL	FALSE	NORMAL	FALSE	HIGH	NORMAL	TRUE	NORMAL	FALSE	FALSE	NORMAL	LOW	TRUE	ZERO	NORMAL	LOW	LOW	NORMAL	FALSE	NORMAL	NORMAL	ZERO	FALSE	LOW	LOW	ZERO	ZERO	ZERO	HIGH	HIGH	HIGH	HIGH	HIGH
FALSE	HIGH	HIGH	TRUE	HIGH	FALSE	LOW	FALSE	HIGH	HIGH	FALSE	HIGH	FALSE	FALSE	NORMAL	LOW	FALSE	ZERO	NORMAL	LOW	LOW	NORMAL	FALSE	NORMAL	NORMAL	HIGH	FALSE	NORMAL	NORMAL	LOW	ZERO	ZERO	HIGH	HIGH	HIGH	LOW	LOW
FALSE	HIGH	HIGH	TRUE	HIGH	FALSE	NORMAL	FALSE	HIGH	NORMAL	TRUE	NORMAL	FALSE	FALSE	LOW	LOW	FALSE	ZERO	NORMAL	LOW	LOW	NORMAL	FALSE	NORMAL	NORMAL	LOW	FALSE	NORMAL	NORMAL	LOW	ZERO	ZERO	HIGH	HIGH	HIGH	HIGH	HIGH
FALSE	NORMAL	NORMAL	FALSE	NORMAL	FALSE	NORMAL	FALSE	HIGH	HIGH	FALSE	HIGH	TRUE	FALSE	HIGH	LOW	FALSE	NORMAL	NORMAL	LOW	LOW	NORMAL	FALSE	NORMAL	NORMAL	HIGH	FALSE	NORMAL	NORMAL	LOW	ZERO	ZERO	HIGH	HIGH	HIGH	HIGH	HIGH
FALSE	NORMAL	NORMAL	FALSE	NORMAL	FALSE	NORMAL	FALSE	HIGH	NORMAL	TRUE	NORMAL	FALSE	FALSE	LOW	ZERO	FALSE	ZERO	NORMAL	LOW	LOW	NORMAL	FALSE	NORMAL	ESOPHAGEAL	NORMAL	TRUE	NORMAL	NORMAL	HIGH	NORMAL	ZERO	HIGH	HIGH	HIGH	HIGH	LOW
FALSE	NORMAL	NORMAL	FALSE	NORMAL	FALSE	NORMAL	TRUE	NORMAL	HIGH	FALSE	HIGH	FALSE	FALSE	HIGH	LOW	FALSE	ZERO	NORMAL	LOW	LOW	NORMAL	FALSE	NORMAL	NORMAL	LOW	FALSE	NORMAL	NORMAL	LOW	ZERO	ZERO	HIGH	HIGH	HIGH	HIGH	HIGH
FALSE	NORMAL	NORMAL	FALSE	NORMAL	FALSE	NORMAL	FALSE	LOW	LOW	FALSE	LOW	FALSE	FALSE	HIGH	LOW	FALSE	HIGH	NORMAL	HIGH	HIGH	HIGH	FALSE	NORMAL	NORMAL	LOW	FALSE	NORMAL	NORMAL	HIGH	LOW	HIGH	LOW	NORMAL	NORMAL	NORMAL	NORMAL
FALSE	NORMAL	NORMAL	FALSE	NORMAL	FALSE	NORMAL	FALSE	HIGH	HIGH	FALSE	HIGH	FALSE	FALSE	NORMAL	LOW	TRUE	ZERO	NORMAL	LOW	LOW	NORMAL	FALSE	NORMAL	NORMAL	HIGH	FALSE	NORMAL	NORMAL	LOW	ZERO	ZERO	HIGH	HIGH	HIGH	HIGH	HIGH
TRUE	LOW	LOW	FALSE	LOW	TRUE	LOW	TRUE	LOW	LOW	FALSE	LOW	FALSE	FALSE	HIGH	LOW	FALSE	HIGH	NORMAL	HIGH	HIGH	NORMAL	FALSE	NORMAL	NORMAL	ZERO	FALSE	HIGH	HIGH	HIGH	LOW	HIGH	LOW	NORMAL	NORMAL	LOW	LOW
FALSE	NORMAL	NORMAL	FALSE	NORMAL	FALSE	NORMAL	FALSE	HIGH	HIGH	FALSE	HIGH	FALSE	FALSE	NORMAL	LOW	FALSE	ZERO	NORMAL	LOW	LOW	NORMAL	FALSE	NORMAL	NORMAL	NORMAL	FALSE	NORMAL	NORMAL	LOW	ZERO	ZERO	HIGH	HIGH	HIGH	HIGH	HIGH
TRUE	LOW	LOW	TRUE	LOW	TRUE	LOW	FALSE	LOW	LOW	FALSE	LOW	FALSE	FALSE	HIGH	LOW	FALSE	NORMAL	NORMAL	LOW	LOW	HIGH	FALSE	HIGH	ONESIDED	HIGH	FALSE	NORMAL	NORMAL	LOW	ZERO	NORMAL	NORMAL	NORMAL	NORMAL	LOW	NORMAL
FALSE	HIGH	HIGH	TRUE	HIGH	FALSE	LOW	FALSE	HIGH	HIGH	FALSE	HIGH	FALSE	FALSE	LOW	LOW	FALSE	HIGH	NORMAL	HIGH	HIGH	NORMAL	FALSE	NORMAL	NORMAL	HIGH	FALSE	NORMAL	ZERO	ZERO	LOW	HIGH	LOW	HIGH	HIGH	LOW	LOW
FALSE	HIGH	HIGH	TRUE	HIGH	FALSE	LOW	FALSE	HIGH	NORMAL	TRUE	NORMAL	FALSE	FALSE	NORMAL	LOW	FALSE	ZERO	NORMAL	LOW	LOW	NORMAL	FALSE	NORMAL	NORMAL	LOW	FALSE	NORMAL	NORMAL	LOW	ZERO	ZERO	HIGH	HIGH	HIGH	LOW	LOW
FALSE	HIGH	HIGH	TRUE	HIGH	FALSE	NORMAL	FALSE	LOW	LOW	FALSE	LOW	FALSE	FALSE	HIGH	HIGH	FALSE	LOW	NORMAL	LOW	LOW	NORMAL	FALSE	NORMAL	NORMAL	HIGH	FALSE	NORMAL	NORMAL	NORMAL	HIGH	LOW	HIGH	HIGH	NORMAL	NORMAL	HIGH
FALSE	NORMAL	NORMAL	FALSE	NORMAL	FALSE	NORMAL	FALSE	HIGH	HIGH	FALSE	HIGH	TRUE	FALSE	LOW	LOW	FALSE	ZERO	NORMAL	LOW	LOW	NORMAL	FALSE	NORMAL	NORMAL	NORMAL	FALSE	NORMAL	NORMAL	LOW	ZERO	ZERO	HIGH	HIGH	HIGH	NORMAL	LOW
TRUE	LOW	NORMAL	TRUE	LOW	TRUE	LOW	FALSE	LOW	LOW	FALSE	LOW	FALSE	FALSE	HIGH	LOW	FALSE	ZERO	NORMAL	LOW	LOW	NORMAL	FALSE	NORMAL	NORMAL	LOW	FALSE	NORMAL	NORMAL	LOW	ZERO	ZERO	HIGH	HIGH	NORMAL	LOW	NORMAL
FALSE	NORMAL	NORMAL	TRUE	NORMAL	FALSE	LOW	FALSE	LOW	LOW	FALSE	LOW	TRUE	FALSE	HIGH	LOW	FALSE	ZERO	NORMAL	LOW	LOW	NORMAL	FALSE	NORMAL	NORMAL	HIGH	FALSE	LOW	LOW	ZERO	ZERO	ZERO	HIGH	HIGH	NORMAL	LOW	LOW
FALSE	NORMAL	NORMAL	FALSE	NORMAL	FALSE	NORMAL	FALSE	LOW	LOW	FALSE	LOW	TRUE	FALSE	HIGH	LOW	FALSE	ZERO	NORMAL	LOW	LOW	NORMAL	FALSE	NORMAL	NORMAL	NORMAL	FALSE	NORMAL	NORMAL	LOW	ZERO	ZERO	HIGH	NORMAL	NORMAL	NORMAL	HIGH
FALSE	NORMAL	HIGH	TRUE	HIGH	FALSE	NORMAL	FALSE	HIGH	HIGH	FALSE	HIGH	FALSE	FALSE	NORMAL	LOW	FALSE	ZERO	NORMAL	LOW	LOW	NORMAL	FALSE	HIGH	NORMAL	LOW	FALSE	NORMAL	NORMAL	LOW	ZERO	ZERO	HIGH	HIGH	HIGH	HIGH	HIGH
FALSE	NORMAL	HIGH	TRUE	HIGH	FALSE	LOW	FALSE	HIGH	HIGH	FALSE	HIGH	FALSE	FALSE	HIGH	LOW	FALSE	ZERO	NORMAL	LOW	LOW	NORMAL	FALSE	NORMAL	NORMAL	HIGH	FALSE	NORMAL	NORMAL	LOW	ZERO	ZERO	HIGH	HIGH	HIGH	LOW	NORMAL
FALSE	NORMAL	NORMAL	FALSE	NORMAL	FALSE	NORMAL	FALSE	HIGH	HIGH	FALSE	HIGH	TRUE	FALSE	NORMAL	HIGH	FALSE	LOW	LOW	LOW	LOW	NORMAL	FALSE	NORMAL	NORMAL	HIGH	TRUE	LOW	HIGH	NORMAL	HIGH	LOW	HIGH	HIGH	HIGH	HIGH	HIGH
FALSE	HIGH	HIGH	TRUE	HIGH	FALSE	NORMAL	FALSE	NORMAL	NORMAL	FALSE	LOW	TRUE	FALSE	HIGH	LOW	FALSE	HIGH	NORMAL	HIGH	HIGH	NORMAL	FALSE	NORMAL	NORMAL	LOW	FALSE	NORMAL	NORMAL	HIGH	LOW	HIGH	LOW	NORMAL	LOW	NORMAL	HIGH
FALSE	NORMAL	NORMAL	FALSE	NORMAL	FALSE	NORMAL	FALSE	LOW	LOW	FALSE	LOW	FALSE	FALSE	LOW	NORMAL	FALSE	LOW	NORMAL	LOW	LOW	NORMAL	FALSE	HIGH	ONESIDED	HIGH	FALSE	NORMAL	NORMAL	LOW	LOW	LOW	HIGH	HIGH	NORMAL	NORMAL	LOW
FALSE	NORMAL	NORMAL	FALSE	NORMAL	FALSE	NORMAL	TRUE	NORMAL	HIGH	FALSE	HIGH	FALSE	FALSE	LOW	LOW	FALSE	ZERO	NORMAL	LOW	NORMAL	NORMAL	FALSE	NORMAL	NORMAL	NORMAL	FALSE	NORMAL	NORMAL	LOW	ZERO	ZERO	HIGH	HIGH	HIGH	HIGH	LOW
FALSE	NORMAL	LOW	FALSE	NORMAL	FALSE	LOW	FALSE	HIGH	HIGH	FALSE	HIGH	FALSE	FALSE	HIGH	LOW	FALSE	ZERO	NORMAL	LOW	NORMAL	NORMAL	FALSE	NORMAL	NORMAL	HIGH	FALSE	NORMAL	ZERO	ZERO	ZERO	ZERO	HIGH	HIGH	HIGH	LOW	NORMAL
FALSE	NORMAL	NORMAL	FALSE	NORMAL	FALSE	LOW	FALSE	HIGH	HIGH	FALSE	HIGH	TRUE	FALSE	HIGH	LOW	FALSE	ZERO	NORMAL	LOW	LOW	NORMAL	FALSE	NORMAL	NORMAL	HIGH	FALSE	NORMAL	ZERO	ZERO	ZERO	ZERO	HIGH	HIGH	HIGH	LOW	LOW
FALSE	NORMAL	HIGH	FALSE	HIGH	FALSE	HIGH	FALSE	HIGH	HIGH	FALSE	HIGH	FALSE	FALSE	NORMAL	NORMAL	FALSE	ZERO	NORMAL	LOW	LOW	NORMAL	FALSE	NORMAL	ESOPHAGEAL	HIGH	FALSE	NORMAL	NORMAL	LOW	LOW	ZERO	HIGH	HIGH	HIGH	HIGH	NORMAL
FALSE	NORMAL	NORMAL	FALSE	NORMAL	FALSE	NORMAL	FALSE	LOW	LOW	FALSE	LOW	FALSE	FALSE	NORMAL	LOW	FALSE	HIGH	NORMAL	HIGH	HIGH	NORMAL	FALSE	NORMAL	NORMAL	HIGH	TRUE	NORMAL	NORMAL	ZERO	LOW	HIGH	LOW	NORMAL	NORMAL	NORMAL	NORMAL
FALSE	HIGH	HIGH	FALSE	HIGH	FALSE	NORMAL	FALSE	HIGH	HIGH	FALSE	HIGH	FALSE	FALSE	HIGH	LOW	TRUE	ZERO	NORMAL	LOW	LOW	NORMAL	FALSE	NORMAL	NORMAL	HIGH	FALSE	NORMAL	NORMAL	LOW	ZERO	ZERO	HIGH	HIGH	HIGH	HIGH	HIGH
FALSE	NORMAL	NORMAL	FALSE	NORMAL	FALSE	NORMAL	FALSE	HIGH	HIGH	FALSE	HIGH	FALSE	FALSE	LOW	LOW	FALSE	ZERO	NORMAL	LOW	LOW	LOW	FALSE	NORMAL	NORMAL	HIGH	FALSE	NORMAL	NORMAL	LOW	ZERO	ZERO	HIGH	HIGH	HIGH	HIGH	LOW
FALSE	LOW	NORMAL	FALSE	NORMAL	FALSE	NORMAL	FALSE	LOW	LOW	FALSE	LOW	FALSE	FALSE	LOW	LOW	FALSE	ZERO	NORMAL	LOW	LOW	NORMAL	FALSE	NORMAL	NORMAL	LOW	FALSE	NORMAL	NORMAL	LOW	ZERO	ZERO	HIGH	HIGH	NORMAL	NORMAL	LOW
FALSE	NORMAL	NORMAL	FALSE	NORMAL	FALSE	NORMAL	FALSE	HIGH	HIGH	FALSE	HIGH	FALSE	FALSE	NORMAL	NORMAL	FALSE	ZERO	NORMAL	LOW	LOW	NORMAL	FALSE	NORMAL	ESOPHAGEAL	HIGH	FALSE	NORMAL	NORMAL	LOW	LOW	ZERO	HIGH	HIGH	HIGH	NORMAL	NORMAL
FALSE	HIGH	HIGH	TRUE	HIGH	FALSE	LOW	FALSE	HIGH	HIGH	FALSE	HIGH	FALSE	FALSE	LOW	LOW	FALSE	HIGH	NORMAL	HIGH	HIGH	NORMAL	FALSE	NORMAL	NORMAL	HIGH	TRUE	NORMAL	NORMAL	ZERO	LOW	HIGH	LOW	HIGH	HIGH	LOW	LOW
FALSE	NORMAL	NORMAL	FALSE	NORMAL	FALSE	LOW	TRUE	NORMAL	HIGH	FALSE	HIGH	FALSE	FALSE	NORMAL	NORMAL	FALSE	LOW	NORMAL	LOW	LOW	NORMAL	FALSE	NORMAL	NORMAL	HIGH	TRUE	NORMAL	HIGH	NORMAL	HIGH	LOW	HIGH	HIGH	HIGH	LOW	LOW
FALSE	NORMAL	NORMAL	FALSE	NORMAL	FALSE	NORMAL	FALSE	HIGH	HIGH	FALSE	HIGH	FALSE	FALSE	HIGH	LOW	FALSE	ZERO	NORMAL	LOW	LOW	NORMAL	FALSE	NORMAL	NORMAL	HIGH	FALSE	NORMAL	NORMAL	LOW	ZERO	ZERO	HIGH	HIGH	HIGH	HIGH	HIGH
FALSE	NORMAL	NORMAL	FALSE	NORMAL	FALSE	NORMAL	TRUE	NORMAL	HIGH	FALSE	HIGH	FALSE	FALSE	NORMAL	LOW	FALSE	ZERO	NORMAL	LOW	LOW	NORMAL	FALSE	NORMAL	NORMAL	LOW	FALSE	NORMAL	NORMAL	LOW	ZERO	ZERO	HIGH	HIGH	HIGH	HIGH	HIGH
TRUE	LOW	LOW	FALSE	LOW	TRUE	LOW	FALSE	HIGH	HIGH	FALSE	HIGH	FALSE	FALSE	LOW	LOW	FALSE	ZERO	NORMAL	NORMAL	LOW	NORMAL	FALSE	HIGH	NORMAL	HIGH	FALSE	NORMAL	NORMAL	LOW	ZERO	ZERO	HIGH	HIGH	HIGH	LOW	LOW
FALSE	NORMAL	NORMAL	FALSE	NORMAL	FALSE	NORMAL	TRUE	NORMAL	HIGH	FALSE	HIGH	FALSE	FALSE	LOW	LOW	FALSE	ZERO	NORMAL	LOW	LOW	NORMAL	FALSE	NORMAL	NORMAL	NORMAL	FALSE	NORMAL	NORMAL	LOW	ZERO	NORMAL	NORMAL	HIGH	HIGH	LOW	LOW
FALSE	NORMAL	HIGH	TRUE	HIGH	FALSE	LOW	FALSE	HIGH	HIGH	FALSE	HIGH	FALSE	FALSE	NORMAL	HIGH	FALSE	ZERO	NORMAL	LOW	LOW	NORMAL	FALSE	NORMAL	NORMAL	LOW	FALSE	NORMAL	NORMAL	LOW	ZERO	ZERO	HIGH	HIGH	HIGH	LOW	LOW
FALSE	NORMAL	NORMAL	FALSE	NORMAL	FALSE	NORMAL	FALSE	HIGH	HIGH	FALSE	HIGH	FALSE	FALSE	HIGH	LOW	FALSE	ZERO	NORMAL	LOW	LOW	NORMAL	FALSE	NORMAL	NORMAL	LOW	FALSE	NORMAL	NORMAL	LOW	ZERO	ZERO	HIGH	HIGH	HIGH	HIGH	HIGH
FALSE	NORMAL	NORMAL	FALSE	NORMAL	FALSE	NORMAL	FALSE	HIGH	HIGH	FALSE	HIGH	FALSE	FALSE	LOW	LOW	FALSE	ZERO	NORMAL	LOW	LOW	NORMAL	FALSE	NORMAL	NORMAL	LOW	FALSE	NORMAL	NORMAL	LOW	ZERO	ZERO	HIGH	HIGH	HIGH	HIGH	LOW
TRUE	LOW	LOW	TRUE	LOW	TRUE	LOW	FALSE	HIGH	HIGH	FALSE	HIGH	TRUE	FALSE	NORMAL	LOW	FALSE	HIGH	NORMAL	HIGH	HIGH	NORMAL	FALSE	NORMAL	NORMAL	LOW	FALSE	HIGH	HIGH	HIGH	LOW	HIGH	LOW	HIGH	HIGH	LOW	LOW
FALSE	NORMAL	NORMAL	FALSE	NORMAL	FALSE	NORMAL	FALSE	HIGH	HIGH	FALSE	HIGH	FALSE	FALSE	LOW	LOW	FALSE	ZERO	NORMAL	LOW	LOW	NORMAL	FALSE	NORMAL	NORMAL	NORMAL	FALSE	NORMAL	NORMAL	LOW	ZERO	ZERO	HIGH	HIGH	HIGH	HIGH	HIGH
TRUE	LOW	LOW	FALSE	LOW	TRUE	LOW	FALSE	HIGH	HIGH	FALSE	HIGH	FALSE	TRUE	LOW	LOW	FALSE	ZERO	NORMAL	LOW	LOW	NORMAL	FALSE	NORMAL	NORMAL	HIGH	FALSE	NORMAL	NORMAL	LOW	ZERO	ZERO	HIGH	HIGH	HIGH	LOW	LOW
FALSE	HIGH	HIGH	TRUE	HIGH	FALSE	NORMAL	FALSE	HIGH	NORMAL	TRUE	NORMAL	FALSE	FALSE	NORMAL	LOW	FALSE	ZERO	NORMAL	LOW	LOW	NORMAL	FALSE	NORMAL	NORMAL	NORMAL	FALSE	NORMAL	NORMAL	LOW	ZERO	ZERO	HIGH	HIGH	HIGH	HIGH	HIGH
FALSE	HIGH	HIGH	TRUE	HIGH	FALSE	LOW	FALSE	HIGH	HIGH	FALSE	HIGH	FALSE	FALSE	HIGH	LOW	FALSE	ZERO	NORMAL	LOW	LOW	NORMAL	FALSE	NORMAL	NORMAL	LOW	FALSE	NORMAL	NORMAL	LOW	ZERO	ZERO	HIGH	HIGH	HIGH	LOW	LOW
TRUE	LOW	LOW	FALSE	LOW	TRUE	LOW	FALSE	HIGH	HIGH	FALSE	HIGH	FALSE	FALSE	NORMAL	LOW	FALSE	ZERO	NORMAL	LOW	LOW	LOW	FALSE	NORMAL	NORMAL	HIGH	FALSE	NORMAL	NORMAL	LOW	ZERO	ZERO	HIGH	HIGH	HIGH	LOW	LOW
FALSE	NORMAL	NORMAL	FALSE	NORMAL	FALSE	NORMAL	FALSE	HIGH	HIGH	FALSE	HIGH	FALSE	FALSE	NORMAL	LOW	FALSE	ZERO	NORMAL	LOW	LOW	NORMAL	FALSE	NORMAL	NORMAL	LOW	FALSE	NORMAL	NORMAL	LOW	ZERO	ZERO	HIGH	HIGH	HIGH	HIGH	HIGH
FALSE	NORMAL	LOW	FALSE	NORMAL	FALSE	NORMAL	FALSE	HIGH	NORMAL	FALSE	HIGH	FALSE	FALSE	HIGH	LOW	FALSE	ZERO	NORMAL	LOW	LOW	NORMAL	FALSE	NORMAL	NORMAL	LOW	FALSE	NORMAL	NORMAL	LOW	ZERO	ZERO	HIGH	HIGH	HIGH	HIGH	HIGH
FALSE	NORMAL	NORMAL	FALSE	NORMAL	FALSE	NORMAL	FALSE	HIGH	HIGH	FALSE	HIGH	TRUE	FALSE	HIGH	LOW	TRUE	ZERO	NORMAL	LOW	LOW	NORMAL	FALSE	NORMAL	NORMAL	HIGH	FALSE	NORMAL	NORMAL	LOW	ZERO	ZERO	HIGH	HIGH	HIGH	HIGH	HIGH
FALSE	NORMAL	NORMAL	FALSE	NORMAL	FALSE	NORMAL	FALSE	HIGH	NORMAL	TRUE	NORMAL	FALSE	FALSE	LOW	LOW	FALSE	ZERO	NORMAL	LOW	LOW	NORMAL	FALSE	HIGH	NORMAL	LOW	FALSE	NORMAL	NORMAL	LOW	ZERO	ZERO	HIGH	HIGH	HIGH	HIGH	LOW
FALSE	NORMAL	HIGH	TRUE	HIGH	FALSE	NORMAL	FALSE	HIGH	NORMAL	TRUE	NORMAL	FALSE	FALSE	NORMAL	LOW	FALSE	HIGH	NORMAL	HIGH	HIGH	NORMAL	FALSE	NORMAL	NORMAL	NORMAL	FALSE	NORMAL	NORMAL	LOW	LOW	HIGH	LOW	HIGH	HIGH	NORMAL	NORMAL
FALSE	NORMAL	NORMAL	FALSE	NORMAL	FALSE	NORMAL	FALSE	HIGH	HIGH	FALSE	HIGH	FALSE	FALSE	NORMAL	LOW	FALSE	ZERO	NORMAL	LOW	LOW	NORMAL	FALSE	NORMAL	NORMAL	HIGH	FALSE	NORMAL	NORMAL	LOW	ZERO	ZERO	HIGH	HIGH	HIGH	HIGH	NORMAL
FALSE	NORMAL	NORMAL	FALSE	NORMAL	FALSE	NORMAL	FALSE	LOW	LOW	FALSE	LOW	FALSE	FALSE	HIGH	LOW	FALSE	ZERO	NORMAL	LOW	LOW	NORMAL	FALSE	NORMAL	NORMAL	NORMAL	FALSE	NORMAL	NORMAL	LOW	ZERO	ZERO	HIGH	NORMAL	NORMAL	NORMAL	HIGH
FALSE	NORMAL	NORMAL	FALSE	NORMAL	FALSE	NORMAL	FALSE	HIGH	HIGH	FALSE	HIGH	TRUE	FALSE	LOW	LOW	FALSE	ZERO	NORMAL	LOW	LOW	NORMAL	FALSE	NORMAL	NORMAL	NORMAL	FALSE	NORMAL	NORMAL	LOW	ZERO	ZERO	HIGH	HIGH	HIGH	HIGH	LOW
TRUE	LOW	NORMAL	FALSE	LOW	TRUE	LOW	FALSE	HIGH	NORMAL	TRUE	NORMAL	TRUE	FALSE	LOW	LOW	FALSE	ZERO	NORMAL	LOW	LOW	NORMAL	FALSE	NORMAL	NORMAL	NORMAL	FALSE	NORMAL	NORMAL	LOW	ZERO	ZERO	HIGH	HIGH	HIGH	LOW	LOW
FALSE	NORMAL	LOW	FALSE	NORMAL	FALSE	NORMAL	FALSE	HIGH	NORMAL	TRUE	NORMAL	FALSE	FALSE	NORMAL	ZERO	FALSE	HIGH	NORMAL	HIGH	HIGH	NORMAL	FALSE	NORMAL	NORMAL	HIGH	FALSE	NORMAL	ZERO	ZERO	LOW	HIGH	NORMAL	HIGH	HIGH	HIGH	NORMAL
FALSE	HIGH	HIGH	TRUE	HIGH	FALSE	NORMAL	FALSE	HIGH	HIGH	FALSE	HIGH	FALSE	FALSE	LOW	LOW	FALSE	ZERO	NORMAL	LOW	LOW	NORMAL	FALSE	NORMAL	NORMAL	HIGH	FALSE	NORMAL	NORMAL	LOW	ZERO	ZERO	HIGH	HIGH	HIGH	HIGH	LOW
FALSE	NORMAL	NORMAL	FALSE	NORMAL	FALSE	NORMAL	FALSE	NORMAL	LOW	FALSE	HIGH	FALSE	FALSE	NORMAL	LOW	FALSE	ZERO	NORMAL	LOW	LOW	NORMAL	FALSE	NORMAL	NORMAL	HIGH	FALSE	NORMAL	NORMAL	LOW	ZERO	ZERO	HIGH	HIGH	HIGH	HIGH	HIGH
FALSE	NORMAL	NORMAL	FALSE	NORMAL	FALSE	NORMAL	FALSE	HIGH	HIGH	FALSE	HIGH	FALSE	FALSE	NORMAL	NORMAL	FALSE	ZERO	NORMAL	LOW	LOW	NORMAL	FALSE	NORMAL	ONESIDED	HIGH	FALSE	NORMAL	NORMAL	LOW	LOW	LOW	HIGH	HIGH	HIGH	HIGH	HIGH
FALSE	NORMAL	NORMAL	FALSE	NORMAL	FALSE	NORMAL	FALSE	HIGH	NORMAL	TRUE	NORMAL	FALSE	FALSE	HIGH	LOW	FALSE	ZERO	NORMAL	LOW	LOW	NORMAL	FALSE	NORMAL	NORMAL	ZERO	FALSE	NORMAL	NORMAL	LOW	ZERO	ZERO	HIGH	HIGH	HIGH	HIGH	NORMAL
FALSE	HIGH	HIGH	TRUE	HIGH	FALSE	NORMAL	FALSE	HIGH	NORMAL	TRUE	HIGH	TRUE	FALSE	HIGH	LOW	FALSE	ZERO	NORMAL	LOW	LOW	LOW	FALSE	NORMAL	NORMAL	HIGH	FALSE	NORMAL	NORMAL	LOW	ZERO	ZERO	HIGH	HIGH	HIGH	HIGH	HIGH
FALSE	NORMAL	NORMAL	FALSE	NORMAL	FALSE	NORMAL	FALSE	LOW	LOW	FALSE	LOW	FALSE	FALSE	LOW	LOW	FALSE	ZERO	NORMAL	LOW	LOW	NORMAL	FALSE	NORMAL	NORMAL	HIGH	FALSE	NORMAL	NORMAL	LOW	ZERO	ZERO	HIGH	HIGH	NORMAL	NORMAL	LOW
FALSE	HIGH	NORMAL	FALSE	NORMAL	FALSE	NORMAL	FALSE	HIGH	HIGH	FALSE	HIGH	FALSE	FALSE	HIGH	LOW	FALSE	ZERO	NORMAL	LOW	LOW	LOW	FALSE	NORMAL	NORMAL	NORMAL	FALSE	NORMAL	NORMAL	LOW	ZERO	ZERO	NORMAL	HIGH	HIGH	HIGH	HIGH
FALSE	NORMAL	NORMAL	FALSE	NORMAL	FALSE	NORMAL	FALSE	NORMAL	NORMAL	FALSE	LOW	FALSE	FALSE	NORMAL	LOW	FALSE	ZERO	NORMAL	LOW	LOW	NORMAL	FALSE	NORMAL	NORMAL	HIGH	FALSE	NORMAL	NORMAL	LOW	ZERO	ZERO	HIGH	HIGH	LOW	LOW	LOW
FALSE	LOW	LOW	FALSE	LOW	FALSE	NORMAL	FALSE	HIGH	HIGH	FALSE	HIGH	FALSE	FALSE	LOW	LOW	FALSE	ZERO	NORMAL	LOW	LOW	NORMAL	FALSE	NORMAL	NORMAL	NORMAL	FALSE	NORMAL	NORMAL	LOW	ZERO	ZERO	HIGH	HIGH	HIGH	HIGH	LOW
FALSE	NORMAL	NORMAL	FALSE	NORMAL	FALSE	NORMAL	FALSE	HIGH	HIGH	FALSE	HIGH	FALSE	FALSE	HIGH	NORMAL	FALSE	HIGH	NORMAL	LOW	LOW	NORMAL	FALSE	NORMAL	NORMAL	NORMAL	FALSE	NORMAL	NORMAL	HIGH	LOW	LOW	HIGH	HIGH	HIGH	HIGH	HIGH
FALSE	LOW	LOW	FALSE	LOW	FALSE	NORMAL	FALSE	LOW	LOW	FALSE	LOW	FALSE	FALSE	LOW	LOW	FALSE	HIGH	NORMAL	HIGH	HIGH	NORMAL	FALSE	NORMAL	NORMAL	LOW	FALSE	NORMAL	NORMAL	LOW	LOW	HIGH	LOW	NORMAL	NORMAL	NORMAL	LOW
FALSE	NORMAL	NORMAL	FALSE	NORMAL	FALSE	NORMAL	FALSE	HIGH	HIGH	FALSE	HIGH	FALSE	FALSE	LOW	LOW	FALSE	ZERO	NORMAL	LOW	LOW	NORMAL	FALSE	NORMAL	NORMAL	NORMAL	FALSE	NORMAL	NORMAL	LOW	ZERO	ZERO	HIGH	HIGH	HIGH	HIGH	LOW
FALSE	NORMAL	NORMAL	FALSE	NORMAL	FALSE	NORMAL	FALSE	HIGH	HIGH	FALSE	HIGH	FALSE	FALSE	NORMAL	LOW	FALSE	ZERO	NORMAL	LOW	LOW	NORMAL	FALSE	NORMAL	NORMAL	LOW	FALSE	NORMAL	NORMAL	LOW	ZERO	ZERO	HIGH	HIGH	HIGH	HIGH	HIGH
FALSE	HIGH	HIGH	TRUE	HIGH	FALSE	LOW	FALSE	HIGH	HIGH	FALSE	HIGH	FALSE	FALSE	HIGH	NORMAL	FALSE	ZERO	NORMAL	LOW	LOW	NORMAL	FALSE	NORMAL	ESOPHAGEAL	HIGH	FALSE	NORMAL	NORMAL	LOW	LOW	ZERO	HIGH	HIGH	HIGH	LOW	LOW
FALSE	NORMAL	NORMAL	FALSE	NORMAL	FALSE	NORMAL	FALSE	HIGH	HIGH	FALSE	HIGH	FALSE	FALSE	LOW	LOW	FALSE	ZERO	NORMAL	LOW	LOW	NORMAL	FALSE	NORMAL	NORMAL	NORMAL	FALSE	NORMAL	NORMAL	LOW	ZERO	NORMAL	NORMAL	HIGH	HIGH	HIGH	LOW
FALSE	NORMAL	NORMAL	FALSE	NORMAL	FALSE	NORMAL	TRUE	NORMAL	HIGH	FALSE	HIGH	TRUE	FALSE	LOW	LOW	FALSE	ZERO	NORMAL	LOW	LOW	NORMAL	FALSE	NORMAL	NORMAL	NORMAL	FALSE	NORMAL	NORMAL	LOW	ZERO	ZERO	HIGH	HIGH	HIGH	HIGH	LOW
FALSE	NORMAL	NORMAL	FALSE	NORMAL	FALSE	NORMAL	FALSE	HIGH	HIGH	FALSE	HIGH	FALSE	FALSE	NORMAL	LOW	FALSE	HIGH	NORMAL	HIGH	HIGH	NORMAL	FALSE	NORMAL	NORMAL	HIGH	FALSE	NORMAL	ZERO	ZERO	LOW	HIGH	LOW	HIGH	HIGH	HIGH	HIGH
FALSE	LOW	NORMAL	TRUE	LOW	FALSE	LOW	FALSE	HIGH	HIGH	FALSE	HIGH	TRUE	FALSE	NORMAL	LOW	FALSE	ZERO	NORMAL	LOW	LOW	NORMAL	FALSE	NORMAL	NORMAL	LOW	FALSE	NORMAL	NORMAL	LOW	ZERO	ZERO	HIGH	HIGH	HIGH	LOW	LOW
FALSE	NORMAL	NORMAL	FALSE	NORMAL	FALSE	LOW	FALSE	HIGH	NORMAL	TRUE	NORMAL	TRUE	FALSE	LOW	LOW	FALSE	HIGH	NORMAL	HIGH	HIGH	NORMAL	FALSE	NORMAL	NORMAL	HIGH	TRUE	NORMAL	NORMAL	ZERO	LOW	HIGH	LOW	HIGH	HIGH	LOW	LOW
FALSE	NORMAL	HIGH	FALSE	NORMAL	FALSE	NORMAL	FALSE	LOW	NORMAL	TRUE	HIGH	FALSE	FALSE	HIGH	LOW	FALSE	HIGH	NORMAL	HIGH	HIGH	NORMAL	FALSE	NORMAL	NORMAL	HIGH	TRUE	NORMAL	NORMAL	ZERO	LOW	HIGH	LOW	NORMAL	NORMAL	NORMAL	HIGH
TRUE	LOW	LOW	FALSE	LOW	TRUE	LOW	FALSE	HIGH	HIGH	FALSE	HIGH	FALSE	FALSE	NORMAL	LOW	FALSE	ZERO	NORMAL	LOW	LOW	NORMAL	FALSE	NORMAL	NORMAL	HIGH	FALSE	NORMAL	NORMAL	LOW	ZERO	ZERO	HIGH	HIGH	HIGH	LOW	LOW
FALSE	NORMAL	NORMAL	FALSE	NORMAL	FALSE	NORMAL	FALSE	HIGH	HIGH	FALSE	HIGH	FALSE	FALSE	LOW	HIGH	FALSE	HIGH	NORMAL	LOW	LOW	NORMAL	TRUE	HIGH	ONESIDED	HIGH	FALSE	NORMAL	HIGH	HIGH	HIGH	LOW	HIGH	HIGH	HIGH	HIGH	LOW
FALSE	HIGH	HIGH	TRUE	HIGH	FALSE	LOW	FALSE	HIGH	HIGH	FALSE	HIGH	FALSE	FALSE	NORMAL	LOW	FALSE	HIGH	NORMAL	HIGH	HIGH	NORMAL	FALSE	NORMAL	NORMAL	HIGH	TRUE	NORMAL	NORMAL	ZERO	LOW	HIGH	LOW	HIGH	HIGH	LOW	LOW
FALSE	NORMAL	LOW	FALSE	NORMAL	FALSE	NORMAL	FALSE	HIGH	HIGH	FALSE	HIGH	FALSE	FALSE	LOW	LOW	FALSE	ZERO	NORMAL	LOW	LOW	HIGH	FALSE	NORMAL	NORMAL	HIGH	FALSE	NORMAL	NORMAL	LOW	ZERO	ZERO	HIGH	HIGH	HIGH	HIGH	LOW
FALSE	NORMAL	HIGH	TRUE	HIGH	FALSE	NORMAL	FALSE	LOW	LOW	FALSE	LOW	FALSE	FALSE	NORMAL	LOW	FALSE	HIGH	NORMAL	HIGH	HIGH	NORMAL	FALSE	NORMAL	NORMAL	HIGH	TRUE	LOW	LOW	ZERO	LOW	HIGH	LOW	HIGH	NORMAL	NORMAL	LOW
FALSE	NORMAL	NORMAL	FALSE	NORMAL	FALSE	NORMAL	FALSE	HIGH	HIGH	FALSE	HIGH	FALSE	FALSE	LOW	LOW	FALSE	HIGH	NORMAL	HIGH	HIGH	NORMAL	FALSE	NORMAL	NORMAL	LOW	FALSE	NORMAL	NORMAL	HIGH	LOW	HIGH	LOW	HIGH	HIGH	HIGH	LOW
FALSE	NORMAL	NORMAL	FALSE	NORMAL	FALSE	NORMAL	FALSE	HIGH	HIGH	FALSE	HIGH	FALSE	FALSE	HIGH	LOW	FALSE	ZERO	NORMAL	LOW	LOW	NORMAL	FALSE	NORMAL	NORMAL	LOW	FALSE	NORMAL	NORMAL	LOW	ZERO	ZERO	HIGH	HIGH	HIGH	HIGH	NORMAL
FALSE	NORMAL	NORMAL	FALSE	NORMAL	FALSE	LOW	FALSE	HIGH	HIGH	FALSE	HIGH	FALSE	FALSE	LOW	LOW	FALSE	HIGH	NORMAL	HIGH	HIGH	NORMAL	FALSE	NORMAL	NORMAL	HIGH	TRUE	LOW	LOW	ZERO	LOW	HIGH	LOW	HIGH	HIGH	LOW	LOW
FALSE	NORMAL	NORMAL	FALSE	NORMAL	FALSE	NORMAL	FALSE	NORMAL	NORMAL	FALSE	HIGH	FALSE	FALSE	HIGH	LOW	FALSE	HIGH	NORMAL	HIGH	HIGH	NORMAL	FALSE	NORMAL	NORMAL	HIGH	FALSE	LOW	LOW	ZERO	LOW	HIGH	LOW	NORMAL	LOW	LOW	NORMAL
FALSE	NORMAL	NORMAL	FALSE	NORMAL	FALSE	NORMAL	FALSE	HIGH	HIGH	FALSE	HIGH	FALSE	FALSE	NORMAL	LOW	FALSE	ZERO	NORMAL	LOW	LOW	HIGH	FALSE	NORMAL	NORMAL	NORMAL	FALSE	NORMAL	NORMAL	LOW	ZERO	ZERO	HIGH	HIGH	HIGH	HIGH	HIGH
FALSE	NORMAL	NORMAL	FALSE	NORMAL	FALSE	NORMAL	FALSE	HIGH	HIGH	FALSE	HIGH	FALSE	FALSE	HIGH	LOW	FALSE	HIGH	NORMAL	HIGH	HIGH	NORMAL	FALSE	NORMAL	NORMAL	LOW	FALSE	HIGH	HIGH	HIGH	LOW	HIGH	LOW	NORMAL	HIGH	HIGH	HIGH
FALSE	NORMAL	NORMAL	FALSE	NORMAL	FALSE	NORMAL	FALSE	HIGH	HIGH	FALSE	HIGH	FALSE	FALSE	LOW	LOW	FALSE	HIGH	NORMAL	HIGH	HIGH	NORMAL	FALSE	NORMAL	NORMAL	HIGH	TRUE	NORMAL	NORMAL	ZERO	LOW	HIGH	LOW	HIGH	HIGH	HIGH	NORMAL
FALSE	LOW	NORMAL	FALSE	NORMAL	FALSE	NORMAL	FALSE	HIGH	HIGH	FALSE	HIGH	FALSE	FALSE	NORMAL	LOW	FALSE	ZERO	NORMAL	LOW	LOW	NORMAL	FALSE	NORMAL	NORMAL	LOW	FALSE	NORMAL	NORMAL	LOW	ZERO	ZERO	HIGH	HIGH	HIGH	HIGH	LOW
FALSE	NORMAL	NORMAL	FALSE	NORMAL	FALSE	LOW	FALSE	HIGH	NORMAL	TRUE	NORMAL	FALSE	FALSE	NORMAL	LOW	TRUE	ZERO	NORMAL	LOW	LOW	HIGH	FALSE	NORMAL	NORMAL	LOW	FALSE	NORMAL	NORMAL	LOW	ZERO	ZERO	HIGH	HIGH	HIGH	NORMAL	NORMAL
FALSE	NORMAL	LOW	FALSE	LOW	FALSE	NORMAL	FALSE	LOW	LOW	TRUE	HIGH	TRUE	FALSE	HIGH	LOW	FALSE	ZERO	NORMAL	LOW	LOW	NORMAL	FALSE	NORMAL	NORMAL	HIGH	FALSE	NORMAL	NORMAL	LOW	ZERO	ZERO	NORMAL	NORMAL	NORMAL	NORMAL	HIGH
FALSE	HIGH	HIGH	TRUE	HIGH	FALSE	LOW	TRUE	NORMAL	LOW	FALSE	HIGH	TRUE	FALSE	NORMAL	LOW	FALSE	HIGH	NORMAL	HIGH	HIGH	NORMAL	FALSE	NORMAL	NORMAL	HIGH	FALSE	LOW	LOW	ZERO	LOW	HIGH	LOW	HIGH	HIGH	NORMAL	NORMAL
FALSE	NORMAL	NORMAL	FALSE	NORMAL	FALSE	NORMAL	FALSE	HIGH	HIGH	FALSE	HIGH	FALSE	FALSE	LOW	LOW	FALSE	ZERO	NORMAL	LOW	LOW	NORMAL	FALSE	HIGH	NORMAL	LOW	FALSE	NORMAL	NORMAL	LOW	ZERO	ZERO	HIGH	HIGH	HIGH	HIGH	LOW
FALSE	NORMAL	HIGH	TRUE	HIGH	FALSE	NORMAL	FALSE	LOW	HIGH	FALSE	LOW	FALSE	FALSE	HIGH	LOW	FALSE	ZERO	NORMAL	NORMAL	NORMAL	NORMAL	FALSE	NORMAL	NORMAL	HIGH	FALSE	NORMAL	NORMAL	LOW	ZERO	ZERO	HIGH	NORMAL	LOW	LOW	NORMAL
FALSE	NORMAL	NORMAL	FALSE	NORMAL	FALSE	NORMAL	FALSE	HIGH	HIGH	FALSE	HIGH	FALSE	FALSE	NORMAL	LOW	FALSE	HIGH	NORMAL	HIGH	HIGH	NORMAL	FALSE	NORMAL	NORMAL	HIGH	TRUE	NORMAL	ZERO	ZERO	LOW	HIGH	LOW	HIGH	HIGH	HIGH	LOW
FALSE	NORMAL	NORMAL	FALSE	NORMAL	FALSE	NORMAL	FALSE	HIGH	HIGH	FALSE	HIGH	FALSE	FALSE	NORMAL	LOW	FALSE	ZERO	NORMAL	LOW	LOW	NORMAL	FALSE	NORMAL	NORMAL	LOW	FALSE	NORMAL	NORMAL	LOW	ZERO	ZERO	HIGH	HIGH	HIGH	HIGH	HIGH
FALSE	NORMAL	NORMAL	FALSE	NORMAL	FALSE	NORMAL	FALSE	HIGH	LOW	FALSE	HIGH	FALSE	FALSE	LOW	LOW	FALSE	ZERO	NORMAL	LOW	LOW	NORMAL	FALSE	NORMAL	NORMAL	HIGH	TRUE	NORMAL	NORMAL	ZERO	ZERO	ZERO	HIGH	HIGH	HIGH	HIGH	LOW
FALSE	HIGH	HIGH	TRUE	HIGH	FALSE	LOW	FALSE	LOW	LOW	FALSE	LOW	FALSE	FALSE	LOW	LOW	FALSE	ZERO	NORMAL	LOW	LOW	NORMAL	FALSE	NORMAL	NORMAL	NORMAL	FALSE	NORMAL	NORMAL	LOW	ZERO	ZERO	HIGH	HIGH	NORMAL	LOW	LOW
FALSE	NORMAL	NORMAL	FALSE	NORMAL	FALSE	NORMAL	FALSE	HIGH	HIGH	FALSE	HIGH	FALSE	FALSE	NORMAL	LOW	FALSE	HIGH	NORMAL	LOW	LOW	HIGH	FALSE	HIGH	NORMAL	LOW	FALSE	NORMAL	NORMAL	LOW	ZERO	ZERO	HIGH	HIGH	HIGH	HIGH	NORMAL
FALSE	HIGH	HIGH	TRUE	HIGH	FALSE	NORMAL	FALSE	HIGH	HIGH	FALSE	HIGH	FALSE	FALSE	NORMAL	LOW	FALSE	HIGH	NORMAL	HIGH	HIGH	NORMAL	FALSE	NORMAL	NORMAL	HIGH	TRUE	NORMAL	NORMAL	ZERO	LOW	HIGH	LOW	HIGH	HIGH	HIGH	HIGH
FALSE	NORMAL	NORMAL	FALSE	NORMAL	FALSE	NORMAL	FALSE	LOW	LOW	FALSE	LOW	FALSE	FALSE	NORMAL	LOW	FALSE	HIGH	NORMAL	HIGH	NORMAL	NORMAL	FALSE	HIGH	NORMAL	HIGH	TRUE	NORMAL	NORMAL	ZERO	LOW	HIGH	LOW	HIGH	NORMAL	NORMAL	NORMAL
FALSE	HIGH	HIGH	TRUE	HIGH	FALSE	NORMAL	FALSE	HIGH	HIGH	FALSE	HIGH	FALSE	FALSE	NORMAL	LOW	FALSE	ZERO	NORMAL	LOW	LOW	NORMAL	FALSE	NORMAL	NORMAL	NORMAL	FALSE	NORMAL	NORMAL	LOW	ZERO	ZERO	HIGH	HIGH	HIGH	HIGH	HIGH
FALSE	NORMAL	HIGH	TRUE	HIGH	FALSE	NORMAL	FALSE	HIGH	HIGH	FALSE	HIGH	FALSE	FALSE	LOW	LOW	FALSE	HIGH	NORMAL	HIGH	HIGH	NORMAL	FALSE	NORMAL	NORMAL	HIGH	FALSE	NORMAL	LOW	ZERO	LOW	HIGH	LOW	HIGH	HIGH	HIGH	LOW
FALSE	NORMAL	NORMAL	FALSE	NORMAL	FALSE	NORMAL	FALSE	HIGH	HIGH	FALSE	HIGH	FALSE	FALSE	LOW	LOW	TRUE	ZERO	NORMAL	LOW	LOW	NORMAL	FALSE	NORMAL	NORMAL	ZERO	TRUE	NORMAL	NORMAL	ZERO	ZERO	ZERO	HIGH	HIGH	HIGH	HIGH	LOW
FALSE	NORMAL	NORMAL	FALSE	NORMAL	FALSE	NORMAL	FALSE	HIGH	HIGH	FALSE	HIGH	FALSE	FALSE	HIGH	LOW	FALSE	ZERO	NORMAL	LOW	LOW	NORMAL	FALSE	NORMAL	NORMAL	NORMAL	FALSE	NORMAL	NORMAL	LOW	ZERO	ZERO	HIGH	HIGH	HIGH	HIGH	HIGH
FALSE	HIGH	HIGH	TRUE	HIGH	FALSE	LOW	TRUE	HIGH	LOW	FALSE	LOW	FALSE	FALSE	HIGH	LOW	FALSE	ZERO	NORMAL	LOW	LOW	NORMAL	FALSE	NORMAL	NORMAL	HIGH	FALSE	NORMAL	NORMAL	LOW	ZERO	ZERO	HIGH	HIGH	NORMAL	LOW	NORMAL
TRUE	LOW	LOW	FALSE	LOW	TRUE	LOW	FALSE	HIGH	HIGH	FALSE	HIGH	TRUE	FALSE	NORMAL	LOW	FALSE	ZERO	NORMAL	LOW	LOW	NORMAL	FALSE	NORMAL	NORMAL	HIGH	FALSE	NORMAL	NORMAL	LOW	ZERO	ZERO	HIGH	HIGH	HIGH	NORMAL	NORMAL
FALSE	NORMAL	NORMAL	FALSE	NORMAL	FALSE	NORMAL	FALSE	NORMAL	NORMAL	TRUE	NORMAL	FALSE	FALSE	LOW	LOW	FALSE	ZERO	NORMAL	LOW	LOW	NORMAL	FALSE	NORMAL	NORMAL	HIGH	FALSE	NORMAL	NORMAL	LOW	ZERO	ZERO	HIGH	HIGH	HIGH	HIGH	LOW
FALSE	NORMAL	HIGH	FALSE	NORMAL	FALSE	NORMAL	FALSE	HIGH	HIGH	FALSE	LOW	FALSE	FALSE	HIGH	ZERO	FALSE	ZERO	NORMAL	LOW	LOW	NORMAL	FALSE	HIGH	ONESIDED	HIGH	FALSE	NORMAL	NORMAL	LOW	NORMAL	ZERO	HIGH	HIGH	HIGH	HIGH	HIGH
FALSE	NORMAL	NORMAL	FALSE	NORMAL	FALSE	NORMAL	FALSE	HIGH	HIGH	FALSE	HIGH	FALSE	FALSE	NORMAL	LOW	FALSE	ZERO	NORMAL	LOW	LOW	NORMAL	FALSE	NORMAL	NORMAL	NORMAL	FALSE	NORMAL	NORMAL	LOW	ZERO	ZERO	HIGH	HIGH	HIGH	HIGH	HIGH
FALSE	NORMAL	LOW	FALSE	NORMAL	FALSE	NORMAL	FALSE	HIGH	HIGH	FALSE	HIGH	FALSE	FALSE	HIGH	LOW	FALSE	ZERO	NORMAL	LOW	LOW	NORMAL	FALSE	NORMAL	NORMAL	LOW	FALSE	NORMAL	NORMAL	LOW	ZERO	ZERO	HIGH	HIGH	HIGH	HIGH	NORMAL
FALSE	LOW	LOW	FALSE	LOW	TRUE	NORMAL	FALSE	HIGH	HIGH	FALSE	HIGH	FALSE	FALSE	HIGH	LOW	FALSE	ZERO	NORMAL	LOW	LOW	NORMAL	FALSE	NORMAL	NORMAL	HIGH	FALSE	NORMAL	NORMAL	LOW	ZERO	ZERO	HIGH	HIGH	HIGH	HIGH	HIGH
FALSE	NORMAL	NORMAL	FALSE	NORMAL	FALSE	NORMAL	FALSE	HIGH	HIGH	FALSE	HIGH	FALSE	FALSE	HIGH	LOW	FALSE	ZERO	LOW	LOW	LOW	NORMAL	FALSE	NORMAL	NORMAL	NORMAL	FALSE	NORMAL	NORMAL	LOW	ZERO	ZERO	HIGH	HIGH	HIGH	HIGH	HIGH
FALSE	NORMAL	NORMAL	FALSE	NORMAL	FALSE	NORMAL	TRUE	NORMAL	HIGH	FALSE	HIGH	FALSE	FALSE	LOW	LOW	FALSE	ZERO	NORMAL	LOW	LOW	NORMAL	FALSE	NORMAL	NORMAL	LOW	FALSE	NORMAL	NORMAL	LOW	ZERO	ZERO	HIGH	HIGH	HIGH	HIGH	LOW
FALSE	NORMAL	HIGH	TRUE	HIGH	FALSE	LOW	FALSE	HIGH	HIGH	FALSE	HIGH	FALSE	FALSE	HIGH	LOW	TRUE	ZERO	NORMAL	LOW	LOW	NORMAL	FALSE	NORMAL	NORMAL	HIGH	FALSE	NORMAL	NORMAL	LOW	ZERO	ZERO	HIGH	HIGH	HIGH	LOW	NORMAL
TRUE	LOW	LOW	FALSE	LOW	TRUE	LOW	TRUE	NORMAL	HIGH	FALSE	HIGH	FALSE	FALSE	HIGH	LOW	FALSE	ZERO	NORMAL	LOW	LOW	NORMAL	FALSE	NORMAL	NORMAL	NORMAL	FALSE	NORMAL	NORMAL	LOW	ZERO	ZERO	HIGH	HIGH	HIGH	LOW	NORMAL
FALSE	LOW	LOW	FALSE	LOW	FALSE	HIGH	FALSE	NORMAL	HIGH	FALSE	HIGH	FALSE	FALSE	HIGH	LOW	TRUE	ZERO	NORMAL	LOW	LOW	NORMAL	FALSE	NORMAL	NORMAL	HIGH	FALSE	NORMAL	NORMAL	LOW	ZERO	ZERO	HIGH	HIGH	HIGH	HIGH	HIGH
FALSE	NORMAL	NORMAL	FALSE	NORMAL	FALSE	HIGH	FALSE	HIGH	NORMAL	TRUE	NORMAL	FALSE	FALSE	HIGH	LOW	FALSE	ZERO	NORMAL	LOW	LOW	LOW	FALSE	NORMAL	NORMAL	HIGH	FALSE	NORMAL	NORMAL	LOW	ZERO	ZERO	HIGH	HIGH	HIGH	HIGH	HIGH
FALSE	NORMAL	NORMAL	FALSE	NORMAL	FALSE	NORMAL	FALSE	HIGH	HIGH	FALSE	HIGH	FALSE	FALSE	NORMAL	LOW	FALSE	ZERO	NORMAL	LOW	LOW	LOW	FALSE	NORMAL	NORMAL	NORMAL	FALSE	NORMAL	NORMAL	LOW	ZERO	ZERO	HIGH	HIGH	HIGH	HIGH	HIGH
FALSE	HIGH	NORMAL	TRUE	HIGH	FALSE	LOW	FALSE	HIGH	NORMAL	TRUE	NORMAL	FALSE	FALSE	NORMAL	LOW	FALSE	HIGH	NORMAL	HIGH	HIGH	NORMAL	FALSE	NORMAL	NORMAL	HIGH	TRUE	NORMAL	NORMAL	ZERO	LOW	HIGH	LOW	HIGH	HIGH	LOW	LOW
FALSE	NORMAL	NORMAL	FALSE	NORMAL	FALSE	NORMAL	FALSE	HIGH	HIGH	FALSE	HIGH	FALSE	FALSE	LOW	NORMAL	FALSE	ZERO	LOW	LOW	LOW	NORMAL	FALSE	NORMAL	NORMAL	LOW	FALSE	HIGH	HIGH	HIGH	NORMAL	NORMAL	NORMAL	HIGH	HIGH	HIGH	NORMAL
FALSE	NORMAL	NORMAL	FALSE	NORMAL	FALSE	NORMAL	FALSE	HIGH	HIGH	FALSE	HIGH	FALSE	FALSE	LOW	LOW	FALSE	HIGH	NORMAL	HIGH	HIGH	NORMAL	FALSE	NORMAL	NORMAL	HIGH	FALSE	NORMAL	NORMAL	ZERO	LOW	HIGH	LOW	HIGH	HIGH	HIGH	LOW
FALSE	NORMAL	NORMAL	FALSE	NORMAL	FALSE	NORMAL	FALSE	LOW	NORMAL	TRUE	NORMAL	TRUE	FALSE	NORMAL	LOW	FALSE	ZERO	NORMAL	LOW	LOW	NORMAL	FALSE	NORMAL	NORMAL	NORMAL	FALSE	NORMAL	NORMAL	LOW	ZERO	ZERO	HIGH	HIGH	HIGH	HIGH	HIGH
FALSE	NORMAL	NORMAL	FALSE	NORMAL	FALSE	NORMAL	FALSE	HIGH	HIGH	FALSE	HIGH	FALSE	FALSE	LOW	LOW	FALSE	ZERO	NORMAL	LOW	LOW	NORMAL	FALSE	NORMAL	NORMAL	HIGH	FALSE	NORMAL	NORMAL	LOW	ZERO	ZERO	HIGH	HIGH	HIGH	HIGH	LOW
FALSE	NORMAL	NORMAL	FALSE	NORMAL	FALSE	NORMAL	TRUE	NORMAL	HIGH	FALSE	HIGH	FALSE	FALSE	NORMAL	LOW	FALSE	HIGH	NORMAL	HIGH	LOW	NORMAL	FALSE	HIGH	NORMAL	HIGH	TRUE	NORMAL	NORMAL	ZERO	LOW	HIGH	LOW	HIGH	HIGH	HIGH	HIGH
FALSE	NORMAL	NORMAL	FALSE	NORMAL	FALSE	NORMAL	FALSE	HIGH	HIGH	FALSE	HIGH	FALSE	FALSE	NORMAL	LOW	FALSE	ZERO	NORMAL	LOW	LOW	NORMAL	FALSE	NORMAL	NORMAL	HIGH	FALSE	NORMAL	NORMAL	LOW	ZERO	ZERO	HIGH	HIGH	HIGH	HIGH	HIGH
FALSE	NORMAL	NORMAL	FALSE	NORMAL	FALSE	NORMAL	FALSE	HIGH	HIGH	FALSE	HIGH	FALSE	FALSE	NORMAL	ZERO	FALSE	HIGH	NORMAL	HIGH	NORMAL	NORMAL	FALSE	NORMAL	NORMAL	HIGH	FALSE	NORMAL	NORMAL	ZERO	LOW	HIGH	NORMAL	HIGH	HIGH	HIGH	HIGH
FALSE	NORMAL	NORMAL	FALSE	NORMAL	FALSE	NORMAL	FALSE	HIGH	HIGH	FALSE	HIGH	FALSE	FALSE	NORMAL	LOW	FALSE	ZERO	NORMAL	LOW	LOW	NORMAL	FALSE	HIGH	NORMAL	HIGH	FALSE	NORMAL	NORMAL	LOW	ZERO	ZERO	HIGH	HIGH	HIGH	HIGH	HIGH
TRUE	NORMAL	NORMAL	FALSE	NORMAL	FALSE	NORMAL	FALSE	HIGH	HIGH	FALSE	HIGH	FALSE	FALSE	LOW	LOW	FALSE	ZERO	NORMAL	LOW	LOW	NORMAL	FALSE	NORMAL	NORMAL	HIGH	FALSE	NORMAL	NORMAL	LOW	ZERO	ZERO	HIGH	HIGH	HIGH	HIGH	LOW
FALSE	NORMAL	NORMAL	FALSE	NORMAL	FALSE	NORMAL	FALSE	HIGH	HIGH	FALSE	HIGH	FALSE	FALSE	LOW	LOW	FALSE	ZERO	NORMAL	LOW	LOW	NORMAL	FALSE	NORMAL	NORMAL	HIGH	FALSE	NORMAL	NORMAL	LOW	ZERO	ZERO	HIGH	HIGH	HIGH	HIGH	LOW
FALSE	NORMAL	NORMAL	FALSE	NORMAL	FALSE	NORMAL	FALSE	HIGH	HIGH	FALSE	HIGH	FALSE	TRUE	NORMAL	LOW	FALSE	ZERO	NORMAL	LOW	LOW	NORMAL	FALSE	NORMAL	NORMAL	HIGH	TRUE	NORMAL	NORMAL	ZERO	ZERO	ZERO	HIGH	HIGH	HIGH	HIGH	HIGH
FALSE	LOW	NORMAL	FALSE	NORMAL	FALSE	LOW	FALSE	HIGH	HIGH	FALSE	HIGH	FALSE	FALSE	LOW	LOW	FALSE	ZERO	NORMAL	LOW	LOW	NORMAL	FALSE	NORMAL	NORMAL	LOW	FALSE	NORMAL	NORMAL	LOW	ZERO	ZERO	HIGH	HIGH	HIGH	LOW	LOW
FALSE	HIGH	HIGH	TRUE	HIGH	FALSE	NORMAL	FALSE	HIGH	HIGH	FALSE	HIGH	FALSE	FALSE	LOW	LOW	FALSE	NORMAL	NORMAL	LOW	LOW	NORMAL	FALSE	NORMAL	NORMAL	HIGH	FALSE	NORMAL	NORMAL	LOW	ZERO	ZERO	HIGH	HIGH	HIGH	HIGH	LOW
FALSE	HIGH	LOW	FALSE	HIGH	FALSE	LOW	FALSE	HIGH	HIGH	FALSE	HIGH	FALSE	FALSE	NORMAL	LOW	FALSE	HIGH	LOW	LOW	LOW	NORMAL	FALSE	NORMAL	NORMAL	LOW	FALSE	HIGH	HIGH	HIGH	LOW	HIGH	LOW	HIGH	HIGH	LOW	LOW
FALSE	NORMAL	NORMAL	FALSE	NORMAL	FALSE	NORMAL	FALSE	HIGH	HIGH	FALSE	HIGH	FALSE	FALSE	LOW	LOW	FALSE	LOW	NORMAL	LOW	LOW	NORMAL	FALSE	NORMAL	ESOPHAGEAL	ZERO	TRUE	NORMAL	NORMAL	ZERO	ZERO	LOW	HIGH	HIGH	HIGH	HIGH	LOW
FALSE	NORMAL	NORMAL	FALSE	NORMAL	FALSE	NORMAL	TRUE	NORMAL	HIGH	FALSE	HIGH	FALSE	FALSE	LOW	LOW	FALSE	HIGH	NORMAL	HIGH	LOW	NORMAL	FALSE	HIGH	NORMAL	LOW	FALSE	NORMAL	HIGH	HIGH	LOW	HIGH	LOW	HIGH	HIGH	HIGH	LOW
FALSE	NORMAL	NORMAL	FALSE	NORMAL	FALSE	NORMAL	FALSE	LOW	LOW	FALSE	LOW	FALSE	FALSE	HIGH	LOW	FALSE	NORMAL	NORMAL	LOW	NORMAL	NORMAL	FALSE	HIGH	ONESIDED	HIGH	FALSE	NORMAL	NORMAL	LOW	ZERO	NORMAL	NORMAL	NORMAL	NORMAL	NORMAL	HIGH
TRUE	LOW	LOW	FALSE	LOW	TRUE	LOW	FALSE	HIGH	HIGH	FALSE	HIGH	FALSE	FALSE	HIGH	LOW	FALSE	ZERO	NORMAL	LOW	LOW	NORMAL	FALSE	NORMAL	NORMAL	HIGH	FALSE	NORMAL	NORMAL	LOW	ZERO	ZERO	HIGH	HIGH	HIGH	LOW	NORMAL
FALSE	HIGH	HIGH	TRUE	HIGH	FALSE	LOW	FALSE	HIGH	HIGH	FALSE	HIGH	FALSE	FALSE	HIGH	LOW	FALSE	ZERO	NORMAL	LOW	LOW	NORMAL	FALSE	NORMAL	NORMAL	HIGH	FALSE	NORMAL	NORMAL	LOW	ZERO	ZERO	HIGH	HIGH	HIGH	LOW	NORMAL
FALSE	HIGH	HIGH	TRUE	HIGH	FALSE	LOW	FALSE	HIGH	HIGH	FALSE	HIGH	FALSE	FALSE	LOW	LOW	FALSE	HIGH	NORMAL	HIGH	HIGH	NORMAL	FALSE	NORMAL	NORMAL	HIGH	FALSE	NORMAL	NORMAL	LOW	LOW	HIGH	LOW	HIGH	HIGH	LOW	LOW
FALSE	NORMAL	NORMAL	FALSE	NORMAL	FALSE	NORMAL	FALSE	HIGH	HIGH	FALSE	HIGH	FALSE	FALSE	LOW	LOW	FALSE	ZERO	NORMAL	LOW	LOW	NORMAL	FALSE	NORMAL	NORMAL	HIGH	FALSE	NORMAL	NORMAL	LOW	ZERO	ZERO	HIGH	HIGH	HIGH	HIGH	LOW
FALSE	NORMAL	NORMAL	FALSE	NORMAL	FALSE	NORMAL	FALSE	HIGH	HIGH	FALSE	HIGH	FALSE	FALSE	LOW	LOW	FALSE	ZERO	NORMAL	LOW	LOW	NORMAL	FALSE	NORMAL	NORMAL	LOW	FALSE	NORMAL	NORMAL	LOW	ZERO	ZERO	HIGH	HIGH	HIGH	HIGH	LOW
FALSE	NORMAL	NORMAL	FALSE	NORMAL	FALSE	NORMAL	TRUE	NORMAL	NORMAL	TRUE	NORMAL	FALSE	FALSE	NORMAL	LOW	FALSE	ZERO	NORMAL	LOW	LOW	NORMAL	FALSE	NORMAL	NORMAL	NORMAL	FALSE	NORMAL	NORMAL	LOW	ZERO	ZERO	HIGH	HIGH	HIGH	HIGH	HIGH
FALSE	HIGH	HIGH	TRUE	HIGH	FALSE	NORMAL	FALSE	HIGH	HIGH	FALSE	HIGH	FALSE	FALSE	HIGH	LOW	FALSE	ZERO	NORMAL	LOW	LOW	NORMAL	FALSE	NORMAL	NORMAL	HIGH	FALSE	NORMAL	NORMAL	LOW	ZERO	ZERO	HIGH	HIGH	HIGH	HIGH	HIGH
FALSE	NORMAL	NORMAL	FALSE	NORMAL	FALSE	NORMAL	FALSE	HIGH	NORMAL	TRUE	NORMAL	TRUE	FALSE	NORMAL	LOW	FALSE	HIGH	NORMAL	HIGH	HIGH	HIGH	FALSE	NORMAL	NORMAL	HIGH	TRUE	NORMAL	NORMAL	ZERO	LOW	HIGH	LOW	HIGH	HIGH	HIGH	HIGH
FALSE	LOW	NORMAL	FALSE	NORMAL	FALSE	NORMAL	FALSE	HIGH	HIGH	FALSE	HIGH	FALSE	FALSE	NORMAL	LOW	FALSE	ZERO	NORMAL	LOW	LOW	NORMAL	FALSE	NORMAL	NORMAL	HIGH	FALSE	NORMAL	NORMAL	LOW	ZERO	ZERO	HIGH	HIGH	HIGH	HIGH	HIGH
FALSE	LOW	NORMAL	FALSE	NORMAL	FALSE	NORMAL	FALSE	HIGH	HIGH	FALSE	HIGH	FALSE	FALSE	LOW	NORMAL	FALSE	ZERO	NORMAL	LOW	LOW	NORMAL	FALSE	HIGH	ONESIDED	HIGH	FALSE	NORMAL	NORMAL	LOW	LOW	LOW	HIGH	HIGH	HIGH	HIGH	LOW
FALSE	NORMAL	NORMAL	FALSE	NORMAL	FALSE	NORMAL	FALSE	HIGH	HIGH	FALSE	HIGH	FALSE	FALSE	HIGH	LOW	FALSE	ZERO	LOW	LOW	LOW	NORMAL	FALSE	NORMAL	NORMAL	LOW	FALSE	NORMAL	NORMAL	LOW	ZERO	ZERO	HIGH	HIGH	HIGH	HIGH	NORMAL
FALSE	NORMAL	NORMAL	FALSE	NORMAL	FALSE	NORMAL	FALSE	HIGH	HIGH	FALSE	HIGH	FALSE	FALSE	NORMAL	LOW	FALSE	HIGH	NORMAL	HIGH	HIGH	NORMAL	FALSE	NORMAL	NORMAL	HIGH	FALSE	LOW	LOW	ZERO	LOW	HIGH	LOW	HIGH	HIGH	HIGH	NORMAL
FALSE	HIGH	HIGH	TRUE	HIGH	FALSE	LOW	FALSE	HIGH	HIGH	FALSE	HIGH	FALSE	FALSE	LOW	ZERO	FALSE	HIGH	NORMAL	HIGH	HIGH	NORMAL	FALSE	NORMAL	NORMAL	LOW	FALSE	HIGH	HIGH	HIGH	LOW	HIGH	NORMAL	HIGH	HIGH	LOW	LOW
FALSE	HIGH	NORMAL	FALSE	HIGH	FALSE	NORMAL	FALSE	HIGH	HIGH	FALSE	HIGH	FALSE	FALSE	LOW	LOW	FALSE	NORMAL	NORMAL	LOW	LOW	NORMAL	FALSE	HIGH	ONESIDED	HIGH	FALSE	NORMAL	NORMAL	LOW	ZERO	NORMAL	NORMAL	HIGH	HIGH	HIGH	LOW
FALSE	HIGH	HIGH	TRUE	HIGH	FALSE	NORMAL	FALSE	HIGH	HIGH	FALSE	HIGH	FALSE	FALSE	HIGH	LOW	FALSE	LOW	NORMAL	LOW	LOW	NORMAL	FALSE	NORMAL	ESOPHAGEAL	HIGH	FALSE	NORMAL	NORMAL	LOW	ZERO	LOW	HIGH	HIGH	HIGH	HIGH	HIGH
FALSE	LOW	LOW	FALSE	LOW	FALSE	NORMAL	FALSE	LOW	LOW	TRUE	HIGH	FALSE	FALSE	LOW	LOW	FALSE	HIGH	NORMAL	HIGH	LOW	NORMAL	FALSE	NORMAL	NORMAL	LOW	FALSE	HIGH	HIGH	HIGH	LOW	HIGH	LOW	HIGH	NORMAL	HIGH	LOW
FALSE	NORMAL	NORMAL	FALSE	NORMAL	FALSE	NORMAL	FALSE	HIGH	HIGH	FALSE	HIGH	FALSE	FALSE	NORMAL	LOW	FALSE	ZERO	NORMAL	LOW	LOW	NORMAL	FALSE	NORMAL	NORMAL	ZERO	FALSE	NORMAL	NORMAL	LOW	ZERO	LOW	HIGH	HIGH	HIGH	HIGH	NORMAL
FALSE	NORMAL	NORMAL	FALSE	NORMAL	FALSE	HIGH	FALSE	HIGH	HIGH	FALSE	HIGH	FALSE	FALSE	NORMAL	LOW	FALSE	ZERO	NORMAL	LOW	LOW	NORMAL	FALSE	NORMAL	NORMAL	LOW	FALSE	NORMAL	NORMAL	LOW	ZERO	ZERO	HIGH	HIGH	HIGH	HIGH	HIGH
FALSE	NORMAL	LOW	FALSE	NORMAL	FALSE	NORMAL	FALSE	HIGH	HIGH	FALSE	HIGH	FALSE	FALSE	NORMAL	LOW	FALSE	ZERO	NORMAL	LOW	LOW	NORMAL	FALSE	NORMAL	NORMAL	HIGH	FALSE	NORMAL	NORMAL	LOW	ZERO	ZERO	HIGH	HIGH	HIGH	HIGH	HIGH
FALSE	HIGH	HIGH	TRUE	HIGH	FALSE	NORMAL	FALSE	HIGH	HIGH	FALSE	HIGH	FALSE	FALSE	LOW	LOW	FALSE	ZERO	NORMAL	LOW	LOW	NORMAL	FALSE	NORMAL	NORMAL	LOW	FALSE	NORMAL	NORMAL	LOW	ZERO	ZERO	HIGH	HIGH	HIGH	HIGH	LOW
FALSE	NORMAL	NORMAL	FALSE	NORMAL	FALSE	NORMAL	FALSE	HIGH	HIGH	FALSE	HIGH	FALSE	FALSE	NORMAL	LOW	FALSE	ZERO	LOW	LOW	LOW	HIGH	FALSE	NORMAL	NORMAL	LOW	FALSE	NORMAL	NORMAL	LOW	ZERO	ZERO	HIGH	HIGH	HIGH	HIGH	HIGH
FALSE	NORMAL	NORMAL	FALSE	NORMAL	FALSE	NORMAL	FALSE	HIGH	HIGH	FALSE	HIGH	FALSE	FALSE	NORMAL	ZERO	FALSE	HIGH	NORMAL	HIGH	HIGH	NORMAL	FALSE	NORMAL	NORMAL	HIGH	FALSE	NORMAL	ZERO	ZERO	LOW	HIGH	NORMAL	HIGH	HIGH	HIGH	HIGH
FALSE	NORMAL	NORMAL	FALSE	NORMAL	FALSE	NORMAL	FALSE	HIGH	HIGH	FALSE	HIGH	FALSE	FALSE	HIGH	LOW	FALSE	ZERO	NORMAL	LOW	LOW	HIGH	FALSE	NORMAL	NORMAL	HIGH	FALSE	NORMAL	NORMAL	LOW	ZERO	ZERO	HIGH	HIGH	HIGH	HIGH	HIGH
FALSE	NORMAL	NORMAL	FALSE	NORMAL	FALSE	NORMAL	FALSE	HIGH	HIGH	FALSE	HIGH	FALSE	FALSE	NORMAL	NORMAL	FALSE	NORMAL	NORMAL	LOW	LOW	NORMAL	FALSE	HIGH	ONESIDED	LOW	TRUE	NORMAL	NORMAL	ZERO	ZERO	NORMAL	NORMAL	HIGH	HIGH	HIGH	HIGH
FALSE	NORMAL	NORMAL	FALSE	NORMAL	FALSE	NORMAL	FALSE	HIGH	NORMAL	TRUE	NORMAL	FALSE	FALSE	NORMAL	NORMAL	FALSE	HIGH	NORMAL	LOW	LOW	NORMAL	FALSE	NORMAL	NORMAL	HIGH	TRUE	NORMAL	NORMAL	ZERO	LOW	ZERO	HIGH	HIGH	HIGH	HIGH	NORMAL
FALSE	NORMAL	NORMAL	FALSE	NORMAL	FALSE	LOW	FALSE	HIGH	HIGH	FALSE	HIGH	FALSE	FALSE	HIGH	LOW	FALSE	ZERO	NORMAL	LOW	LOW	HIGH	FALSE	NORMAL	NORMAL	HIGH	TRUE	NORMAL	NORMAL	ZERO	ZERO	ZERO	HIGH	HIGH	HIGH	LOW	NORMAL
FALSE	NORMAL	NORMAL	FALSE	NORMAL	FALSE	NORMAL	FALSE	HIGH	HIGH	FALSE	HIGH	FALSE	FALSE	HIGH	LOW	FALSE	ZERO	NORMAL	LOW	LOW	NORMAL	FALSE	NORMAL	NORMAL	NORMAL	FALSE	NORMAL	NORMAL	LOW	ZERO	ZERO	HIGH	HIGH	HIGH	HIGH	HIGH
FALSE	NORMAL	NORMAL	FALSE	NORMAL	FALSE	NORMAL	FALSE	HIGH	HIGH	FALSE	HIGH	FALSE	FALSE	HIGH	NORMAL	FALSE	ZERO	NORMAL	LOW	LOW	NORMAL	FALSE	HIGH	ONESIDED	HIGH	FALSE	NORMAL	NORMAL	LOW	LOW	LOW	HIGH	HIGH	HIGH	HIGH	HIGH
FALSE	NORMAL	HIGH	TRUE	HIGH	FALSE	LOW	FALSE	HIGH	HIGH	FALSE	HIGH	TRUE	FALSE	NORMAL	LOW	FALSE	ZERO	NORMAL	LOW	LOW	NORMAL	FALSE	NORMAL	NORMAL	HIGH	FALSE	NORMAL	NORMAL	LOW	ZERO	ZERO	NORMAL	HIGH	HIGH	LOW	LOW
FALSE	NORMAL	NORMAL	FALSE	NORMAL	FALSE	NORMAL	FALSE	HIGH	HIGH	FALSE	HIGH	TRUE	FALSE	LOW	LOW	FALSE	ZERO	NORMAL	LOW	LOW	HIGH	FALSE	NORMAL	NORMAL	NORMAL	FALSE	NORMAL	NORMAL	LOW	ZERO	ZERO	HIGH	HIGH	HIGH	HIGH	LOW
FALSE	LOW	NORMAL	FALSE	NORMAL	FALSE	NORMAL	FALSE	HIGH	HIGH	FALSE	HIGH	FALSE	FALSE	NORMAL	LOW	FALSE	ZERO	NORMAL	LOW	LOW	NORMAL	FALSE	NORMAL	NORMAL	HIGH	FALSE	NORMAL	NORMAL	LOW	ZERO	ZERO	HIGH	HIGH	HIGH	LOW	LOW
FALSE	NORMAL	NORMAL	FALSE	NORMAL	FALSE	NORMAL	FALSE	HIGH	HIGH	FALSE	HIGH	FALSE	FALSE	LOW	LOW	FALSE	HIGH	NORMAL	HIGH	HIGH	NORMAL	FALSE	NORMAL	NORMAL	HIGH	FALSE	LOW	LOW	ZERO	LOW	HIGH	LOW	HIGH	HIGH	HIGH	LOW
FALSE	NORMAL	NORMAL	FALSE	NORMAL	FALSE	NORMAL	FALSE	HIGH	HIGH	FALSE	HIGH	FALSE	FALSE	NORMAL	LOW	FALSE	ZERO	NORMAL	LOW	LOW	NORMAL	FALSE	NORMAL	NORMAL	HIGH	FALSE	NORMAL	NORMAL	LOW	ZERO	ZERO	HIGH	HIGH	HIGH	HIGH	HIGH
FALSE	NORMAL	HIGH	TRUE	HIGH	FALSE	LOW	FALSE	HIGH	HIGH	FALSE	HIGH	FALSE	FALSE	HIGH	LOW	FALSE	ZERO	NORMAL	LOW	LOW	NORMAL	FALSE	NORMAL	NORMAL	NORMAL	FALSE	NORMAL	NORMAL	LOW	ZERO	ZERO	HIGH	HIGH	HIGH	LOW	NORMAL
FALSE	NORMAL	NORMAL	FALSE	NORMAL	FALSE	NORMAL	FALSE	HIGH	NORMAL	TRUE	NORMAL	FALSE	FALSE	HIGH	LOW	FALSE	ZERO	NORMAL	LOW	LOW	NORMAL	FALSE	NORMAL	NORMAL	NORMAL	FALSE	NORMAL	NORMAL	LOW	ZERO	ZERO	HIGH	HIGH	HIGH	HIGH	HIGH
FALSE	NORMAL	HIGH	FALSE	HIGH	FALSE	NORMAL	FALSE	HIGH	HIGH	FALSE	HIGH	FALSE	FALSE	NORMAL	LOW	TRUE	ZERO	NORMAL	LOW	LOW	NORMAL	FALSE	NORMAL	NORMAL	ZERO	FALSE	HIGH	HIGH	NORMAL	ZERO	ZERO	HIGH	HIGH	HIGH	HIGH	HIGH
FALSE	HIGH	HIGH	FALSE	HIGH	FALSE	NORMAL	FALSE	HIGH	HIGH	FALSE	HIGH	FALSE	FALSE	HIGH	LOW	FALSE	ZERO	NORMAL	LOW	LOW	NORMAL	FALSE	NORMAL	NORMAL	LOW	FALSE	NORMAL	NORMAL	LOW	ZERO	ZERO	HIGH	HIGH	HIGH	HIGH	NORMAL
FALSE	LOW	LOW	FALSE	LOW	TRUE	LOW	FALSE	HIGH	NORMAL	TRUE	NORMAL	FALSE	FALSE	LOW	LOW	FALSE	ZERO	NORMAL	LOW	LOW	NORMAL	FALSE	NORMAL	NORMAL	HIGH	TRUE	NORMAL	NORMAL	ZERO	ZERO	ZERO	HIGH	HIGH	HIGH	LOW	LOW
FALSE	NORMAL	NORMAL	FALSE	NORMAL	FALSE	NORMAL	FALSE	HIGH	HIGH	FALSE	HIGH	TRUE	FALSE	NORMAL	LOW	FALSE	NORMAL	NORMAL	LOW	LOW	NORMAL	FALSE	NORMAL	NORMAL	NORMAL	FALSE	NORMAL	NORMAL	LOW	ZERO	ZERO	HIGH	HIGH	HIGH	HIGH	HIGH
FALSE	NORMAL	NORMAL	FALSE	NORMAL	FALSE	NORMAL	FALSE	HIGH	HIGH	FALSE	HIGH	FALSE	FALSE	LOW	LOW	FALSE	HIGH	NORMAL	HIGH	HIGH	NORMAL	FALSE	NORMAL	NORMAL	HIGH	FALSE	NORMAL	NORMAL	ZERO	LOW	HIGH	LOW	HIGH	HIGH	HIGH	LOW
FALSE	HIGH	HIGH	TRUE	HIGH	FALSE	LOW	FALSE	LOW	LOW	FALSE	LOW	TRUE	FALSE	NORMAL	NORMAL	FALSE	ZERO	NORMAL	LOW	LOW	HIGH	FALSE	HIGH	ONESIDED	HIGH	FALSE	NORMAL	NORMAL	LOW	LOW	LOW	HIGH	HIGH	NORMAL	LOW	LOW
FALSE	NORMAL	NORMAL	FALSE	NORMAL	FALSE	NORMAL	FALSE	LOW	LOW	FALSE	LOW	FALSE	FALSE	HIGH	LOW	FALSE	ZERO	NORMAL	LOW	LOW	NORMAL	FALSE	NORMAL	NORMAL	NORMAL	FALSE	NORMAL	NORMAL	LOW	ZERO	ZERO	NORMAL	NORMAL	NORMAL	NORMAL	HIGH
FALSE	LOW	NORMAL	FALSE	NORMAL	FALSE	NORMAL	FALSE	HIGH	HIGH	FALSE	HIGH	FALSE	FALSE	HIGH	LOW	TRUE	ZERO	NORMAL	LOW	LOW	NORMAL	FALSE	NORMAL	NORMAL	NORMAL	FALSE	NORMAL	NORMAL	LOW	ZERO	ZERO	HIGH	HIGH	HIGH	HIGH	HIGH
FALSE	NORMAL	NORMAL	FALSE	NORMAL	FALSE	NORMAL	FALSE	HIGH	HIGH	FALSE	HIGH	FALSE	FALSE	NORMAL	LOW	FALSE	HIGH	NORMAL	HIGH	HIGH	NORMAL	FALSE	NORMAL	NORMAL	HIGH	FALSE	NORMAL	LOW	ZERO	LOW	HIGH	LOW	HIGH	HIGH	HIGH	HIGH
FALSE	NORMAL	NORMAL	FALSE	NORMAL	FALSE	NORMAL	FALSE	HIGH	NORMAL	TRUE	NORMAL	TRUE	FALSE	NORMAL	LOW	FALSE	ZERO	NORMAL	LOW	LOW	NORMAL	FALSE	NORMAL	NORMAL	NORMAL	FALSE	NORMAL	NORMAL	LOW	ZERO	ZERO	HIGH	HIGH	HIGH	HIGH	HIGH
FALSE	LOW	LOW	FALSE	LOW	FALSE	HIGH	FALSE	HIGH	HIGH	FALSE	HIGH	TRUE	FALSE	LOW	ZERO	FALSE	HIGH	NORMAL	HIGH	HIGH	NORMAL	FALSE	NORMAL	NORMAL	HIGH	FALSE	LOW	LOW	ZERO	LOW	HIGH	LOW	HIGH	HIGH	HIGH	LOW
FALSE	NORMAL	NORMAL	FALSE	NORMAL	FALSE	NORMAL	FALSE	HIGH	HIGH	FALSE	HIGH	FALSE	FALSE	HIGH	LOW	FALSE	ZERO	NORMAL	LOW	LOW	NORMAL	FALSE	NORMAL	NORMAL	HIGH	TRUE	NORMAL	NORMAL	ZERO	ZERO	ZERO	HIGH	HIGH	HIGH	HIGH	HIGH
FALSE	HIGH	NORMAL	TRUE	HIGH	FALSE	LOW	FALSE	HIGH	HIGH	FALSE	HIGH	FALSE	FALSE	HIGH	LOW	FALSE	ZERO	NORMAL	LOW	LOW	NORMAL	FALSE	NORMAL	NORMAL	LOW	FALSE	NORMAL	NORMAL	LOW	ZERO	ZERO	HIGH	HIGH	HIGH	NORMAL	HIGH
FALSE	NORMAL	NORMAL	TRUE	NORMAL	FALSE	LOW	FALSE	HIGH	HIGH	FALSE	HIGH	FALSE	FALSE	HIGH	LOW	FALSE	ZERO	NORMAL	LOW	LOW	LOW	FALSE	NORMAL	NORMAL	HIGH	FALSE	NORMAL	NORMAL	LOW	ZERO	ZERO	HIGH	HIGH	HIGH	LOW	NORMAL
FALSE	LOW	NORMAL	FALSE	NORMAL	FALSE	NORMAL	FALSE	LOW	LOW	FALSE	LOW	FALSE	FALSE	HIGH	LOW	FALSE	HIGH	NORMAL	HIGH	HIGH	HIGH	FALSE	NORMAL	NORMAL	HIGH	FALSE	NORMAL	ZERO	ZERO	LOW	HIGH	LOW	NORMAL	NORMAL	NORMAL	HIGH
FALSE	NORMAL	NORMAL	FALSE	NORMAL	FALSE	NORMAL	FALSE	HIGH	HIGH	FALSE	HIGH	FALSE	FALSE	HIGH	LOW	TRUE	ZERO	NORMAL	LOW	LOW	NORMAL	FALSE	NORMAL	NORMAL	ZERO	FALSE	NORMAL	LOW	ZERO	ZERO	ZERO	HIGH	HIGH	HIGH	HIGH	HIGH
FALSE	NORMAL	HIGH	TRUE	HIGH	FALSE	LOW	FALSE	HIGH	HIGH	FALSE	HIGH	FALSE	FALSE	NORMAL	LOW	FALSE	ZERO	NORMAL	LOW	LOW	NORMAL	FALSE	NORMAL	NORMAL	HIGH	FALSE	NORMAL	NORMAL	LOW	ZERO	ZERO	HIGH	HIGH	HIGH	LOW	LOW
FALSE	NORMAL	NORMAL	FALSE	NORMAL	FALSE	NORMAL	FALSE	HIGH	HIGH	FALSE	HIGH	FALSE	FALSE	LOW	LOW	FALSE	HIGH	NORMAL	HIGH	HIGH	NORMAL	FALSE	NORMAL	NORMAL	LOW	FALSE	HIGH	HIGH	HIGH	LOW	HIGH	LOW	HIGH	HIGH	HIGH	LOW
FALSE	NORMAL	NORMAL	FALSE	NORMAL	FALSE	NORMAL	FALSE	HIGH	HIGH	FALSE	HIGH	FALSE	FALSE	HIGH	LOW	FALSE	ZERO	NORMAL	LOW	LOW	NORMAL	FALSE	NORMAL	NORMAL	NORMAL	FALSE	NORMAL	NORMAL	LOW	ZERO	ZERO	HIGH	HIGH	HIGH	HIGH	HIGH
FALSE	NORMAL	NORMAL	FALSE	NORMAL	FALSE	NORMAL	FALSE	HIGH	HIGH	FALSE	LOW	FALSE	FALSE	NORMAL	LOW	FALSE	ZERO	NORMAL	LOW	LOW	NORMAL	FALSE	NORMAL	NORMAL	HIGH	FALSE	NORMAL	NORMAL	LOW	ZERO	ZERO	HIGH	HIGH	HIGH	HIGH	HIGH
FALSE	NORMAL	NORMAL	FALSE	NORMAL	FALSE	NORMAL	FALSE	HIGH	HIGH	FALSE	HIGH	FALSE	FALSE	HIGH	LOW	FALSE	ZERO	NORMAL	LOW	LOW	NORMAL	FALSE	NORMAL	NORMAL	HIGH	FALSE	NORMAL	NORMAL	LOW	ZERO	ZERO	HIGH	HIGH	HIGH	HIGH	HIGH
FALSE	HIGH	HIGH	FALSE	HIGH	FALSE	NORMAL	FALSE	LOW	LOW	FALSE	LOW	FALSE	FALSE	HIGH	LOW	FALSE	HIGH	NORMAL	NORMAL	NORMAL	NORMAL	FALSE	NORMAL	NORMAL	HIGH	TRUE	NORMAL	NORMAL	ZERO	LOW	HIGH	LOW	NORMAL	NORMAL	NORMAL	NORMAL
FALSE	HIGH	HIGH	TRUE	HIGH	FALSE	NORMAL	FALSE	HIGH	HIGH	FALSE	HIGH	FALSE	FALSE	HIGH	LOW	FALSE	ZERO	NORMAL	LOW	LOW	NORMAL	FALSE	NORMAL	NORMAL	NORMAL	FALSE	NORMAL	NORMAL	LOW	ZERO	ZERO	HIGH	HIGH	HIGH	HIGH	HIGH
FALSE	NORMAL	NORMAL	FALSE	NORMAL	FALSE	NORMAL	FALSE	HIGH	HIGH	FALSE	HIGH	FALSE	FALSE	LOW	LOW	FALSE	ZERO	NORMAL	LOW	LOW	HIGH	FALSE	NORMAL	NORMAL	LOW	FALSE	NORMAL	NORMAL	LOW	ZERO	ZERO	HIGH	HIGH	HIGH	HIGH	LOW
FALSE	HIGH	HIGH	TRUE	HIGH	FALSE	NORMAL	FALSE	LOW	LOW	FALSE	LOW	TRUE	FALSE	HIGH	LOW	FALSE	ZERO	NORMAL	LOW	LOW	NORMAL	FALSE	NORMAL	NORMAL	LOW	FALSE	NORMAL	NORMAL	LOW	ZERO	ZERO	HIGH	NORMAL	NORMAL	NORMAL	NORMAL
FALSE	NORMAL	NORMAL	FALSE	NORMAL	FALSE	NORMAL	FALSE	HIGH	HIGH	FALSE	HIGH	FALSE	FALSE	LOW	LOW	FALSE	ZERO	NORMAL	LOW	LOW	NORMAL	FALSE	NORMAL	NORMAL	LOW	FALSE	NORMAL	NORMAL	LOW	ZERO	ZERO	HIGH	HIGH	HIGH	HIGH	LOW
FALSE	HIGH	NORMAL	FALSE	NORMAL	FALSE	NORMAL	FALSE	LOW	LOW	FALSE	LOW	FALSE	FALSE	HIGH	LOW	FALSE	HIGH	NORMAL	HIGH	HIGH	NORMAL	FALSE	NORMAL	NORMAL	HIGH	TRUE	NORMAL	NORMAL	ZERO	LOW	HIGH	LOW	NORMAL	NORMAL	NORMAL	HIGH
FALSE	NORMAL	NORMAL	FALSE	NORMAL	FALSE	NORMAL	FALSE	LOW	LOW	FALSE	LOW	FALSE	FALSE	HIGH	LOW	FALSE	ZERO	NORMAL	LOW	LOW	NORMAL	FALSE	NORMAL	NORMAL	LOW	FALSE	NORMAL	NORMAL	LOW	NORMAL	NORMAL	NORMAL	NORMAL	NORMAL	NORMAL	HIGH
FALSE	NORMAL	NORMAL	FALSE	NORMAL	FALSE	NORMAL	FALSE	LOW	LOW	FALSE	LOW	FALSE	FALSE	NORMAL	LOW	FALSE	ZERO	NORMAL	NORMAL	NORMAL	HIGH	FALSE	NORMAL	NORMAL	LOW	FALSE	NORMAL	NORMAL	LOW	ZERO	ZERO	HIGH	HIGH	NORMAL	NORMAL	NORMAL
FALSE	NORMAL	NORMAL	FALSE	NORMAL	FALSE	NORMAL	FALSE	HIGH	HIGH	FALSE	HIGH	FALSE	FALSE	NORMAL	LOW	FALSE	ZERO	NORMAL	LOW	LOW	HIGH	FALSE	NORMAL	NORMAL	LOW	FALSE	NORMAL	NORMAL	LOW	ZERO	ZERO	HIGH	HIGH	HIGH	HIGH	HIGH
FALSE	NORMAL	NORMAL	FALSE	NORMAL	FALSE	NORMAL	FALSE	HIGH	HIGH	FALSE	HIGH	FALSE	FALSE	HIGH	NORMAL	FALSE	ZERO	NORMAL	LOW	LOW	NORMAL	FALSE	HIGH	ONESIDED	HIGH	FALSE	NORMAL	NORMAL	LOW	LOW	LOW	HIGH	HIGH	HIGH	HIGH	HIGH
FALSE	NORMAL	NORMAL	FALSE	NORMAL	FALSE	NORMAL	FALSE	HIGH	HIGH	FALSE	HIGH	FALSE	FALSE	NORMAL	LOW	FALSE	ZERO	NORMAL	LOW	LOW	LOW	FALSE	NORMAL	NORMAL	HIGH	FALSE	NORMAL	NORMAL	LOW	ZERO	ZERO	HIGH	HIGH	HIGH	HIGH	HIGH
FALSE	NORMAL	NORMAL	FALSE	NORMAL	FALSE	NORMAL	FALSE	LOW	HIGH	TRUE	HIGH	FALSE	FALSE	NORMAL	LOW	FALSE	HIGH	NORMAL	HIGH	HIGH	NORMAL	FALSE	NORMAL	NORMAL	LOW	FALSE	HIGH	HIGH	HIGH	LOW	HIGH	LOW	HIGH	NORMAL	NORMAL	NORMAL
FALSE	NORMAL	LOW	FALSE	NORMAL	FALSE	NORMAL	FALSE	HIGH	HIGH	FALSE	HIGH	FALSE	FALSE	NORMAL	LOW	FALSE	ZERO	NORMAL	LOW	LOW	NORMAL	FALSE	NORMAL	NORMAL	LOW	FALSE	NORMAL	NORMAL	LOW	ZERO	ZERO	HIGH	HIGH	HIGH	HIGH	HIGH
FALSE	NORMAL	NORMAL	FALSE	NORMAL	FALSE	NORMAL	FALSE	HIGH	HIGH	FALSE	HIGH	FALSE	FALSE	LOW	LOW	FALSE	ZERO	NORMAL	NORMAL	NORMAL	NORMAL	FALSE	NORMAL	NORMAL	LOW	FALSE	NORMAL	NORMAL	LOW	ZERO	LOW	HIGH	HIGH	HIGH	HIGH	LOW
FALSE	NORMAL	NORMAL	FALSE	NORMAL	FALSE	NORMAL	FALSE	HIGH	HIGH	FALSE	HIGH	FALSE	FALSE	NORMAL	LOW	FALSE	HIGH	NORMAL	HIGH	HIGH	NORMAL	FALSE	NORMAL	NORMAL	HIGH	FALSE	LOW	LOW	ZERO	LOW	HIGH	LOW	HIGH	HIGH	HIGH	HIGH
FALSE	NORMAL	HIGH	TRUE	HIGH	FALSE	NORMAL	FALSE	HIGH	HIGH	FALSE	HIGH	FALSE	FALSE	LOW	LOW	FALSE	ZERO	NORMAL	LOW	LOW	NORMAL	FALSE	NORMAL	NORMAL	HIGH	TRUE	NORMAL	NORMAL	ZERO	ZERO	ZERO	HIGH	HIGH	HIGH	HIGH	LOW
FALSE	NORMAL	NORMAL	FALSE	NORMAL	FALSE	NORMAL	FALSE	HIGH	HIGH	FALSE	HIGH	FALSE	FALSE	NORMAL	LOW	FALSE	ZERO	NORMAL	LOW	LOW	NORMAL	FALSE	NORMAL	NORMAL	HIGH	FALSE	NORMAL	NORMAL	LOW	ZERO	ZERO	HIGH	HIGH	HIGH	HIGH	NORMAL
FALSE	NORMAL	HIGH	TRUE	HIGH	FALSE	LOW	FALSE	HIGH	HIGH	FALSE	HIGH	FALSE	FALSE	NORMAL	LOW	FALSE	LOW	NORMAL	HIGH	HIGH	NORMAL	FALSE	NORMAL	NORMAL	LOW	FALSE	NORMAL	HIGH	HIGH	LOW	HIGH	LOW	HIGH	HIGH	LOW	LOW
TRUE	LOW	LOW	TRUE	LOW	TRUE	LOW	FALSE	HIGH	HIGH	FALSE	HIGH	FALSE	FALSE	NORMAL	LOW	FALSE	ZERO	LOW	LOW	LOW	NORMAL	FALSE	NORMAL	NORMAL	HIGH	FALSE	NORMAL	NORMAL	LOW	ZERO	ZERO	HIGH	HIGH	HIGH	LOW	LOW
FALSE	NORMAL	NORMAL	FALSE	NORMAL	FALSE	NORMAL	FALSE	HIGH	HIGH	FALSE	HIGH	FALSE	FALSE	NORMAL	LOW	FALSE	ZERO	NORMAL	LOW	LOW	NORMAL	FALSE	NORMAL	NORMAL	HIGH	FALSE	NORMAL	NORMAL	LOW	ZERO	ZERO	HIGH	HIGH	HIGH	HIGH	HIGH
FALSE	NORMAL	NORMAL	FALSE	NORMAL	FALSE	NORMAL	FALSE	NORMAL	NORMAL	FALSE	HIGH	FALSE	FALSE	NORMAL	LOW	FALSE	NORMAL	NORMAL	LOW	NORMAL	HIGH	FALSE	HIGH	ONESIDED	ZERO	TRUE	NORMAL	NORMAL	ZERO	ZERO	NORMAL	NORMAL	NORMAL	LOW	LOW	LOW
FALSE	NORMAL	NORMAL	FALSE	NORMAL	FALSE	NORMAL	FALSE	HIGH	HIGH	FALSE	HIGH	FALSE	FALSE	LOW	LOW	FALSE	ZERO	NORMAL	LOW	LOW	NORMAL	FALSE	NORMAL	NORMAL	NORMAL	FALSE	NORMAL	NORMAL	LOW	ZERO	ZERO	HIGH	HIGH	HIGH	HIGH	LOW
FALSE	NORMAL	NORMAL	FALSE	NORMAL	FALSE	NORMAL	FALSE	HIGH	HIGH	FALSE	HIGH	FALSE	FALSE	NORMAL	LOW	FALSE	ZERO	NORMAL	LOW	LOW	LOW	FALSE	NORMAL	NORMAL	HIGH	FALSE	NORMAL	NORMAL	LOW	ZERO	ZERO	HIGH	HIGH	HIGH	HIGH	NORMAL
FALSE	NORMAL	NORMAL	FALSE	NORMAL	FALSE	NORMAL	FALSE	HIGH	HIGH	FALSE	HIGH	FALSE	FALSE	HIGH	LOW	FALSE	ZERO	NORMAL	LOW	LOW	NORMAL	FALSE	NORMAL	NORMAL	NORMAL	FALSE	NORMAL	NORMAL	LOW	ZERO	ZERO	HIGH	HIGH	HIGH	HIGH	HIGH
FALSE	NORMAL	NORMAL	FALSE	NORMAL	FALSE	NORMAL	FALSE	HIGH	HIGH	FALSE	HIGH	FALSE	FALSE	LOW	LOW	FALSE	ZERO	NORMAL	LOW	LOW	NORMAL	FALSE	NORMAL	NORMAL	HIGH	FALSE	NORMAL	NORMAL	LOW	ZERO	ZERO	HIGH	HIGH	HIGH	HIGH	LOW
FALSE	NORMAL	NORMAL	FALSE	NORMAL	FALSE	NORMAL	TRUE	NORMAL	HIGH	FALSE	HIGH	FALSE	FALSE	NORMAL	HIGH	FALSE	ZERO	NORMAL	LOW	LOW	NORMAL	FALSE	NORMAL	NORMAL	NORMAL	FALSE	NORMAL	NORMAL	LOW	ZERO	ZERO	HIGH	HIGH	HIGH	HIGH	HIGH
FALSE	LOW	NORMAL	FALSE	NORMAL	FALSE	NORMAL	FALSE	HIGH	HIGH	FALSE	HIGH	FALSE	FALSE	HIGH	LOW	FALSE	ZERO	NORMAL	LOW	LOW	NORMAL	FALSE	NORMAL	NORMAL	HIGH	FALSE	NORMAL	NORMAL	LOW	ZERO	LOW	HIGH	HIGH	HIGH	HIGH	NORMAL
FALSE	HIGH	HIGH	TRUE	HIGH	FALSE	LOW	FALSE	HIGH	HIGH	FALSE	HIGH	FALSE	FALSE	LOW	LOW	FALSE	LOW	NORMAL	LOW	LOW	NORMAL	FALSE	NORMAL	NORMAL	HIGH	FALSE	NORMAL	NORMAL	LOW	ZERO	ZERO	HIGH	HIGH	HIGH	LOW	LOW
FALSE	HIGH	HIGH	TRUE	HIGH	FALSE	LOW	FALSE	HIGH	HIGH	FALSE	HIGH	FALSE	FALSE	NORMAL	LOW	FALSE	HIGH	NORMAL	HIGH	HIGH	NORMAL	FALSE	NORMAL	NORMAL	HIGH	TRUE	NORMAL	NORMAL	ZERO	LOW	HIGH	LOW	HIGH	HIGH	LOW	LOW
TRUE	LOW	LOW	FALSE	LOW	TRUE	LOW	FALSE	HIGH	NORMAL	TRUE	NORMAL	FALSE	FALSE	NORMAL	LOW	FALSE	ZERO	NORMAL	LOW	LOW	NORMAL	FALSE	NORMAL	NORMAL	NORMAL	FALSE	NORMAL	NORMAL	LOW	ZERO	ZERO	HIGH	HIGH	HIGH	LOW	LOW
FALSE	NORMAL	NORMAL	FALSE	NORMAL	FALSE	NORMAL	FALSE	HIGH	NORMAL	TRUE	NORMAL	FALSE	FALSE	LOW	LOW	FALSE	ZERO	NORMAL	LOW	LOW	NORMAL	FALSE	NORMAL	NORMAL	NORMAL	FALSE	NORMAL	NORMAL	LOW	ZERO	NORMAL	NORMAL	HIGH	HIGH	HIGH	LOW
TRUE	LOW	LOW	FALSE	LOW	TRUE	NORMAL	FALSE	HIGH	HIGH	FALSE	HIGH	FALSE	FALSE	HIGH	LOW	FALSE	NORMAL	NORMAL	LOW	LOW	NORMAL	FALSE	NORMAL	NORMAL	HIGH	FALSE	NORMAL	NORMAL	ZERO	ZERO	ZERO	HIGH	HIGH	HIGH	HIGH	HIGH
FALSE	HIGH	HIGH	TRUE	HIGH	FALSE	NORMAL	FALSE	HIGH	NORMAL	TRUE	NORMAL	FALSE	FALSE	HIGH	LOW	FALSE	ZERO	NORMAL	LOW	LOW	NORMAL	FALSE	NORMAL	NORMAL	LOW	FALSE	NORMAL	NORMAL	LOW	ZERO	ZERO	HIGH	HIGH	HIGH	HIGH	HIGH
FALSE	NORMAL	NORMAL	FALSE	NORMAL	FALSE	NORMAL	FALSE	HIGH	HIGH	FALSE	HIGH	FALSE	FALSE	NORMAL	NORMAL	FALSE	HIGH	NORMAL	HIGH	HIGH	NORMAL	FALSE	NORMAL	NORMAL	HIGH	TRUE	NORMAL	NORMAL	ZERO	LOW	HIGH	LOW	HIGH	HIGH	HIGH	NORMAL
FALSE	HIGH	HIGH	TRUE	HIGH	FALSE	LOW	FALSE	NORMAL	LOW	FALSE	HIGH	TRUE	FALSE	HIGH	LOW	FALSE	ZERO	NORMAL	LOW	LOW	NORMAL	FALSE	NORMAL	NORMAL	LOW	FALSE	NORMAL	NORMAL	LOW	ZERO	ZERO	HIGH	HIGH	LOW	LOW	LOW
FALSE	NORMAL	NORMAL	FALSE	NORMAL	FALSE	NORMAL	FALSE	HIGH	HIGH	FALSE	HIGH	FALSE	FALSE	LOW	LOW	FALSE	HIGH	NORMAL	HIGH	HIGH	NORMAL	FALSE	NORMAL	NORMAL	HIGH	TRUE	LOW	LOW	ZERO	LOW	HIGH	LOW	HIGH	HIGH	HIGH	LOW
FALSE	NORMAL	NORMAL	FALSE	NORMAL	FALSE	NORMAL	FALSE	HIGH	HIGH	FALSE	HIGH	FALSE	FALSE	LOW	LOW	FALSE	ZERO	NORMAL	LOW	LOW	NORMAL	FALSE	NORMAL	NORMAL	ZERO	FALSE	NORMAL	NORMAL	LOW	ZERO	ZERO	HIGH	HIGH	HIGH	HIGH	LOW
FALSE	NORMAL	NORMAL	FALSE	NORMAL	FALSE	NORMAL	FALSE	HIGH	HIGH	FALSE	HIGH	FALSE	FALSE	LOW	LOW	FALSE	ZERO	NORMAL	LOW	LOW	HIGH	FALSE	NORMAL	NORMAL	NORMAL	FALSE	NORMAL	NORMAL	LOW	ZERO	ZERO	HIGH	HIGH	HIGH	HIGH	NORMAL
FALSE	NORMAL	NORMAL	FALSE	NORMAL	FALSE	NORMAL	FALSE	LOW	LOW	FALSE	LOW	FALSE	FALSE	HIGH	LOW	FALSE	HIGH	NORMAL	HIGH	HIGH	NORMAL	FALSE	NORMAL	NORMAL	LOW	TRUE	NORMAL	NORMAL	HIGH	LOW	HIGH	LOW	NORMAL	NORMAL	NORMAL	HIGH
FALSE	NORMAL	HIGH	TRUE	HIGH	FALSE	NORMAL	FALSE	HIGH	NORMAL	TRUE	NORMAL	FALSE	FALSE	HIGH	LOW	FALSE	ZERO	NORMAL	LOW	LOW	NORMAL	FALSE	NORMAL	NORMAL	HIGH	FALSE	NORMAL	NORMAL	LOW	ZERO	ZERO	HIGH	HIGH	HIGH	NORMAL	HIGH
FALSE	NORMAL	NORMAL	FALSE	NORMAL	FALSE	NORMAL	FALSE	HIGH	HIGH	FALSE	HIGH	FALSE	FALSE	HIGH	LOW	FALSE	ZERO	NORMAL	LOW	HIGH	NORMAL	FALSE	NORMAL	NORMAL	LOW	FALSE	NORMAL	NORMAL	LOW	ZERO	ZERO	HIGH	HIGH	HIGH	HIGH	HIGH
FALSE	NORMAL	NORMAL	FALSE	NORMAL	FALSE	NORMAL	FALSE	HIGH	HIGH	FALSE	HIGH	FALSE	FALSE	NORMAL	LOW	FALSE	ZERO	NORMAL	LOW	LOW	NORMAL	FALSE	NORMAL	NORMAL	LOW	FALSE	NORMAL	NORMAL	LOW	ZERO	ZERO	HIGH	HIGH	HIGH	HIGH	NORMAL
FALSE	NORMAL	NORMAL	FALSE	NORMAL	FALSE	NORMAL	FALSE	HIGH	NORMAL	TRUE	NORMAL	FALSE	FALSE	NORMAL	LOW	FALSE	ZERO	NORMAL	LOW	LOW	NORMAL	FALSE	NORMAL	NORMAL	LOW	FALSE	NORMAL	NORMAL	LOW	ZERO	LOW	HIGH	HIGH	HIGH	HIGH	HIGH
FALSE	NORMAL	NORMAL	FALSE	NORMAL	FALSE	NORMAL	FALSE	HIGH	HIGH	FALSE	HIGH	FALSE	FALSE	LOW	LOW	FALSE	HIGH	NORMAL	HIGH	HIGH	NORMAL	FALSE	NORMAL	NORMAL	HIGH	FALSE	NORMAL	NORMAL	ZERO	LOW	HIGH	LOW	HIGH	HIGH	HIGH	LOW
FALSE	NORMAL	NORMAL	FALSE	NORMAL	FALSE	NORMAL	FALSE	HIGH	HIGH	FALSE	NORMAL	FALSE	FALSE	HIGH	LOW	FALSE	ZERO	NORMAL	LOW	LOW	NORMAL	FALSE	NORMAL	NORMAL	NORMAL	FALSE	NORMAL	NORMAL	LOW	ZERO	ZERO	HIGH	HIGH	HIGH	HIGH	HIGH
FALSE	NORMAL	NORMAL	FALSE	NORMAL	FALSE	NORMAL	FALSE	HIGH	HIGH	FALSE	HIGH	FALSE	FALSE	NORMAL	LOW	FALSE	ZERO	LOW	LOW	LOW	NORMAL	FALSE	NORMAL	NORMAL	HIGH	FALSE	NORMAL	NORMAL	LOW	ZERO	ZERO	NORMAL	HIGH	HIGH	HIGH	HIGH
FALSE	NORMAL	NORMAL	FALSE	NORMAL	FALSE	NORMAL	FALSE	HIGH	HIGH	FALSE	HIGH	FALSE	FALSE	LOW	LOW	FALSE	HIGH	NORMAL	HIGH	HIGH	HIGH	FALSE	NORMAL	NORMAL	HIGH	FALSE	NORMAL	ZERO	ZERO	LOW	HIGH	LOW	HIGH	HIGH	HIGH	LOW
FALSE	LOW	NORMAL	FALSE	NORMAL	FALSE	NORMAL	FALSE	HIGH	NORMAL	TRUE	NORMAL	FALSE	FALSE	NORMAL	LOW	FALSE	ZERO	NORMAL	LOW	LOW	LOW	FALSE	NORMAL	NORMAL	NORMAL	FALSE	NORMAL	NORMAL	LOW	ZERO	ZERO	HIGH	HIGH	HIGH	HIGH	HIGH
FALSE	NORMAL	NORMAL	FALSE	NORMAL	FALSE	NORMAL	FALSE	HIGH	HIGH	FALSE	HIGH	FALSE	FALSE	HIGH	LOW	FALSE	ZERO	NORMAL	LOW	LOW	NORMAL	FALSE	NORMAL	NORMAL	LOW	FALSE	NORMAL	NORMAL	LOW	ZERO	ZERO	HIGH	HIGH	HIGH	HIGH	HIGH
FALSE	HIGH	HIGH	FALSE	HIGH	FALSE	NORMAL	FALSE	HIGH	HIGH	FALSE	HIGH	FALSE	FALSE	HIGH	LOW	FALSE	ZERO	NORMAL	LOW	LOW	NORMAL	FALSE	NORMAL	NORMAL	HIGH	FALSE	NORMAL	NORMAL	LOW	ZERO	ZERO	HIGH	HIGH	HIGH	HIGH	HIGH
FALSE	NORMAL	NORMAL	FALSE	NORMAL	FALSE	NORMAL	FALSE	HIGH	HIGH	FALSE	HIGH	FALSE	FALSE	LOW	LOW	FALSE	ZERO	NORMAL	LOW	LOW	NORMAL	FALSE	NORMAL	NORMAL	NORMAL	FALSE	NORMAL	NORMAL	LOW	ZERO	ZERO	HIGH	HIGH	HIGH	HIGH	LOW
FALSE	NORMAL	HIGH	TRUE	HIGH	FALSE	NORMAL	FALSE	HIGH	HIGH	FALSE	HIGH	FALSE	FALSE	LOW	LOW	FALSE	ZERO	LOW	LOW	LOW	NORMAL	FALSE	NORMAL	NORMAL	LOW	FALSE	NORMAL	NORMAL	LOW	ZERO	ZERO	HIGH	HIGH	HIGH	HIGH	HIGH
FALSE	HIGH	HIGH	TRUE	HIGH	FALSE	LOW	FALSE	HIGH	HIGH	FALSE	HIGH	FALSE	FALSE	NORMAL	LOW	FALSE	HIGH	NORMAL	HIGH	HIGH	NORMAL	FALSE	NORMAL	NORMAL	HIGH	FALSE	NORMAL	NORMAL	ZERO	LOW	HIGH	LOW	HIGH	HIGH	LOW	LOW
FALSE	NORMAL	NORMAL	FALSE	NORMAL	FALSE	NORMAL	FALSE	HIGH	HIGH	FALSE	HIGH	FALSE	FALSE	HIGH	LOW	FALSE	ZERO	NORMAL	LOW	LOW	NORMAL	FALSE	NORMAL	NORMAL	HIGH	TRUE	NORMAL	NORMAL	ZERO	ZERO	ZERO	HIGH	HIGH	HIGH	NORMAL	HIGH
FALSE	NORMAL	NORMAL	FALSE	NORMAL	FALSE	NORMAL	FALSE	LOW	LOW	TRUE	LOW	FALSE	FALSE	HIGH	LOW	FALSE	HIGH	NORMAL	HIGH	HIGH	NORMAL	FALSE	NORMAL	NORMAL	HIGH	TRUE	NORMAL	NORMAL	ZERO	LOW	HIGH	LOW	NORMAL	NORMAL	LOW	NORMAL
FALSE	LOW	LOW	FALSE	LOW	FALSE	LOW	FALSE	HIGH	HIGH	FALSE	HIGH	FALSE	FALSE	HIGH	LOW	FALSE	ZERO	NORMAL	LOW	LOW	NORMAL	FALSE	NORMAL	NORMAL	HIGH	FALSE	NORMAL	NORMAL	LOW	ZERO	ZERO	HIGH	HIGH	HIGH	LOW	NORMAL
FALSE	NORMAL	NORMAL	FALSE	NORMAL	FALSE	NORMAL	FALSE	NORMAL	HIGH	FALSE	LOW	FALSE	FALSE	HIGH	LOW	TRUE	ZERO	NORMAL	LOW	LOW	LOW	FALSE	NORMAL	NORMAL	HIGH	FALSE	NORMAL	NORMAL	LOW	ZERO	ZERO	HIGH	NORMAL	LOW	LOW	NORMAL
FALSE	NORMAL	NORMAL	FALSE	NORMAL	FALSE	NORMAL	FALSE	HIGH	HIGH	FALSE	HIGH	TRUE	FALSE	NORMAL	LOW	FALSE	ZERO	NORMAL	LOW	LOW	NORMAL	FALSE	NORMAL	NORMAL	LOW	FALSE	NORMAL	NORMAL	LOW	ZERO	ZERO	HIGH	HIGH	HIGH	NORMAL	NORMAL
FALSE	NORMAL	NORMAL	FALSE	NORMAL	FALSE	NORMAL	FALSE	HIGH	HIGH	FALSE	HIGH	FALSE	FALSE	NORMAL	LOW	FALSE	ZERO	NORMAL	LOW	LOW	NORMAL	FALSE	NORMAL	NORMAL	LOW	FALSE	NORMAL	NORMAL	LOW	ZERO	ZERO	HIGH	HIGH	HIGH	HIGH	HIGH
FALSE	NORMAL	NORMAL	FALSE	NORMAL	FALSE	NORMAL	FALSE	HIGH	HIGH	FALSE	HIGH	FALSE	FALSE	NORMAL	LOW	FALSE	ZERO	NORMAL	LOW	LOW	NORMAL	FALSE	NORMAL	NORMAL	HIGH	FALSE	NORMAL	NORMAL	LOW	ZERO	ZERO	HIGH	HIGH	HIGH	HIGH	HIGH
FALSE	NORMAL	NORMAL	FALSE	NORMAL	FALSE	NORMAL	FALSE	HIGH	HIGH	FALSE	HIGH	FALSE	FALSE	NORMAL	LOW	FALSE	ZERO	NORMAL	LOW	LOW	HIGH	FALSE	NORMAL	NORMAL	HIGH	FALSE	NORMAL	NORMAL	LOW	ZERO	ZERO	HIGH	HIGH	HIGH	HIGH	HIGH
FALSE	HIGH	HIGH	TRUE	HIGH	FALSE	LOW	FALSE	HIGH	HIGH	FALSE	HIGH	FALSE	FALSE	NORMAL	LOW	FALSE	ZERO	NORMAL	NORMAL	NORMAL	NORMAL	FALSE	NORMAL	NORMAL	LOW	FALSE	NORMAL	NORMAL	LOW	ZERO	ZERO	HIGH	HIGH	HIGH	NORMAL	NORMAL
FALSE	NORMAL	NORMAL	FALSE	NORMAL	FALSE	NORMAL	FALSE	HIGH	HIGH	FALSE	HIGH	FALSE	FALSE	LOW	LOW	FALSE	ZERO	NORMAL	LOW	LOW	NORMAL	FALSE	NORMAL	NORMAL	NORMAL	TRUE	HIGH	HIGH	LOW	ZERO	ZERO	HIGH	HIGH	HIGH	HIGH	LOW
FALSE	NORMAL	NORMAL	FALSE	NORMAL	FALSE	NORMAL	FALSE	HIGH	HIGH	FALSE	HIGH	FALSE	FALSE	NORMAL	LOW	FALSE	ZERO	NORMAL	LOW	LOW	NORMAL	FALSE	NORMAL	NORMAL	HIGH	FALSE	NORMAL	NORMAL	LOW	ZERO	ZERO	HIGH	HIGH	HIGH	HIGH	HIGH
FALSE	NORMAL	NORMAL	FALSE	NORMAL	FALSE	NORMAL	FALSE	LOW	LOW	FALSE	LOW	FALSE	FALSE	HIGH	LOW	FALSE	HIGH	NORMAL	HIGH	LOW	NORMAL	FALSE	HIGH	NORMAL	HIGH	FALSE	NORMAL	ZERO	ZERO	LOW	HIGH	LOW	NORMAL	NORMAL	NORMAL	NORMAL
FALSE	NORMAL	NORMAL	FALSE	NORMAL	FALSE	NORMAL	FALSE	HIGH	HIGH	FALSE	HIGH	FALSE	FALSE	LOW	LOW	FALSE	NORMAL	NORMAL	LOW	LOW	LOW	FALSE	HIGH	ONESIDED	HIGH	FALSE	NORMAL	NORMAL	LOW	ZERO	NORMAL	NORMAL	HIGH	HIGH	HIGH	LOW
FALSE	NORMAL	NORMAL	FALSE	NORMAL	FALSE	NORMAL	FALSE	HIGH	HIGH	FALSE	HIGH	FALSE	FALSE	LOW	LOW	FALSE	HIGH	NORMAL	HIGH	HIGH	NORMAL	FALSE	NORMAL	NORMAL	HIGH	TRUE	NORMAL	NORMAL	ZERO	LOW	HIGH	LOW	HIGH	HIGH	HIGH	LOW
FALSE	NORMAL	NORMAL	TRUE	NORMAL	FALSE	NORMAL	FALSE	LOW	LOW	FALSE	LOW	FALSE	FALSE	HIGH	LOW	FALSE	ZERO	NORMAL	LOW	LOW	NORMAL	FALSE	NORMAL	NORMAL	HIGH	FALSE	NORMAL	NORMAL	LOW	ZERO	ZERO	HIGH	NORMAL	NORMAL	NORMAL	HIGH
FALSE	NORMAL	NORMAL	FALSE	NORMAL	FALSE	NORMAL	TRUE	NORMAL	HIGH	FALSE	HIGH	FALSE	FALSE	NORMAL	LOW	FALSE	ZERO	NORMAL	LOW	LOW	NORMAL	FALSE	HIGH	NORMAL	LOW	FALSE	NORMAL	NORMAL	LOW	ZERO	ZERO	HIGH	HIGH	HIGH	HIGH	HIGH
FALSE	NORMAL	NORMAL	FALSE	NORMAL	FALSE	NORMAL	FALSE	HIGH	HIGH	FALSE	HIGH	FALSE	FALSE	NORMAL	LOW	FALSE	ZERO	NORMAL	LOW	NORMAL	NORMAL	FALSE	NORMAL	NORMAL	HIGH	FALSE	NORMAL	NORMAL	LOW	ZERO	ZERO	HIGH	HIGH	HIGH	HIGH	HIGH
FALSE	NORMAL	NORMAL	FALSE	NORMAL	FALSE	NORMAL	FALSE	HIGH	HIGH	FALSE	HIGH	FALSE	FALSE	HIGH	LOW	FALSE	ZERO	NORMAL	LOW	LOW	NORMAL	FALSE	NORMAL	NORMAL	HIGH	FALSE	NORMAL	NORMAL	LOW	ZERO	ZERO	HIGH	HIGH	HIGH	HIGH	HIGH
TRUE	LOW	NORMAL	FALSE	LOW	TRUE	LOW	FALSE	HIGH	HIGH	FALSE	HIGH	FALSE	FALSE	HIGH	LOW	FALSE	ZERO	NORMAL	LOW	LOW	NORMAL	FALSE	NORMAL	NORMAL	HIGH	FALSE	NORMAL	NORMAL	LOW	ZERO	ZERO	HIGH	HIGH	HIGH	LOW	NORMAL
FALSE	NORMAL	NORMAL	FALSE	NORMAL	FALSE	NORMAL	FALSE	LOW	NORMAL	TRUE	HIGH	FALSE	FALSE	NORMAL	LOW	FALSE	ZERO	LOW	LOW	LOW	NORMAL	FALSE	NORMAL	NORMAL	NORMAL	FALSE	NORMAL	NORMAL	LOW	ZERO	ZERO	HIGH	NORMAL	NORMAL	NORMAL	NORMAL
FALSE	NORMAL	HIGH	TRUE	HIGH	FALSE	NORMAL	FALSE	HIGH	HIGH	FALSE	HIGH	FALSE	FALSE	HIGH	LOW	TRUE	ZERO	NORMAL	LOW	LOW	HIGH	FALSE	NORMAL	NORMAL	HIGH	FALSE	NORMAL	NORMAL	LOW	ZERO	ZERO	HIGH	HIGH	HIGH	HIGH	HIGH
FALSE	NORMAL	HIGH	TRUE	HIGH	FALSE	LOW	FALSE	LOW	LOW	FALSE	LOW	FALSE	FALSE	NORMAL	ZERO	FALSE	ZERO	NORMAL	LOW	LOW	NORMAL	FALSE	HIGH	ONESIDED	HIGH	FALSE	NORMAL	NORMAL	LOW	LOW	LOW	HIGH	HIGH	NORMAL	LOW	LOW
FALSE	NORMAL	HIGH	TRUE	HIGH	FALSE	NORMAL	FALSE	LOW	HIGH	FALSE	HIGH	FALSE	FALSE	LOW	ZERO	FALSE	ZERO	NORMAL	LOW	LOW	NORMAL	FALSE	NORMAL	NORMAL	NORMAL	FALSE	NORMAL	NORMAL	LOW	ZERO	ZERO	HIGH	HIGH	HIGH	HIGH	NORMAL
FALSE	NORMAL	NORMAL	FALSE	NORMAL	FALSE	NORMAL	FALSE	HIGH	HIGH	FALSE	HIGH	FALSE	FALSE	LOW	ZERO	FALSE	ZERO	NORMAL	LOW	LOW	NORMAL	FALSE	NORMAL	NORMAL	NORMAL	FALSE	NORMAL	NORMAL	LOW	ZERO	ZERO	LOW	HIGH	HIGH	HIGH	LOW
FALSE	NORMAL	NORMAL	FALSE	NORMAL	FALSE	NORMAL	FALSE	HIGH	HIGH	FALSE	HIGH	FALSE	FALSE	LOW	LOW	FALSE	ZERO	NORMAL	LOW	LOW	NORMAL	FALSE	NORMAL	NORMAL	LOW	FALSE	NORMAL	NORMAL	LOW	ZERO	ZERO	HIGH	HIGH	HIGH	HIGH	LOW
FALSE	NORMAL	NORMAL	FALSE	NORMAL	FALSE	NORMAL	FALSE	HIGH	HIGH	FALSE	HIGH	FALSE	FALSE	NORMAL	LOW	FALSE	LOW	NORMAL	LOW	LOW	NORMAL	FALSE	NORMAL	NORMAL	LOW	FALSE	NORMAL	NORMAL	HIGH	LOW	HIGH	LOW	HIGH	HIGH	HIGH	HIGH
FALSE	NORMAL	NORMAL	TRUE	NORMAL	FALSE	LOW	FALSE	HIGH	HIGH	FALSE	HIGH	TRUE	FALSE	HIGH	LOW	FALSE	ZERO	NORMAL	LOW	LOW	NORMAL	FALSE	NORMAL	NORMAL	HIGH	FALSE	NORMAL	NORMAL	LOW	ZERO	ZERO	HIGH	HIGH	HIGH	LOW	NORMAL
FALSE	NORMAL	NORMAL	FALSE	NORMAL	FALSE	NORMAL	FALSE	LOW	LOW	FALSE	LOW	FALSE	FALSE	NORMAL	LOW	FALSE	HIGH	NORMAL	HIGH	NORMAL	NORMAL	FALSE	HIGH	NORMAL	HIGH	FALSE	LOW	LOW	ZERO	LOW	HIGH	LOW	NORMAL	NORMAL	NORMAL	NORMAL
FALSE	HIGH	HIGH	TRUE	HIGH	FALSE	NORMAL	FALSE	HIGH	NORMAL	TRUE	NORMAL	FALSE	FALSE	NORMAL	LOW	FALSE	ZERO	NORMAL	LOW	LOW	LOW	FALSE	NORMAL	NORMAL	LOW	FALSE	NORMAL	NORMAL	LOW	ZERO	ZERO	HIGH	HIGH	HIGH	HIGH	HIGH
TRUE	LOW	LOW	TRUE	LOW	TRUE	LOW	FALSE	HIGH	HIGH	FALSE	HIGH	FALSE	FALSE	NORMAL	LOW	FALSE	ZERO	NORMAL	LOW	LOW	NORMAL	FALSE	NORMAL	NORMAL	HIGH	FALSE	NORMAL	NORMAL	LOW	ZERO	ZERO	HIGH	HIGH	HIGH	LOW	HIGH
TRUE	LOW	LOW	TRUE	LOW	TRUE	LOW	FALSE	HIGH	HIGH	FALSE	HIGH	FALSE	FALSE	NORMAL	NORMAL	FALSE	ZERO	NORMAL	LOW	LOW	NORMAL	FALSE	HIGH	ONESIDED	HIGH	FALSE	NORMAL	NORMAL	LOW	LOW	LOW	HIGH	HIGH	HIGH	LOW	LOW
FALSE	LOW	HIGH	TRUE	HIGH	FALSE	NORMAL	FALSE	HIGH	HIGH	FALSE	HIGH	FALSE	FALSE	HIGH	LOW	FALSE	ZERO	NORMAL	LOW	LOW	NORMAL	FALSE	NORMAL	NORMAL	HIGH	FALSE	NORMAL	ZERO	ZERO	ZERO	ZERO	HIGH	HIGH	HIGH	HIGH	HIGH
FALSE	NORMAL	NORMAL	FALSE	NORMAL	FALSE	NORMAL	FALSE	HIGH	NORMAL	TRUE	NORMAL	FALSE	FALSE	LOW	LOW	FALSE	ZERO	NORMAL	LOW	LOW	NORMAL	FALSE	NORMAL	NORMAL	HIGH	FALSE	NORMAL	NORMAL	LOW	ZERO	ZERO	HIGH	HIGH	HIGH	HIGH	NORMAL
FALSE	NORMAL	NORMAL	FALSE	NORMAL	FALSE	NORMAL	FALSE	HIGH	NORMAL	TRUE	NORMAL	FALSE	FALSE	NORMAL	LOW	FALSE	HIGH	NORMAL	HIGH	HIGH	NORMAL	FALSE	NORMAL	NORMAL	HIGH	TRUE	NORMAL	NORMAL	ZERO	LOW	HIGH	LOW	HIGH	HIGH	HIGH	HIGH
FALSE	NORMAL	NORMAL	FALSE	NORMAL	FALSE	NORMAL	FALSE	LOW	NORMAL	TRUE	HIGH	FALSE	FALSE	NORMAL	LOW	FALSE	ZERO	NORMAL	LOW	LOW	NORMAL	FALSE	NORMAL	NORMAL	HIGH	FALSE	NORMAL	NORMAL	LOW	ZERO	ZERO	HIGH	HIGH	NORMAL	NORMAL	NORMAL
FALSE	NORMAL	NORMAL	FALSE	NORMAL	FALSE	NORMAL	FALSE	HIGH	HIGH	FALSE	HIGH	FALSE	FALSE	NORMAL	LOW	FALSE	ZERO	NORMAL	LOW	LOW	NORMAL	FALSE	NORMAL	NORMAL	HIGH	FALSE	NORMAL	NORMAL	LOW	ZERO	ZERO	HIGH	HIGH	HIGH	HIGH	HIGH
FALSE	NORMAL	NORMAL	FALSE	NORMAL	FALSE	NORMAL	FALSE	HIGH	NORMAL	TRUE	NORMAL	FALSE	FALSE	NORMAL	LOW	FALSE	ZERO	NORMAL	LOW	LOW	NORMAL	FALSE	NORMAL	NORMAL	HIGH	FALSE	LOW	LOW	ZERO	ZERO	ZERO	HIGH	HIGH	HIGH	HIGH	LOW
TRUE	LOW	LOW	TRUE	LOW	TRUE	LOW	FALSE	HIGH	HIGH	FALSE	HIGH	FALSE	FALSE	LOW	LOW	FALSE	ZERO	NORMAL	LOW	LOW	NORMAL	FALSE	NORMAL	NORMAL	NORMAL	FALSE	NORMAL	NORMAL	LOW	ZERO	ZERO	HIGH	HIGH	HIGH	NORMAL	LOW
FALSE	NORMAL	NORMAL	FALSE	NORMAL	FALSE	NORMAL	FALSE	LOW	LOW	FALSE	LOW	FALSE	FALSE	HIGH	LOW	FALSE	ZERO	NORMAL	LOW	LOW	NORMAL	FALSE	NORMAL	NORMAL	HIGH	FALSE	NORMAL	NORMAL	LOW	ZERO	ZERO	HIGH	HIGH	NORMAL	NORMAL	NORMAL
FALSE	NORMAL	HIGH	TRUE	HIGH	FALSE	LOW	FALSE	NORMAL	LOW	FALSE	NORMAL	FALSE	FALSE	HIGH	LOW	FALSE	HIGH	NORMAL	HIGH	HIGH	NORMAL	FALSE	NORMAL	NORMAL	HIGH	FALSE	NORMAL	ZERO	ZERO	LOW	HIGH	LOW	NORMAL	LOW	LOW	LOW
TRUE	LOW	LOW	FALSE	LOW	TRUE	LOW	FALSE	HIGH	HIGH	FALSE	HIGH	TRUE	FALSE	LOW	LOW	FALSE	ZERO	NORMAL	LOW	LOW	HIGH	FALSE	NORMAL	NORMAL	HIGH	FALSE	NORMAL	NORMAL	LOW	ZERO	ZERO	HIGH	HIGH	HIGH	LOW	LOW
FALSE	NORMAL	NORMAL	FALSE	NORMAL	FALSE	NORMAL	FALSE	HIGH	HIGH	FALSE	HIGH	FALSE	FALSE	LOW	NORMAL	FALSE	ZERO	NORMAL	LOW	LOW	NORMAL	FALSE	NORMAL	NORMAL	LOW	FALSE	NORMAL	NORMAL	LOW	ZERO	ZERO	HIGH	HIGH	HIGH	HIGH	LOW
FALSE	NORMAL	NORMAL	FALSE	NORMAL	FALSE	NORMAL	FALSE	LOW	HIGH	FALSE	HIGH	FALSE	FALSE	LOW	ZERO	FALSE	ZERO	NORMAL	LOW	LOW	NORMAL	FALSE	NORMAL	NORMAL	HIGH	FALSE	NORMAL	ZERO	ZERO	ZERO	ZERO	HIGH	HIGH	HIGH	HIGH	LOW
FALSE	NORMAL	NORMAL	FALSE	NORMAL	FALSE	NORMAL	FALSE	HIGH	HIGH	FALSE	HIGH	FALSE	FALSE	LOW	LOW	FALSE	ZERO	NORMAL	LOW	LOW	NORMAL	FALSE	NORMAL	NORMAL	NORMAL	FALSE	NORMAL	NORMAL	LOW	ZERO	ZERO	HIGH	HIGH	HIGH	HIGH	LOW
FALSE	NORMAL	NORMAL	FALSE	NORMAL	FALSE	NORMAL	FALSE	HIGH	NORMAL	TRUE	NORMAL	FALSE	FALSE	LOW	HIGH	FALSE	LOW	LOW	LOW	HIGH	NORMAL	FALSE	NORMAL	NORMAL	LOW	FALSE	NORMAL	NORMAL	LOW	HIGH	LOW	HIGH	HIGH	HIGH	HIGH	LOW
FALSE	NORMAL	NORMAL	FALSE	NORMAL	FALSE	NORMAL	FALSE	HIGH	HIGH	FALSE	HIGH	FALSE	FALSE	LOW	LOW	FALSE	ZERO	NORMAL	LOW	LOW	NORMAL	FALSE	HIGH	NORMAL	LOW	FALSE	NORMAL	NORMAL	LOW	ZERO	ZERO	HIGH	HIGH	HIGH	HIGH	LOW
FALSE	NORMAL	NORMAL	FALSE	NORMAL	FALSE	NORMAL	FALSE	HIGH	HIGH	FALSE	HIGH	FALSE	FALSE	HIGH	LOW	FALSE	ZERO	NORMAL	LOW	LOW	NORMAL	FALSE	NORMAL	NORMAL	HIGH	FALSE	NORMAL	NORMAL	LOW	ZERO	ZERO	HIGH	HIGH	HIGH	HIGH	HIGH
FALSE	NORMAL	NORMAL	FALSE	NORMAL	FALSE	NORMAL	FALSE	LOW	LOW	FALSE	LOW	FALSE	FALSE	HIGH	LOW	FALSE	HIGH	NORMAL	HIGH	HIGH	NORMAL	FALSE	NORMAL	NORMAL	LOW	FALSE	NORMAL	NORMAL	HIGH	LOW	HIGH	LOW	NORMAL	NORMAL	NORMAL	NORMAL
TRUE	NORMAL	NORMAL	TRUE	NORMAL	TRUE	LOW	FALSE	HIGH	HIGH	FALSE	HIGH	FALSE	FALSE	LOW	LOW	FALSE	ZERO	NORMAL	LOW	LOW	NORMAL	FALSE	NORMAL	NORMAL	HIGH	FALSE	NORMAL	NORMAL	LOW	ZERO	ZERO	HIGH	HIGH	HIGH	LOW	LOW
FALSE	NORMAL	HIGH	TRUE	HIGH	FALSE	NORMAL	FALSE	HIGH	NORMAL	TRUE	NORMAL	TRUE	FALSE	HIGH	LOW	FALSE	ZERO	NORMAL	LOW	LOW	NORMAL	FALSE	NORMAL	NORMAL	NORMAL	FALSE	NORMAL	NORMAL	LOW	ZERO	ZERO	HIGH	HIGH	HIGH	HIGH	HIGH
FALSE	HIGH	HIGH	TRUE	HIGH	FALSE	NORMAL	FALSE	LOW	NORMAL	TRUE	HIGH	TRUE	FALSE	NORMAL	NORMAL	FALSE	ZERO	NORMAL	LOW	LOW	NORMAL	FALSE	NORMAL	ESOPHAGEAL	HIGH	FALSE	NORMAL	NORMAL	LOW	LOW	ZERO	HIGH	HIGH	NORMAL	NORMAL	NORMAL
FALSE	NORMAL	HIGH	TRUE	HIGH	FALSE	LOW	FALSE	HIGH	HIGH	FALSE	HIGH	TRUE	FALSE	HIGH	LOW	FALSE	ZERO	NORMAL	LOW	LOW	NORMAL	FALSE	NORMAL	NORMAL	NORMAL	FALSE	NORMAL	NORMAL	LOW	ZERO	ZERO	HIGH	HIGH	HIGH	LOW	NORMAL
FALSE	HIGH	HIGH	TRUE	HIGH	FALSE	NORMAL	FALSE	HIGH	NORMAL	TRUE	NORMAL	FALSE	FALSE	NORMAL	LOW	FALSE	ZERO	NORMAL	LOW	LOW	NORMAL	FALSE	NORMAL	NORMAL	NORMAL	FALSE	NORMAL	NORMAL	LOW	ZERO	ZERO	HIGH	HIGH	HIGH	HIGH	HIGH
FALSE	NORMAL	NORMAL	FALSE	NORMAL	FALSE	NORMAL	FALSE	HIGH	HIGH	FALSE	HIGH	FALSE	FALSE	LOW	LOW	FALSE	ZERO	NORMAL	LOW	LOW	NORMAL	FALSE	NORMAL	NORMAL	LOW	FALSE	NORMAL	NORMAL	LOW	ZERO	ZERO	HIGH	HIGH	HIGH	HIGH	LOW
FALSE	HIGH	HIGH	TRUE	HIGH	FALSE	LOW	FALSE	HIGH	HIGH	FALSE	HIGH	FALSE	FALSE	NORMAL	LOW	FALSE	ZERO	NORMAL	LOW	LOW	NORMAL	FALSE	NORMAL	NORMAL	LOW	FALSE	NORMAL	NORMAL	LOW	ZERO	ZERO	HIGH	HIGH	HIGH	LOW	LOW
FALSE	NORMAL	NORMAL	FALSE	NORMAL	FALSE	NORMAL	FALSE	HIGH	HIGH	FALSE	HIGH	FALSE	FALSE	NORMAL	LOW	FALSE	ZERO	NORMAL	LOW	LOW	NORMAL	FALSE	NORMAL	NORMAL	NORMAL	FALSE	NORMAL	NORMAL	LOW	ZERO	ZERO	HIGH	HIGH	HIGH	HIGH	NORMAL
FALSE	HIGH	HIGH	TRUE	HIGH	FALSE	LOW	FALSE	HIGH	HIGH	FALSE	HIGH	FALSE	FALSE	LOW	HIGH	FALSE	LOW	NORMAL	LOW	LOW	NORMAL	FALSE	NORMAL	NORMAL	NORMAL	FALSE	NORMAL	NORMAL	LOW	HIGH	LOW	HIGH	HIGH	HIGH	LOW	HIGH
FALSE	HIGH	HIGH	TRUE	HIGH	FALSE	LOW	FALSE	NORMAL	HIGH	FALSE	HIGH	FALSE	FALSE	NORMAL	HIGH	FALSE	LOW	NORMAL	LOW	LOW	HIGH	FALSE	HIGH	NORMAL	HIGH	FALSE	NORMAL	NORMAL	NORMAL	HIGH	LOW	HIGH	HIGH	HIGH	LOW	LOW
FALSE	NORMAL	NORMAL	FALSE	NORMAL	FALSE	HIGH	FALSE	LOW	HIGH	TRUE	NORMAL	FALSE	FALSE	HIGH	LOW	FALSE	ZERO	NORMAL	LOW	LOW	NORMAL	FALSE	NORMAL	NORMAL	LOW	FALSE	NORMAL	NORMAL	LOW	ZERO	ZERO	HIGH	HIGH	NORMAL	HIGH	NORMAL
TRUE	LOW	LOW	TRUE	LOW	TRUE	LOW	FALSE	HIGH	HIGH	FALSE	HIGH	TRUE	FALSE	HIGH	LOW	FALSE	ZERO	NORMAL	LOW	LOW	NORMAL	FALSE	HIGH	NORMAL	HIGH	FALSE	LOW	LOW	ZERO	ZERO	ZERO	HIGH	HIGH	HIGH	NORMAL	NORMAL
FALSE	HIGH	HIGH	TRUE	HIGH	FALSE	LOW	FALSE	HIGH	NORMAL	TRUE	NORMAL	FALSE	FALSE	LOW	ZERO	FALSE	ZERO	NORMAL	LOW	LOW	NORMAL	FALSE	HIGH	ONESIDED	ZERO	TRUE	NORMAL	NORMAL	ZERO	ZERO	NORMAL	LOW	HIGH	HIGH	LOW	LOW
FALSE	HIGH	HIGH	TRUE	HIGH	FALSE	NORMAL	FALSE	HIGH	HIGH	FALSE	HIGH	FALSE	FALSE	HIGH	NORMAL	FALSE	LOW	NORMAL	LOW	LOW	NORMAL	FALSE	HIGH	ONESIDED	HIGH	FALSE	NORMAL	NORMAL	LOW	LOW	LOW	HIGH	HIGH	HIGH	HIGH	HIGH
FALSE	NORMAL	NORMAL	FALSE	NORMAL	FALSE	NORMAL	FALSE	HIGH	HIGH	FALSE	HIGH	FALSE	FALSE	LOW	LOW	FALSE	ZERO	NORMAL	LOW	LOW	LOW	FALSE	NORMAL	NORMAL	HIGH	FALSE	NORMAL	NORMAL	LOW	ZERO	ZERO	HIGH	HIGH	HIGH	HIGH	LOW
FALSE	NORMAL	NORMAL	FALSE	NORMAL	FALSE	HIGH	FALSE	LOW	LOW	FALSE	LOW	FALSE	FALSE	NORMAL	LOW	FALSE	HIGH	NORMAL	HIGH	HIGH	NORMAL	FALSE	NORMAL	NORMAL	HIGH	TRUE	NORMAL	NORMAL	ZERO	LOW	HIGH	LOW	NORMAL	NORMAL	HIGH	HIGH
FALSE	HIGH	HIGH	TRUE	HIGH	FALSE	NORMAL	FALSE	HIGH	HIGH	FALSE	HIGH	FALSE	FALSE	NORMAL	LOW	FALSE	ZERO	NORMAL	LOW	LOW	NORMAL	FALSE	NORMAL	NORMAL	NORMAL	FALSE	NORMAL	NORMAL	LOW	ZERO	ZERO	HIGH	HIGH	HIGH	HIGH	HIGH
FALSE	HIGH	NORMAL	TRUE	HIGH	FALSE	NORMAL	FALSE	HIGH	HIGH	FALSE	HIGH	FALSE	FALSE	NORMAL	LOW	FALSE	ZERO	NORMAL	LOW	LOW	NORMAL	FALSE	NORMAL	NORMAL	HIGH	TRUE	NORMAL	NORMAL	ZERO	ZERO	ZERO	HIGH	HIGH	HIGH	HIGH	HIGH
FALSE	NORMAL	NORMAL	FALSE	NORMAL	FALSE	NORMAL	FALSE	HIGH	HIGH	FALSE	HIGH	FALSE	FALSE	NORMAL	LOW	TRUE	ZERO	NORMAL	LOW	LOW	NORMAL	FALSE	NORMAL	NORMAL	LOW	FALSE	NORMAL	NORMAL	LOW	ZERO	ZERO	HIGH	HIGH	HIGH	HIGH	HIGH
FALSE	NORMAL	NORMAL	FALSE	NORMAL	FALSE	NORMAL	FALSE	HIGH	HIGH	FALSE	HIGH	FALSE	FALSE	LOW	LOW	FALSE	ZERO	NORMAL	LOW	LOW	NORMAL	FALSE	NORMAL	NORMAL	LOW	FALSE	NORMAL	NORMAL	LOW	ZERO	ZERO	HIGH	HIGH	HIGH	HIGH	NORMAL
FALSE	NORMAL	NORMAL	FALSE	NORMAL	FALSE	NORMAL	FALSE	HIGH	HIGH	FALSE	HIGH	FALSE	FALSE	LOW	LOW	FALSE	ZERO	NORMAL	LOW	LOW	NORMAL	FALSE	NORMAL	NORMAL	NORMAL	FALSE	NORMAL	NORMAL	LOW	ZERO	ZERO	HIGH	HIGH	HIGH	HIGH	LOW
FALSE	LOW	LOW	TRUE	LOW	FALSE	LOW	FALSE	HIGH	HIGH	FALSE	HIGH	FALSE	FALSE	HIGH	NORMAL	FALSE	ZERO	NORMAL	LOW	LOW	NORMAL	FALSE	HIGH	NORMAL	HIGH	TRUE	NORMAL	NORMAL	ZERO	NORMAL	NORMAL	NORMAL	HIGH	HIGH	LOW	NORMAL
FALSE	NORMAL	NORMAL	FALSE	NORMAL	FALSE	NORMAL	FALSE	HIGH	HIGH	FALSE	HIGH	FALSE	FALSE	NORMAL	LOW	FALSE	HIGH	NORMAL	HIGH	HIGH	NORMAL	FALSE	NORMAL	NORMAL	LOW	FALSE	HIGH	HIGH	HIGH	LOW	HIGH	LOW	HIGH	HIGH	HIGH	HIGH
FALSE	NORMAL	NORMAL	FALSE	NORMAL	FALSE	NORMAL	FALSE	HIGH	HIGH	FALSE	HIGH	TRUE	FALSE	NORMAL	LOW	FALSE	ZERO	NORMAL	LOW	LOW	NORMAL	FALSE	NORMAL	NORMAL	LOW	FALSE	NORMAL	NORMAL	LOW	ZERO	ZERO	HIGH	HIGH	HIGH	HIGH	NORMAL
FALSE	NORMAL	NORMAL	FALSE	NORMAL	FALSE	NORMAL	FALSE	LOW	LOW	FALSE	LOW	FALSE	FALSE	HIGH	LOW	FALSE	ZERO	LOW	LOW	LOW	NORMAL	FALSE	HIGH	NORMAL	HIGH	FALSE	NORMAL	NORMAL	LOW	ZERO	ZERO	HIGH	NORMAL	NORMAL	NORMAL	HIGH
FALSE	HIGH	HIGH	FALSE	HIGH	FALSE	NORMAL	FALSE	NORMAL	HIGH	FALSE	HIGH	FALSE	FALSE	HIGH	LOW	FALSE	NORMAL	LOW	LOW	LOW	NORMAL	FALSE	NORMAL	NORMAL	HIGH	FALSE	NORMAL	NORMAL	LOW	ZERO	ZERO	HIGH	HIGH	HIGH	NORMAL	NORMAL
FALSE	HIGH	HIGH	TRUE	HIGH	FALSE	LOW	FALSE	HIGH	HIGH	FALSE	HIGH	FALSE	FALSE	LOW	LOW	FALSE	ZERO	NORMAL	LOW	LOW	NORMAL	FALSE	NORMAL	NORMAL	LOW	FALSE	NORMAL	NORMAL	LOW	ZERO	ZERO	HIGH	HIGH	HIGH	LOW	LOW
FALSE	HIGH	HIGH	TRUE	HIGH	FALSE	LOW	FALSE	HIGH	HIGH	FALSE	HIGH	FALSE	FALSE	NORMAL	LOW	FALSE	ZERO	NORMAL	LOW	LOW	NORMAL	FALSE	NORMAL	NORMAL	LOW	FALSE	NORMAL	NORMAL	LOW	ZERO	ZERO	HIGH	HIGH	HIGH	NORMAL	NORMAL
FALSE	NORMAL	LOW	FALSE	NORMAL	FALSE	NORMAL	FALSE	HIGH	NORMAL	TRUE	NORMAL	FALSE	FALSE	NORMAL	LOW	FALSE	LOW	NORMAL	LOW	LOW	NORMAL	FALSE	NORMAL	NORMAL	LOW	FALSE	NORMAL	NORMAL	LOW	ZERO	NORMAL	NORMAL	HIGH	HIGH	HIGH	HIGH
FALSE	NORMAL	NORMAL	FALSE	NORMAL	FALSE	NORMAL	FALSE	HIGH	HIGH	FALSE	HIGH	FALSE	FALSE	NORMAL	LOW	FALSE	ZERO	NORMAL	LOW	LOW	NORMAL	FALSE	NORMAL	NORMAL	HIGH	FALSE	LOW	LOW	ZERO	ZERO	ZERO	HIGH	HIGH	HIGH	HIGH	HIGH
FALSE	LOW	LOW	FALSE	LOW	FALSE	LOW	FALSE	HIGH	HIGH	FALSE	HIGH	TRUE	FALSE	LOW	LOW	FALSE	HIGH	NORMAL	HIGH	HIGH	HIGH	FALSE	NORMAL	NORMAL	HIGH	TRUE	NORMAL	NORMAL	ZERO	LOW	HIGH	LOW	HIGH	HIGH	LOW	LOW
FALSE	LOW	LOW	FALSE	LOW	FALSE	NORMAL	FALSE	HIGH	HIGH	FALSE	HIGH	FALSE	FALSE	NORMAL	LOW	FALSE	HIGH	NORMAL	HIGH	HIGH	NORMAL	FALSE	NORMAL	NORMAL	HIGH	FALSE	NORMAL	ZERO	ZERO	LOW	HIGH	LOW	HIGH	HIGH	HIGH	HIGH
FALSE	NORMAL	HIGH	TRUE	HIGH	FALSE	LOW	FALSE	HIGH	NORMAL	TRUE	NORMAL	FALSE	FALSE	LOW	LOW	FALSE	ZERO	NORMAL	LOW	LOW	NORMAL	FALSE	NORMAL	NORMAL	HIGH	FALSE	NORMAL	NORMAL	LOW	ZERO	ZERO	HIGH	HIGH	HIGH	LOW	LOW
FALSE	HIGH	HIGH	FALSE	HIGH	FALSE	HIGH	FALSE	HIGH	HIGH	FALSE	HIGH	FALSE	FALSE	LOW	LOW	FALSE	ZERO	NORMAL	LOW	LOW	NORMAL	FALSE	NORMAL	NORMAL	NORMAL	FALSE	NORMAL	NORMAL	LOW	ZERO	ZERO	HIGH	HIGH	HIGH	HIGH	LOW
FALSE	NORMAL	NORMAL	FALSE	NORMAL	FALSE	NORMAL	FALSE	LOW	LOW	FALSE	LOW	FALSE	FALSE	NORMAL	LOW	FALSE	HIGH	NORMAL	HIGH	HIGH	LOW	FALSE	NORMAL	NORMAL	HIGH	TRUE	NORMAL	NORMAL	ZERO	LOW	HIGH	LOW	HIGH	NORMAL	LOW	LOW
FALSE	LOW	LOW	FALSE	LOW	FALSE	NORMAL	FALSE	HIGH	HIGH	FALSE	HIGH	TRUE	FALSE	LOW	LOW	FALSE	ZERO	NORMAL	LOW	LOW	NORMAL	FALSE	NORMAL	NORMAL	NORMAL	FALSE	NORMAL	NORMAL	LOW	ZERO	ZERO	HIGH	HIGH	HIGH	HIGH	LOW
FALSE	HIGH	HIGH	TRUE	HIGH	FALSE	NORMAL	FALSE	LOW	LOW	FALSE	LOW	FALSE	FALSE	HIGH	LOW	FALSE	HIGH	NORMAL	HIGH	HIGH	NORMAL	FALSE	NORMAL	NORMAL	NORMAL	FALSE	HIGH	HIGH	HIGH	LOW	HIGH	LOW	NORMAL	NORMAL	NORMAL	HIGH
FALSE	NORMAL	HIGH	TRUE	HIGH	FALSE	LOW	FALSE	LOW	LOW	FALSE	LOW	FALSE	FALSE	HIGH	LOW	FALSE	HIGH	NORMAL	HIGH	HIGH	NORMAL	FALSE	NORMAL	NORMAL	LOW	FALSE	NORMAL	NORMAL	HIGH	LOW	HIGH	LOW	NORMAL	NORMAL	LOW	NORMAL
FALSE	NORMAL	NORMAL	FALSE	NORMAL	FALSE	NORMAL	FALSE	HIGH	HIGH	FALSE	HIGH	FALSE	FALSE	NORMAL	LOW	FALSE	NORMAL	NORMAL	LOW	LOW	NORMAL	FALSE	HIGH	ONESIDED	LOW	TRUE	NORMAL	NORMAL	ZERO	ZERO	NORMAL	NORMAL	HIGH	HIGH	HIGH	HIGH
FALSE	NORMAL	NORMAL	FALSE	NORMAL	FALSE	NORMAL	FALSE	HIGH	HIGH	FALSE	HIGH	FALSE	FALSE	LOW	LOW	FALSE	ZERO	NORMAL	LOW	LOW	HIGH	FALSE	NORMAL	NORMAL	HIGH	TRUE	NORMAL	NORMAL	ZERO	ZERO	ZERO	HIGH	HIGH	HIGH	HIGH	LOW
FALSE	LOW	LOW	FALSE	LOW	FALSE	NORMAL	FALSE	HIGH	LOW	FALSE	HIGH	TRUE	FALSE	HIGH	LOW	TRUE	ZERO	NORMAL	LOW	LOW	NORMAL	FALSE	NORMAL	NORMAL	HIGH	FALSE	NORMAL	NORMAL	LOW	ZERO	ZERO	HIGH	HIGH	HIGH	NORMAL	NORMAL
FALSE	NORMAL	NORMAL	FALSE	NORMAL	FALSE	NORMAL	FALSE	HIGH	HIGH	FALSE	HIGH	FALSE	FALSE	LOW	LOW	FALSE	HIGH	NORMAL	HIGH	HIGH	NORMAL	FALSE	NORMAL	NORMAL	HIGH	TRUE	NORMAL	NORMAL	ZERO	LOW	HIGH	LOW	HIGH	HIGH	HIGH	LOW
FALSE	NORMAL	NORMAL	FALSE	NORMAL	FALSE	NORMAL	FALSE	HIGH	HIGH	FALSE	HIGH	FALSE	FALSE	HIGH	LOW	FALSE	ZERO	NORMAL	LOW	LOW	NORMAL	FALSE	NORMAL	NORMAL	HIGH	FALSE	NORMAL	NORMAL	LOW	ZERO	ZERO	HIGH	HIGH	HIGH	HIGH	HIGH
FALSE	HIGH	HIGH	TRUE	HIGH	FALSE	LOW	FALSE	HIGH	HIGH	FALSE	HIGH	FALSE	FALSE	HIGH	LOW	FALSE	ZERO	NORMAL	LOW	LOW	LOW	FALSE	NORMAL	NORMAL	NORMAL	FALSE	NORMAL	NORMAL	LOW	ZERO	ZERO	HIGH	HIGH	HIGH	LOW	NORMAL
FALSE	NORMAL	NORMAL	FALSE	NORMAL	FALSE	NORMAL	FALSE	HIGH	HIGH	FALSE	HIGH	FALSE	FALSE	NORMAL	LOW	TRUE	ZERO	NORMAL	LOW	LOW	NORMAL	FALSE	NORMAL	NORMAL	HIGH	FALSE	NORMAL	NORMAL	LOW	ZERO	ZERO	HIGH	HIGH	HIGH	HIGH	HIGH
FALSE	NORMAL	NORMAL	FALSE	NORMAL	FALSE	NORMAL	FALSE	HIGH	HIGH	FALSE	HIGH	TRUE	FALSE	NORMAL	LOW	FALSE	HIGH	NORMAL	HIGH	HIGH	NORMAL	FALSE	NORMAL	NORMAL	HIGH	TRUE	NORMAL	NORMAL	ZERO	LOW	HIGH	LOW	HIGH	HIGH	HIGH	HIGH
FALSE	NORMAL	NORMAL	FALSE	NORMAL	FALSE	LOW	FALSE	HIGH	NORMAL	TRUE	NORMAL	FALSE	FALSE	LOW	LOW	FALSE	ZERO	NORMAL	LOW	LOW	NORMAL	FALSE	NORMAL	NORMAL	LOW	FALSE	NORMAL	NORMAL	LOW	ZERO	ZERO	HIGH	HIGH	HIGH	LOW	LOW
FALSE	NORMAL	NORMAL	FALSE	NORMAL	FALSE	NORMAL	FALSE	HIGH	HIGH	FALSE	HIGH	TRUE	FALSE	HIGH	LOW	TRUE	ZERO	NORMAL	LOW	LOW	NORMAL	FALSE	NORMAL	NORMAL	HIGH	FALSE	NORMAL	NORMAL	LOW	ZERO	ZERO	HIGH	HIGH	HIGH	HIGH	NORMAL
FALSE	HIGH	HIGH	TRUE	HIGH	FALSE	NORMAL	FALSE	HIGH	HIGH	FALSE	HIGH	FALSE	FALSE	LOW	LOW	FALSE	ZERO	NORMAL	LOW	LOW	NORMAL	FALSE	NORMAL	NORMAL	NORMAL	FALSE	NORMAL	NORMAL	LOW	ZERO	LOW	HIGH	HIGH	HIGH	HIGH	LOW
FALSE	NORMAL	NORMAL	FALSE	NORMAL	FALSE	LOW	FALSE	HIGH	HIGH	FALSE	HIGH	FALSE	FALSE	NORMAL	LOW	FALSE	ZERO	NORMAL	LOW	LOW	HIGH	FALSE	NORMAL	NORMAL	NORMAL	FALSE	NORMAL	NORMAL	LOW	ZERO	ZERO	HIGH	HIGH	HIGH	NORMAL	NORMAL
FALSE	HIGH	HIGH	TRUE	HIGH	FALSE	NORMAL	FALSE	LOW	LOW	FALSE	LOW	TRUE	FALSE	NORMAL	LOW	FALSE	ZERO	NORMAL	LOW	LOW	NORMAL	FALSE	NORMAL	NORMAL	LOW	FALSE	NORMAL	NORMAL	LOW	ZERO	ZERO	HIGH	HIGH	NORMAL	NORMAL	NORMAL
FALSE	NORMAL	NORMAL	FALSE	NORMAL	FALSE	NORMAL	TRUE	NORMAL	HIGH	FALSE	HIGH	FALSE	FALSE	NORMAL	LOW	FALSE	ZERO	NORMAL	LOW	LOW	NORMAL	FALSE	NORMAL	NORMAL	LOW	FALSE	NORMAL	NORMAL	LOW	ZERO	ZERO	HIGH	HIGH	HIGH	HIGH	HIGH
TRUE	NORMAL	LOW	FALSE	NORMAL	FALSE	NORMAL	FALSE	HIGH	HIGH	TRUE	NORMAL	FALSE	FALSE	NORMAL	HIGH	FALSE	LOW	NORMAL	LOW	LOW	NORMAL	FALSE	NORMAL	NORMAL	HIGH	FALSE	NORMAL	NORMAL	LOW	HIGH	LOW	NORMAL	HIGH	HIGH	HIGH	NORMAL
FALSE	NORMAL	NORMAL	FALSE	NORMAL	FALSE	NORMAL	FALSE	HIGH	HIGH	FALSE	HIGH	FALSE	FALSE	HIGH	LOW	FALSE	ZERO	NORMAL	LOW	LOW	NORMAL	FALSE	NORMAL	NORMAL	LOW	FALSE	NORMAL	NORMAL	LOW	ZERO	ZERO	HIGH	HIGH	HIGH	HIGH	NORMAL
FALSE	NORMAL	HIGH	TRUE	HIGH	FALSE	LOW	FALSE	HIGH	HIGH	FALSE	HIGH	FALSE	FALSE	NORMAL	LOW	FALSE	ZERO	NORMAL	LOW	LOW	NORMAL	FALSE	NORMAL	NORMAL	LOW	FALSE	NORMAL	NORMAL	LOW	ZERO	ZERO	HIGH	HIGH	HIGH	LOW	LOW
FALSE	NORMAL	NORMAL	FALSE	NORMAL	FALSE	LOW	FALSE	HIGH	HIGH	FALSE	HIGH	FALSE	FALSE	HIGH	LOW	FALSE	ZERO	LOW	LOW	LOW	NORMAL	FALSE	NORMAL	NORMAL	HIGH	FALSE	NORMAL	NORMAL	LOW	ZERO	ZERO	HIGH	NORMAL	HIGH	NORMAL	NORMAL
FALSE	NORMAL	NORMAL	FALSE	NORMAL	FALSE	LOW	FALSE	HIGH	HIGH	FALSE	HIGH	FALSE	FALSE	HIGH	LOW	FALSE	ZERO	NORMAL	LOW	LOW	NORMAL	FALSE	NORMAL	NORMAL	HIGH	FALSE	NORMAL	NORMAL	LOW	ZERO	ZERO	HIGH	HIGH	HIGH	NORMAL	HIGH
FALSE	NORMAL	NORMAL	FALSE	NORMAL	FALSE	NORMAL	FALSE	HIGH	HIGH	FALSE	HIGH	FALSE	FALSE	NORMAL	LOW	FALSE	ZERO	NORMAL	LOW	LOW	NORMAL	FALSE	NORMAL	NORMAL	HIGH	FALSE	NORMAL	NORMAL	LOW	ZERO	ZERO	HIGH	HIGH	HIGH	HIGH	HIGH
FALSE	NORMAL	NORMAL	FALSE	NORMAL	FALSE	NORMAL	FALSE	LOW	LOW	FALSE	LOW	FALSE	FALSE	NORMAL	LOW	FALSE	ZERO	NORMAL	LOW	LOW	NORMAL	FALSE	NORMAL	NORMAL	NORMAL	FALSE	NORMAL	NORMAL	LOW	ZERO	ZERO	HIGH	HIGH	NORMAL	NORMAL	NORMAL
FALSE	NORMAL	NORMAL	FALSE	NORMAL	FALSE	NORMAL	FALSE	HIGH	HIGH	FALSE	HIGH	FALSE	FALSE	LOW	LOW	FALSE	ZERO	NORMAL	LOW	LOW	NORMAL	FALSE	NORMAL	NORMAL	LOW	FALSE	NORMAL	NORMAL	LOW	ZERO	ZERO	HIGH	HIGH	HIGH	HIGH	LOW
FALSE	NORMAL	NORMAL	FALSE	NORMAL	FALSE	NORMAL	FALSE	HIGH	HIGH	FALSE	HIGH	FALSE	FALSE	LOW	LOW	FALSE	HIGH	NORMAL	HIGH	HIGH	NORMAL	FALSE	NORMAL	NORMAL	LOW	FALSE	HIGH	HIGH	HIGH	LOW	HIGH	LOW	HIGH	HIGH	HIGH	LOW
FALSE	NORMAL	NORMAL	FALSE	NORMAL	FALSE	NORMAL	FALSE	HIGH	HIGH	FALSE	HIGH	FALSE	FALSE	LOW	LOW	FALSE	LOW	NORMAL	LOW	LOW	HIGH	FALSE	NORMAL	NORMAL	HIGH	FALSE	NORMAL	NORMAL	LOW	ZERO	ZERO	HIGH	HIGH	HIGH	HIGH	LOW
FALSE	NORMAL	NORMAL	FALSE	NORMAL	FALSE	NORMAL	FALSE	HIGH	HIGH	FALSE	HIGH	FALSE	FALSE	NORMAL	LOW	TRUE	ZERO	NORMAL	LOW	LOW	NORMAL	FALSE	NORMAL	NORMAL	LOW	FALSE	NORMAL	NORMAL	LOW	ZERO	ZERO	HIGH	HIGH	HIGH	HIGH	HIGH
FALSE	NORMAL	NORMAL	FALSE	NORMAL	FALSE	NORMAL	FALSE	HIGH	HIGH	FALSE	HIGH	FALSE	FALSE	HIGH	LOW	FALSE	ZERO	NORMAL	LOW	LOW	NORMAL	FALSE	NORMAL	NORMAL	NORMAL	FALSE	NORMAL	NORMAL	LOW	ZERO	ZERO	HIGH	HIGH	HIGH	HIGH	HIGH
FALSE	LOW	NORMAL	FALSE	NORMAL	FALSE	NORMAL	FALSE	HIGH	NORMAL	TRUE	NORMAL	FALSE	FALSE	NORMAL	LOW	FALSE	ZERO	NORMAL	LOW	LOW	NORMAL	FALSE	NORMAL	NORMAL	HIGH	TRUE	NORMAL	ZERO	ZERO	ZERO	ZERO	HIGH	HIGH	HIGH	LOW	LOW
FALSE	NORMAL	NORMAL	FALSE	NORMAL	FALSE	NORMAL	FALSE	HIGH	HIGH	FALSE	HIGH	FALSE	FALSE	LOW	ZERO	FALSE	ZERO	NORMAL	HIGH	HIGH	NORMAL	FALSE	NORMAL	NORMAL	NORMAL	FALSE	NORMAL	NORMAL	LOW	ZERO	HIGH	LOW	NORMAL	HIGH	HIGH	LOW
FALSE	LOW	NORMAL	FALSE	NORMAL	FALSE	NORMAL	TRUE	NORMAL	HIGH	FALSE	HIGH	FALSE	FALSE	HIGH	LOW	FALSE	ZERO	NORMAL	LOW	LOW	NORMAL	FALSE	HIGH	NORMAL	HIGH	FALSE	NORMAL	NORMAL	LOW	ZERO	ZERO	HIGH	HIGH	HIGH	HIGH	HIGH
FALSE	NORMAL	NORMAL	FALSE	NORMAL	FALSE	NORMAL	FALSE	HIGH	HIGH	FALSE	HIGH	TRUE	FALSE	HIGH	LOW	FALSE	ZERO	NORMAL	LOW	LOW	NORMAL	FALSE	NORMAL	NORMAL	HIGH	FALSE	NORMAL	NORMAL	LOW	ZERO	ZERO	HIGH	HIGH	HIGH	HIGH	HIGH
FALSE	NORMAL	NORMAL	FALSE	NORMAL	FALSE	NORMAL	FALSE	LOW	LOW	FALSE	LOW	FALSE	FALSE	HIGH	LOW	FALSE	HIGH	NORMAL	HIGH	HIGH	NORMAL	FALSE	NORMAL	NORMAL	HIGH	FALSE	NORMAL	ZERO	ZERO	LOW	HIGH	LOW	NORMAL	NORMAL	NORMAL	NORMAL
FALSE	HIGH	HIGH	TRUE	HIGH	FALSE	NORMAL	FALSE	HIGH	HIGH	FALSE	HIGH	TRUE	FALSE	NORMAL	LOW	FALSE	ZERO	NORMAL	LOW	LOW	NORMAL	FALSE	NORMAL	NORMAL	HIGH	FALSE	LOW	LOW	ZERO	ZERO	ZERO	HIGH	HIGH	HIGH	HIGH	HIGH
FALSE	NORMAL	NORMAL	FALSE	NORMAL	FALSE	NORMAL	FALSE	HIGH	NORMAL	TRUE	NORMAL	FALSE	FALSE	HIGH	LOW	FALSE	ZERO	NORMAL	LOW	LOW	NORMAL	FALSE	NORMAL	NORMAL	LOW	FALSE	NORMAL	NORMAL	LOW	ZERO	ZERO	HIGH	HIGH	HIGH	HIGH	HIGH
FALSE	NORMAL	HIGH	FALSE	HIGH	FALSE	LOW	FALSE	HIGH	HIGH	FALSE	HIGH	FALSE	FALSE	LOW	LOW	FALSE	ZERO	NORMAL	LOW	LOW	NORMAL	FALSE	NORMAL	NORMAL	NORMAL	FALSE	NORMAL	NORMAL	LOW	ZERO	ZERO	HIGH	HIGH	HIGH	LOW	HIGH
FALSE	NORMAL	NORMAL	FALSE	NORMAL	FALSE	NORMAL	FALSE	HIGH	HIGH	FALSE	HIGH	FALSE	FALSE	LOW	LOW	FALSE	ZERO	NORMAL	LOW	LOW	LOW	FALSE	NORMAL	NORMAL	LOW	FALSE	NORMAL	NORMAL	LOW	ZERO	ZERO	HIGH	HIGH	HIGH	HIGH	LOW
FALSE	HIGH	HIGH	FALSE	HIGH	FALSE	NORMAL	TRUE	NORMAL	HIGH	FALSE	HIGH	TRUE	FALSE	LOW	LOW	FALSE	ZERO	NORMAL	LOW	LOW	NORMAL	FALSE	NORMAL	NORMAL	HIGH	FALSE	NORMAL	ZERO	ZERO	ZERO	LOW	HIGH	HIGH	HIGH	HIGH	LOW
FALSE	NORMAL	NORMAL	FALSE	NORMAL	FALSE	NORMAL	FALSE	HIGH	HIGH	FALSE	HIGH	FALSE	FALSE	HIGH	LOW	FALSE	ZERO	NORMAL	LOW	LOW	NORMAL	FALSE	NORMAL	NORMAL	HIGH	FALSE	NORMAL	NORMAL	LOW	ZERO	ZERO	HIGH	HIGH	HIGH	HIGH	HIGH
FALSE	NORMAL	NORMAL	FALSE	NORMAL	FALSE	NORMAL	FALSE	HIGH	HIGH	FALSE	HIGH	FALSE	FALSE	LOW	LOW	FALSE	ZERO	NORMAL	LOW	LOW	NORMAL	FALSE	NORMAL	NORMAL	NORMAL	FALSE	NORMAL	NORMAL	LOW	ZERO	ZERO	HIGH	HIGH	HIGH	HIGH	LOW
FALSE	NORMAL	NORMAL	FALSE	NORMAL	FALSE	NORMAL	TRUE	NORMAL	HIGH	FALSE	LOW	TRUE	FALSE	NORMAL	LOW	FALSE	HIGH	NORMAL	HIGH	HIGH	NORMAL	FALSE	NORMAL	NORMAL	LOW	FALSE	HIGH	HIGH	HIGH	LOW	HIGH	LOW	HIGH	HIGH	HIGH	HIGH
FALSE	HIGH	HIGH	TRUE	HIGH	FALSE	NORMAL	FALSE	HIGH	HIGH	FALSE	HIGH	FALSE	FALSE	LOW	ZERO	FALSE	ZERO	NORMAL	HIGH	NORMAL	NORMAL	FALSE	HIGH	NORMAL	HIGH	TRUE	NORMAL	NORMAL	ZERO	ZERO	HIGH	LOW	HIGH	HIGH	HIGH	LOW
FALSE	LOW	NORMAL	FALSE	NORMAL	FALSE	LOW	FALSE	HIGH	HIGH	FALSE	HIGH	FALSE	FALSE	LOW	LOW	FALSE	HIGH	NORMAL	HIGH	HIGH	NORMAL	FALSE	NORMAL	NORMAL	HIGH	FALSE	NORMAL	ZERO	ZERO	LOW	HIGH	LOW	HIGH	HIGH	LOW	LOW
FALSE	NORMAL	NORMAL	FALSE	NORMAL	FALSE	NORMAL	FALSE	HIGH	HIGH	FALSE	LOW	FALSE	FALSE	LOW	LOW	FALSE	HIGH	NORMAL	HIGH	HIGH	NORMAL	FALSE	NORMAL	NORMAL	HIGH	TRUE	NORMAL	NORMAL	ZERO	LOW	HIGH	LOW	HIGH	HIGH	HIGH	LOW
FALSE	NORMAL	NORMAL	FALSE	NORMAL	FALSE	NORMAL	FALSE	HIGH	HIGH	FALSE	HIGH	FALSE	FALSE	NORMAL	LOW	FALSE	HIGH	NORMAL	HIGH	HIGH	NORMAL	FALSE	NORMAL	NORMAL	LOW	FALSE	HIGH	HIGH	HIGH	LOW	HIGH	LOW	HIGH	HIGH	HIGH	HIGH
FALSE	NORMAL	NORMAL	FALSE	NORMAL	FALSE	NORMAL	FALSE	HIGH	HIGH	FALSE	HIGH	FALSE	FALSE	LOW	LOW	FALSE	ZERO	NORMAL	LOW	LOW	NORMAL	FALSE	NORMAL	NORMAL	HIGH	FALSE	NORMAL	NORMAL	LOW	ZERO	ZERO	HIGH	HIGH	HIGH	HIGH	LOW
FALSE	LOW	NORMAL	FALSE	NORMAL	FALSE	NORMAL	FALSE	HIGH	HIGH	FALSE	HIGH	FALSE	FALSE	NORMAL	LOW	FALSE	ZERO	NORMAL	LOW	LOW	NORMAL	FALSE	HIGH	NORMAL	LOW	FALSE	NORMAL	NORMAL	LOW	ZERO	ZERO	HIGH	HIGH	HIGH	HIGH	HIGH
FALSE	NORMAL	NORMAL	FALSE	NORMAL	FALSE	NORMAL	FALSE	HIGH	HIGH	FALSE	HIGH	FALSE	FALSE	NORMAL	LOW	FALSE	ZERO	NORMAL	LOW	LOW	NORMAL	FALSE	NORMAL	NORMAL	NORMAL	FALSE	NORMAL	NORMAL	LOW	ZERO	ZERO	HIGH	HIGH	HIGH	HIGH	HIGH
FALSE	NORMAL	NORMAL	FALSE	NORMAL	FALSE	LOW	FALSE	HIGH	HIGH	FALSE	HIGH	FALSE	FALSE	NORMAL	LOW	FALSE	HIGH	NORMAL	HIGH	HIGH	NORMAL	FALSE	NORMAL	NORMAL	LOW	FALSE	NORMAL	HIGH	HIGH	LOW	HIGH	LOW	HIGH	HIGH	NORMAL	NORMAL
FALSE	HIGH	HIGH	TRUE	HIGH	FALSE	LOW	FALSE	HIGH	HIGH	FALSE	HIGH	FALSE	FALSE	HIGH	NORMAL	FALSE	ZERO	NORMAL	LOW	LOW	NORMAL	FALSE	HIGH	ONESIDED	HIGH	FALSE	NORMAL	NORMAL	LOW	LOW	LOW	HIGH	HIGH	HIGH	LOW	NORMAL
FALSE	NORMAL	NORMAL	FALSE	NORMAL	FALSE	NORMAL	FALSE	HIGH	HIGH	FALSE	HIGH	FALSE	FALSE	LOW	LOW	FALSE	ZERO	NORMAL	LOW	LOW	NORMAL	FALSE	NORMAL	NORMAL	LOW	FALSE	NORMAL	NORMAL	LOW	ZERO	ZERO	HIGH	HIGH	HIGH	HIGH	NORMAL
FALSE	NORMAL	NORMAL	FALSE	NORMAL	FALSE	NORMAL	FALSE	HIGH	HIGH	FALSE	HIGH	FALSE	FALSE	HIGH	LOW	FALSE	ZERO	NORMAL	LOW	LOW	LOW	FALSE	NORMAL	NORMAL	NORMAL	FALSE	NORMAL	NORMAL	LOW	ZERO	ZERO	HIGH	HIGH	HIGH	HIGH	HIGH
TRUE	LOW	LOW	FALSE	LOW	TRUE	LOW	FALSE	HIGH	HIGH	FALSE	HIGH	TRUE	FALSE	LOW	LOW	FALSE	LOW	NORMAL	LOW	LOW	NORMAL	FALSE	NORMAL	ESOPHAGEAL	HIGH	FALSE	NORMAL	NORMAL	LOW	ZERO	LOW	HIGH	HIGH	HIGH	LOW	LOW
FALSE	NORMAL	NORMAL	TRUE	NORMAL	FALSE	NORMAL	FALSE	HIGH	HIGH	FALSE	HIGH	FALSE	FALSE	NORMAL	LOW	FALSE	ZERO	NORMAL	LOW	LOW	NORMAL	FALSE	NORMAL	NORMAL	HIGH	FALSE	NORMAL	NORMAL	LOW	ZERO	ZERO	HIGH	HIGH	HIGH	HIGH	HIGH
FALSE	NORMAL	NORMAL	FALSE	NORMAL	FALSE	NORMAL	FALSE	HIGH	HIGH	FALSE	HIGH	FALSE	FALSE	NORMAL	LOW	FALSE	ZERO	NORMAL	LOW	LOW	NORMAL	FALSE	NORMAL	NORMAL	HIGH	FALSE	LOW	LOW	ZERO	ZERO	ZERO	HIGH	HIGH	HIGH	HIGH	HIGH
FALSE	NORMAL	NORMAL	FALSE	NORMAL	FALSE	NORMAL	FALSE	HIGH	HIGH	FALSE	HIGH	FALSE	FALSE	NORMAL	LOW	FALSE	ZERO	NORMAL	LOW	LOW	NORMAL	FALSE	NORMAL	NORMAL	HIGH	FALSE	NORMAL	NORMAL	LOW	ZERO	ZERO	HIGH	HIGH	HIGH	HIGH	HIGH
FALSE	NORMAL	NORMAL	FALSE	NORMAL	FALSE	NORMAL	FALSE	HIGH	HIGH	FALSE	HIGH	FALSE	FALSE	NORMAL	ZERO	FALSE	LOW	NORMAL	HIGH	HIGH	NORMAL	FALSE	NORMAL	ESOPHAGEAL	ZERO	FALSE	LOW	LOW	ZERO	ZERO	HIGH	LOW	HIGH	HIGH	HIGH	HIGH
TRUE	LOW	LOW	FALSE	LOW	TRUE	LOW	FALSE	HIGH	HIGH	FALSE	HIGH	FALSE	FALSE	NORMAL	LOW	FALSE	ZERO	NORMAL	LOW	LOW	NORMAL	FALSE	NORMAL	NORMAL	HIGH	FALSE	NORMAL	NORMAL	LOW	ZERO	NORMAL	HIGH	HIGH	HIGH	LOW	LOW
FALSE	NORMAL	NORMAL	FALSE	NORMAL	FALSE	NORMAL	FALSE	HIGH	HIGH	FALSE	HIGH	FALSE	FALSE	NORMAL	LOW	FALSE	ZERO	NORMAL	LOW	LOW	NORMAL	FALSE	NORMAL	NORMAL	NORMAL	FALSE	NORMAL	NORMAL	LOW	ZERO	ZERO	HIGH	HIGH	HIGH	HIGH	NORMAL
FALSE	NORMAL	NORMAL	FALSE	NORMAL	FALSE	NORMAL	FALSE	HIGH	HIGH	FALSE	HIGH	FALSE	FALSE	LOW	LOW	FALSE	ZERO	NORMAL	LOW	LOW	NORMAL	FALSE	NORMAL	NORMAL	LOW	FALSE	NORMAL	NORMAL	LOW	ZERO	ZERO	HIGH	HIGH	HIGH	HIGH	LOW
FALSE	NORMAL	NORMAL	FALSE	NORMAL	FALSE	NORMAL	FALSE	HIGH	NORMAL	TRUE	NORMAL	FALSE	FALSE	LOW	LOW	FALSE	NORMAL	NORMAL	LOW	LOW	NORMAL	FALSE	NORMAL	NORMAL	LOW	FALSE	NORMAL	NORMAL	LOW	ZERO	LOW	HIGH	HIGH	HIGH	HIGH	LOW
FALSE	NORMAL	NORMAL	FALSE	NORMAL	FALSE	NORMAL	FALSE	HIGH	HIGH	FALSE	HIGH	FALSE	FALSE	NORMAL	LOW	FALSE	ZERO	NORMAL	LOW	LOW	NORMAL	FALSE	NORMAL	NORMAL	HIGH	FALSE	NORMAL	NORMAL	LOW	ZERO	ZERO	HIGH	HIGH	HIGH	HIGH	HIGH
FALSE	NORMAL	NORMAL	FALSE	NORMAL	FALSE	NORMAL	FALSE	LOW	HIGH	FALSE	HIGH	FALSE	FALSE	LOW	LOW	FALSE	ZERO	NORMAL	LOW	LOW	NORMAL	FALSE	NORMAL	NORMAL	NORMAL	FALSE	NORMAL	NORMAL	LOW	ZERO	ZERO	HIGH	HIGH	HIGH	HIGH	LOW
FALSE	NORMAL	NORMAL	FALSE	NORMAL	FALSE	NORMAL	FALSE	HIGH	HIGH	FALSE	HIGH	FALSE	FALSE	HIGH	LOW	FALSE	ZERO	NORMAL	LOW	LOW	NORMAL	FALSE	NORMAL	NORMAL	HIGH	FALSE	NORMAL	NORMAL	LOW	ZERO	ZERO	HIGH	HIGH	HIGH	HIGH	HIGH
FALSE	NORMAL	NORMAL	FALSE	NORMAL	FALSE	NORMAL	FALSE	HIGH	HIGH	FALSE	HIGH	FALSE	FALSE	NORMAL	LOW	FALSE	ZERO	NORMAL	LOW	LOW	NORMAL	FALSE	NORMAL	NORMAL	LOW	FALSE	NORMAL	NORMAL	LOW	ZERO	ZERO	HIGH	HIGH	HIGH	HIGH	NORMAL
FALSE	NORMAL	NORMAL	FALSE	NORMAL	FALSE	NORMAL	FALSE	HIGH	HIGH	FALSE	HIGH	FALSE	FALSE	HIGH	LOW	FALSE	ZERO	NORMAL	LOW	LOW	NORMAL	FALSE	NORMAL	NORMAL	LOW	FALSE	NORMAL	NORMAL	LOW	ZERO	ZERO	HIGH	HIGH	HIGH	HIGH	HIGH
FALSE	NORMAL	NORMAL	FALSE	NORMAL	FALSE	NORMAL	FALSE	HIGH	HIGH	FALSE	HIGH	FALSE	FALSE	NORMAL	LOW	FALSE	ZERO	NORMAL	LOW	LOW	NORMAL	FALSE	NORMAL	NORMAL	LOW	FALSE	NORMAL	NORMAL	LOW	ZERO	ZERO	HIGH	HIGH	HIGH	HIGH	HIGH
FALSE	NORMAL	NORMAL	FALSE	NORMAL	FALSE	NORMAL	FALSE	LOW	LOW	FALSE	LOW	TRUE	FALSE	HIGH	LOW	FALSE	NORMAL	NORMAL	HIGH	HIGH	NORMAL	FALSE	NORMAL	NORMAL	HIGH	FALSE	NORMAL	ZERO	ZERO	LOW	HIGH	LOW	NORMAL	NORMAL	NORMAL	NORMAL
FALSE	NORMAL	NORMAL	FALSE	NORMAL	FALSE	NORMAL	FALSE	LOW	LOW	FALSE	LOW	FALSE	FALSE	NORMAL	LOW	FALSE	NORMAL	NORMAL	LOW	LOW	NORMAL	FALSE	NORMAL	NORMAL	LOW	FALSE	NORMAL	NORMAL	LOW	ZERO	ZERO	HIGH	NORMAL	NORMAL	NORMAL	LOW
FALSE	NORMAL	NORMAL	FALSE	NORMAL	FALSE	NORMAL	FALSE	LOW	LOW	FALSE	LOW	FALSE	FALSE	NORMAL	LOW	FALSE	HIGH	NORMAL	HIGH	HIGH	NORMAL	FALSE	NORMAL	NORMAL	HIGH	FALSE	NORMAL	ZERO	ZERO	LOW	HIGH	LOW	HIGH	NORMAL	NORMAL	NORMAL
FALSE	NORMAL	NORMAL	FALSE	NORMAL	FALSE	LOW	FALSE	HIGH	HIGH	FALSE	HIGH	FALSE	FALSE	NORMAL	LOW	FALSE	ZERO	NORMAL	LOW	LOW	NORMAL	FALSE	NORMAL	NORMAL	LOW	FALSE	NORMAL	NORMAL	LOW	ZERO	ZERO	HIGH	HIGH	HIGH	LOW	LOW
FALSE	LOW	NORMAL	FALSE	LOW	FALSE	NORMAL	FALSE	HIGH	HIGH	FALSE	HIGH	TRUE	FALSE	LOW	LOW	FALSE	ZERO	NORMAL	LOW	LOW	NORMAL	FALSE	NORMAL	NORMAL	HIGH	FALSE	NORMAL	NORMAL	LOW	ZERO	ZERO	HIGH	HIGH	HIGH	HIGH	LOW
FALSE	NORMAL	NORMAL	FALSE	NORMAL	FALSE	HIGH	FALSE	HIGH	HIGH	FALSE	HIGH	FALSE	FALSE	HIGH	LOW	FALSE	ZERO	NORMAL	LOW	LOW	NORMAL	FALSE	NORMAL	NORMAL	HIGH	FALSE	NORMAL	NORMAL	LOW	ZERO	ZERO	HIGH	HIGH	HIGH	HIGH	HIGH
FALSE	NORMAL	NORMAL	FALSE	NORMAL	FALSE	NORMAL	FALSE	HIGH	HIGH	FALSE	HIGH	FALSE	FALSE	LOW	LOW	FALSE	ZERO	NORMAL	LOW	LOW	NORMAL	FALSE	NORMAL	NORMAL	LOW	FALSE	NORMAL	NORMAL	LOW	ZERO	ZERO	HIGH	HIGH	HIGH	HIGH	LOW
FALSE	NORMAL	NORMAL	FALSE	NORMAL	FALSE	NORMAL	FALSE	LOW	LOW	FALSE	LOW	FALSE	FALSE	LOW	LOW	FALSE	ZERO	NORMAL	LOW	LOW	NORMAL	FALSE	NORMAL	NORMAL	LOW	FALSE	NORMAL	NORMAL	LOW	ZERO	ZERO	HIGH	HIGH	NORMAL	NORMAL	LOW
FALSE	NORMAL	NORMAL	FALSE	NORMAL	FALSE	NORMAL	FALSE	HIGH	HIGH	FALSE	HIGH	FALSE	FALSE	LOW	LOW	FALSE	ZERO	LOW	LOW	LOW	NORMAL	FALSE	NORMAL	NORMAL	LOW	FALSE	NORMAL	NORMAL	LOW	ZERO	ZERO	HIGH	HIGH	HIGH	HIGH	LOW
FALSE	NORMAL	NORMAL	FALSE	NORMAL	FALSE	NORMAL	FALSE	HIGH	HIGH	FALSE	HIGH	FALSE	FALSE	NORMAL	LOW	FALSE	ZERO	NORMAL	LOW	LOW	NORMAL	FALSE	HIGH	NORMAL	HIGH	FALSE	LOW	LOW	ZERO	ZERO	ZERO	HIGH	HIGH	HIGH	HIGH	HIGH
FALSE	NORMAL	NORMAL	FALSE	NORMAL	FALSE	NORMAL	FALSE	HIGH	HIGH	FALSE	HIGH	FALSE	FALSE	NORMAL	LOW	FALSE	ZERO	NORMAL	LOW	LOW	NORMAL	FALSE	HIGH	NORMAL	NORMAL	FALSE	NORMAL	NORMAL	LOW	ZERO	ZERO	HIGH	HIGH	HIGH	HIGH	HIGH
FALSE	NORMAL	NORMAL	FALSE	NORMAL	FALSE	NORMAL	FALSE	LOW	LOW	FALSE	LOW	FALSE	FALSE	HIGH	LOW	FALSE	ZERO	NORMAL	LOW	LOW	NORMAL	FALSE	NORMAL	NORMAL	LOW	FALSE	NORMAL	NORMAL	LOW	ZERO	ZERO	NORMAL	NORMAL	NORMAL	NORMAL	NORMAL
TRUE	LOW	LOW	TRUE	LOW	TRUE	LOW	FALSE	HIGH	HIGH	FALSE	HIGH	FALSE	FALSE	LOW	LOW	FALSE	ZERO	NORMAL	LOW	LOW	NORMAL	FALSE	NORMAL	NORMAL	NORMAL	FALSE	NORMAL	NORMAL	LOW	ZERO	ZERO	HIGH	HIGH	HIGH	NORMAL	LOW
FALSE	NORMAL	NORMAL	FALSE	NORMAL	FALSE	NORMAL	FALSE	HIGH	HIGH	FALSE	HIGH	TRUE	FALSE	LOW	HIGH	FALSE	LOW	NORMAL	NORMAL	NORMAL	NORMAL	FALSE	NORMAL	NORMAL	HIGH	TRUE	NORMAL	HIGH	NORMAL	HIGH	LOW	HIGH	HIGH	HIGH	HIGH	NORMAL
FALSE	NORMAL	NORMAL	FALSE	NORMAL	FALSE	NORMAL	FALSE	HIGH	HIGH	FALSE	HIGH	FALSE	FALSE	NORMAL	LOW	FALSE	ZERO	NORMAL	LOW	LOW	NORMAL	FALSE	NORMAL	NORMAL	NORMAL	FALSE	NORMAL	NORMAL	LOW	ZERO	ZERO	HIGH	HIGH	HIGH	HIGH	LOW
FALSE	NORMAL	NORMAL	FALSE	NORMAL	FALSE	NORMAL	FALSE	LOW	LOW	FALSE	LOW	FALSE	FALSE	NORMAL	LOW	FALSE	ZERO	NORMAL	LOW	LOW	NORMAL	FALSE	NORMAL	NORMAL	NORMAL	FALSE	NORMAL	NORMAL	LOW	ZERO	LOW	HIGH	HIGH	NORMAL	NORMAL	NORMAL
FALSE	HIGH	HIGH	TRUE	HIGH	FALSE	NORMAL	FALSE	HIGH	HIGH	FALSE	HIGH	FALSE	FALSE	NORMAL	LOW	FALSE	HIGH	NORMAL	HIGH	HIGH	NORMAL	FALSE	NORMAL	NORMAL	LOW	FALSE	HIGH	HIGH	HIGH	LOW	HIGH	LOW	HIGH	HIGH	HIGH	HIGH
FALSE	HIGH	HIGH	TRUE	HIGH	FALSE	LOW	FALSE	HIGH	HIGH	FALSE	HIGH	FALSE	FALSE	NORMAL	LOW	FALSE	HIGH	LOW	NORMAL	NORMAL	NORMAL	FALSE	NORMAL	NORMAL	ZERO	FALSE	NORMAL	NORMAL	HIGH	LOW	HIGH	LOW	HIGH	HIGH	LOW	LOW
FALSE	NORMAL	NORMAL	TRUE	NORMAL	FALSE	LOW	FALSE	LOW	LOW	FALSE	NORMAL	TRUE	FALSE	HIGH	LOW	FALSE	ZERO	NORMAL	LOW	LOW	LOW	FALSE	NORMAL	NORMAL	LOW	FALSE	NORMAL	NORMAL	LOW	ZERO	ZERO	NORMAL	HIGH	LOW	LOW	LOW
FALSE	NORMAL	NORMAL	FALSE	NORMAL	FALSE	NORMAL	FALSE	HIGH	HIGH	FALSE	HIGH	FALSE	FALSE	LOW	LOW	FALSE	ZERO	NORMAL	LOW	LOW	NORMAL	FALSE	NORMAL	NORMAL	NORMAL	FALSE	NORMAL	NORMAL	LOW	ZERO	ZERO	HIGH	HIGH	HIGH	HIGH	LOW
TRUE	LOW	LOW	FALSE	LOW	TRUE	LOW	FALSE	LOW	LOW	FALSE	LOW	TRUE	FALSE	HIGH	LOW	FALSE	ZERO	NORMAL	LOW	LOW	NORMAL	FALSE	NORMAL	NORMAL	HIGH	FALSE	LOW	LOW	ZERO	ZERO	ZERO	HIGH	HIGH	NORMAL	LOW	LOW
FALSE	NORMAL	NORMAL	TRUE	NORMAL	FALSE	LOW	FALSE	HIGH	HIGH	FALSE	HIGH	FALSE	FALSE	HIGH	LOW	FALSE	LOW	NORMAL	LOW	LOW	NORMAL	FALSE	NORMAL	ESOPHAGEAL	ZERO	TRUE	NORMAL	NORMAL	ZERO	ZERO	LOW	HIGH	HIGH	HIGH	LOW	LOW
FALSE	NORMAL	NORMAL	FALSE	NORMAL	FALSE	NORMAL	FALSE	LOW	LOW	FALSE	LOW	FALSE	FALSE	HIGH	LOW	FALSE	HIGH	NORMAL	HIGH	HIGH	NORMAL	FALSE	NORMAL	NORMAL	LOW	FALSE	HIGH	HIGH	HIGH	LOW	HIGH	LOW	NORMAL	NORMAL	NORMAL	HIGH
FALSE	NORMAL	NORMAL	FALSE	NORMAL	FALSE	NORMAL	FALSE	LOW	LOW	FALSE	LOW	FALSE	FALSE	NORMAL	LOW	FALSE	HIGH	NORMAL	HIGH	HIGH	NORMAL	FALSE	NORMAL	NORMAL	HIGH	FALSE	NORMAL	ZERO	ZERO	LOW	HIGH	LOW	NORMAL	NORMAL	NORMAL	NORMAL
FALSE	LOW	NORMAL	FALSE	NORMAL	FALSE	NORMAL	FALSE	HIGH	HIGH	FALSE	HIGH	FALSE	FALSE	NORMAL	LOW	FALSE	ZERO	NORMAL	LOW	LOW	NORMAL	FALSE	NORMAL	NORMAL	LOW	FALSE	NORMAL	NORMAL	LOW	ZERO	ZERO	HIGH	HIGH	HIGH	HIGH	HIGH
FALSE	NORMAL	HIGH	TRUE	HIGH	FALSE	LOW	FALSE	HIGH	HIGH	FALSE	NORMAL	FALSE	FALSE	LOW	LOW	FALSE	ZERO	NORMAL	LOW	LOW	NORMAL	FALSE	NORMAL	NORMAL	HIGH	FALSE	NORMAL	NORMAL	LOW	ZERO	ZERO	HIGH	HIGH	HIGH	LOW	LOW
FALSE	NORMAL	NORMAL	FALSE	NORMAL	FALSE	NORMAL	FALSE	HIGH	NORMAL	TRUE	NORMAL	FALSE	FALSE	NORMAL	LOW	FALSE	ZERO	NORMAL	LOW	LOW	NORMAL	FALSE	NORMAL	NORMAL	HIGH	FALSE	NORMAL	NORMAL	LOW	ZERO	ZERO	HIGH	HIGH	HIGH	NORMAL	NORMAL
FALSE	NORMAL	HIGH	FALSE	HIGH	FALSE	NORMAL	FALSE	HIGH	HIGH	FALSE	HIGH	TRUE	FALSE	LOW	LOW	FALSE	ZERO	NORMAL	LOW	LOW	NORMAL	FALSE	NORMAL	NORMAL	HIGH	FALSE	NORMAL	NORMAL	LOW	ZERO	ZERO	HIGH	HIGH	HIGH	HIGH	LOW
FALSE	HIGH	NORMAL	FALSE	NORMAL	FALSE	NORMAL	FALSE	HIGH	HIGH	FALSE	HIGH	FALSE	FALSE	NORMAL	LOW	FALSE	ZERO	NORMAL	LOW	LOW	NORMAL	FALSE	NORMAL	NORMAL	LOW	FALSE	NORMAL	NORMAL	LOW	ZERO	ZERO	HIGH	HIGH	HIGH	HIGH	LOW
TRUE	LOW	LOW	FALSE	LOW	TRUE	NORMAL	FALSE	HIGH	HIGH	FALSE	HIGH	FALSE	FALSE	NORMAL	LOW	FALSE	ZERO	NORMAL	LOW	LOW	NORMAL	FALSE	NORMAL	NORMAL	HIGH	FALSE	NORMAL	NORMAL	LOW	ZERO	ZERO	HIGH	HIGH	HIGH	HIGH	HIGH
FALSE	NORMAL	NORMAL	FALSE	NORMAL	FALSE	NORMAL	FALSE	HIGH	HIGH	FALSE	HIGH	FALSE	FALSE	HIGH	LOW	FALSE	HIGH	NORMAL	HIGH	HIGH	HIGH	FALSE	NORMAL	NORMAL	NORMAL	FALSE	HIGH	HIGH	HIGH	LOW	HIGH	LOW	NORMAL	HIGH	HIGH	HIGH
FALSE	NORMAL	NORMAL	FALSE	NORMAL	FALSE	NORMAL	FALSE	LOW	LOW	FALSE	HIGH	FALSE	FALSE	NORMAL	NORMAL	FALSE	ZERO	NORMAL	LOW	LOW	NORMAL	FALSE	NORMAL	NORMAL	HIGH	FALSE	NORMAL	NORMAL	LOW	ZERO	ZERO	HIGH	HIGH	NORMAL	NORMAL	NORMAL
FALSE	NORMAL	HIGH	FALSE	NORMAL	FALSE	NORMAL	FALSE	HIGH	HIGH	FALSE	HIGH	FALSE	FALSE	HIGH	LOW	FALSE	ZERO	NORMAL	LOW	LOW	NORMAL	FALSE	NORMAL	NORMAL	NORMAL	FALSE	NORMAL	NORMAL	LOW	ZERO	ZERO	HIGH	HIGH	HIGH	HIGH	HIGH
FALSE	NORMAL	NORMAL	FALSE	NORMAL	FALSE	NORMAL	FALSE	HIGH	HIGH	FALSE	HIGH	FALSE	FALSE	NORMAL	LOW	FALSE	ZERO	LOW	LOW	LOW	NORMAL	FALSE	NORMAL	NORMAL	NORMAL	FALSE	NORMAL	NORMAL	LOW	ZERO	ZERO	HIGH	HIGH	HIGH	NORMAL	NORMAL
FALSE	NORMAL	NORMAL	FALSE	NORMAL	FALSE	NORMAL	FALSE	HIGH	HIGH	FALSE	HIGH	FALSE	FALSE	NORMAL	LOW	FALSE	ZERO	NORMAL	LOW	LOW	NORMAL	FALSE	NORMAL	NORMAL	HIGH	FALSE	NORMAL	NORMAL	LOW	ZERO	ZERO	HIGH	HIGH	HIGH	HIGH	HIGH
FALSE	NORMAL	NORMAL	FALSE	NORMAL	FALSE	NORMAL	FALSE	HIGH	HIGH	FALSE	HIGH	FALSE	FALSE	NORMAL	LOW	FALSE	ZERO	NORMAL	LOW	LOW	NORMAL	FALSE	NORMAL	NORMAL	HIGH	FALSE	LOW	LOW	ZERO	ZERO	ZERO	HIGH	HIGH	HIGH	HIGH	NORMAL
FALSE	NORMAL	NORMAL	FALSE	NORMAL	FALSE	NORMAL	FALSE	HIGH	HIGH	FALSE	HIGH	FALSE	FALSE	HIGH	LOW	FALSE	ZERO	NORMAL	LOW	LOW	NORMAL	FALSE	NORMAL	NORMAL	HIGH	FALSE	NORMAL	NORMAL	LOW	ZERO	ZERO	HIGH	HIGH	HIGH	HIGH	HIGH
FALSE	HIGH	NORMAL	TRUE	HIGH	FALSE	LOW	FALSE	HIGH	HIGH	FALSE	HIGH	FALSE	FALSE	HIGH	LOW	TRUE	ZERO	NORMAL	LOW	LOW	NORMAL	FALSE	NORMAL	NORMAL	HIGH	FALSE	NORMAL	NORMAL	LOW	ZERO	ZERO	HIGH	HIGH	HIGH	LOW	HIGH
FALSE	NORMAL	NORMAL	FALSE	NORMAL	FALSE	NORMAL	FALSE	HIGH	HIGH	FALSE	HIGH	TRUE	FALSE	NORMAL	LOW	FALSE	ZERO	NORMAL	LOW	LOW	NORMAL	FALSE	NORMAL	NORMAL	NORMAL	FALSE	NORMAL	NORMAL	LOW	ZERO	ZERO	HIGH	HIGH	HIGH	HIGH	HIGH
FALSE	NORMAL	NORMAL	FALSE	NORMAL	FALSE	NORMAL	FALSE	HIGH	HIGH	FALSE	HIGH	FALSE	FALSE	NORMAL	LOW	FALSE	ZERO	NORMAL	LOW	LOW	NORMAL	FALSE	NORMAL	NORMAL	HIGH	FALSE	NORMAL	NORMAL	LOW	ZERO	ZERO	HIGH	HIGH	HIGH	HIGH	HIGH
FALSE	NORMAL	NORMAL	FALSE	NORMAL	FALSE	NORMAL	FALSE	LOW	LOW	FALSE	LOW	TRUE	FALSE	NORMAL	LOW	FALSE	ZERO	NORMAL	LOW	LOW	NORMAL	FALSE	NORMAL	NORMAL	HIGH	FALSE	NORMAL	NORMAL	LOW	ZERO	ZERO	HIGH	HIGH	NORMAL	NORMAL	NORMAL
FALSE	NORMAL	NORMAL	FALSE	NORMAL	FALSE	NORMAL	FALSE	HIGH	HIGH	FALSE	HIGH	FALSE	FALSE	NORMAL	LOW	FALSE	ZERO	NORMAL	LOW	LOW	NORMAL	FALSE	NORMAL	NORMAL	NORMAL	FALSE	NORMAL	NORMAL	LOW	ZERO	ZERO	HIGH	HIGH	HIGH	HIGH	HIGH
FALSE	NORMAL	NORMAL	FALSE	NORMAL	FALSE	NORMAL	FALSE	HIGH	NORMAL	TRUE	NORMAL	FALSE	FALSE	HIGH	NORMAL	FALSE	ZERO	NORMAL	LOW	LOW	NORMAL	FALSE	NORMAL	NORMAL	HIGH	FALSE	NORMAL	NORMAL	LOW	NORMAL	NORMAL	NORMAL	HIGH	HIGH	HIGH	HIGH
FALSE	NORMAL	LOW	FALSE	NORMAL	FALSE	NORMAL	FALSE	HIGH	HIGH	FALSE	HIGH	FALSE	FALSE	NORMAL	LOW	FALSE	NORMAL	NORMAL	LOW	LOW	NORMAL	FALSE	HIGH	ONESIDED	HIGH	FALSE	NORMAL	NORMAL	LOW	ZERO	NORMAL	NORMAL	HIGH	HIGH	HIGH	HIGH
FALSE	NORMAL	NORMAL	FALSE	NORMAL	FALSE	NORMAL	FALSE	HIGH	NORMAL	TRUE	NORMAL	FALSE	FALSE	NORMAL	LOW	FALSE	HIGH	LOW	NORMAL	NORMAL	NORMAL	FALSE	NORMAL	NORMAL	HIGH	FALSE	NORMAL	LOW	ZERO	LOW	HIGH	LOW	HIGH	HIGH	HIGH	HIGH
FALSE	NORMAL	NORMAL	FALSE	NORMAL	FALSE	NORMAL	FALSE	HIGH	HIGH	FALSE	HIGH	FALSE	FALSE	HIGH	LOW	FALSE	ZERO	NORMAL	LOW	LOW	NORMAL	FALSE	NORMAL	NORMAL	HIGH	FALSE	NORMAL	NORMAL	LOW	ZERO	ZERO	HIGH	HIGH	HIGH	HIGH	HIGH
TRUE	LOW	LOW	FALSE	LOW	TRUE	LOW	FALSE	HIGH	HIGH	FALSE	NORMAL	FALSE	FALSE	NORMAL	LOW	FALSE	ZERO	NORMAL	LOW	LOW	NORMAL	FALSE	NORMAL	NORMAL	HIGH	FALSE	NORMAL	ZERO	ZERO	ZERO	ZERO	HIGH	HIGH	HIGH	LOW	LOW
FALSE	NORMAL	NORMAL	FALSE	NORMAL	FALSE	NORMAL	FALSE	HIGH	HIGH	FALSE	HIGH	FALSE	FALSE	NORMAL	LOW	FALSE	HIGH	NORMAL	HIGH	HIGH	NORMAL	FALSE	NORMAL	NORMAL	HIGH	TRUE	LOW	LOW	ZERO	LOW	HIGH	LOW	HIGH	HIGH	HIGH	NORMAL
FALSE	NORMAL	NORMAL	FALSE	NORMAL	FALSE	NORMAL	FALSE	HIGH	HIGH	FALSE	HIGH	FALSE	FALSE	LOW	LOW	FALSE	ZERO	NORMAL	LOW	LOW	NORMAL	FALSE	NORMAL	NORMAL	HIGH	FALSE	NORMAL	NORMAL	LOW	ZERO	ZERO	HIGH	HIGH	HIGH	HIGH	NORMAL
FALSE	NORMAL	NORMAL	FALSE	NORMAL	FALSE	NORMAL	FALSE	HIGH	HIGH	FALSE	HIGH	FALSE	FALSE	LOW	LOW	FALSE	ZERO	NORMAL	LOW	LOW	NORMAL	FALSE	NORMAL	NORMAL	NORMAL	FALSE	NORMAL	NORMAL	LOW	ZERO	ZERO	HIGH	HIGH	HIGH	HIGH	LOW
FALSE	NORMAL	NORMAL	FALSE	NORMAL	FALSE	NORMAL	TRUE	NORMAL	HIGH	FALSE	HIGH	FALSE	FALSE	LOW	LOW	FALSE	ZERO	NORMAL	LOW	LOW	NORMAL	FALSE	NORMAL	NORMAL	HIGH	FALSE	NORMAL	NORMAL	LOW	ZERO	ZERO	HIGH	HIGH	HIGH	HIGH	LOW
FALSE	HIGH	HIGH	TRUE	HIGH	FALSE	NORMAL	FALSE	HIGH	HIGH	FALSE	HIGH	FALSE	FALSE	LOW	LOW	FALSE	ZERO	NORMAL	LOW	LOW	LOW	FALSE	NORMAL	NORMAL	LOW	FALSE	NORMAL	NORMAL	LOW	ZERO	ZERO	HIGH	HIGH	HIGH	HIGH	LOW
FALSE	NORMAL	NORMAL	FALSE	NORMAL	FALSE	NORMAL	FALSE	HIGH	HIGH	FALSE	HIGH	FALSE	FALSE	NORMAL	ZERO	FALSE	ZERO	NORMAL	HIGH	HIGH	NORMAL	FALSE	NORMAL	NORMAL	NORMAL	FALSE	NORMAL	NORMAL	LOW	ZERO	HIGH	LOW	HIGH	HIGH	HIGH	NORMAL
FALSE	NORMAL	NORMAL	FALSE	NORMAL	FALSE	NORMAL	FALSE	NORMAL	HIGH	FALSE	HIGH	TRUE	FALSE	HIGH	LOW	FALSE	ZERO	NORMAL	LOW	LOW	NORMAL	FALSE	NORMAL	NORMAL	LOW	FALSE	NORMAL	NORMAL	LOW	ZERO	ZERO	HIGH	HIGH	HIGH	HIGH	HIGH
FALSE	NORMAL	NORMAL	FALSE	NORMAL	FALSE	NORMAL	FALSE	HIGH	HIGH	FALSE	NORMAL	FALSE	FALSE	NORMAL	LOW	FALSE	ZERO	NORMAL	LOW	LOW	NORMAL	FALSE	NORMAL	NORMAL	HIGH	FALSE	NORMAL	NORMAL	LOW	ZERO	ZERO	HIGH	HIGH	HIGH	HIGH	NORMAL
FALSE	NORMAL	NORMAL	FALSE	NORMAL	FALSE	NORMAL	FALSE	HIGH	HIGH	FALSE	HIGH	FALSE	FALSE	NORMAL	LOW	FALSE	ZERO	NORMAL	LOW	LOW	NORMAL	FALSE	NORMAL	NORMAL	HIGH	FALSE	NORMAL	NORMAL	LOW	ZERO	ZERO	HIGH	HIGH	HIGH	HIGH	HIGH
FALSE	HIGH	HIGH	TRUE	HIGH	FALSE	LOW	FALSE	HIGH	HIGH	FALSE	HIGH	FALSE	FALSE	NORMAL	LOW	FALSE	LOW	NORMAL	LOW	LOW	NORMAL	FALSE	NORMAL	ESOPHAGEAL	HIGH	FALSE	NORMAL	NORMAL	LOW	ZERO	LOW	HIGH	HIGH	HIGH	NORMAL	NORMAL
FALSE	NORMAL	NORMAL	TRUE	NORMAL	FALSE	LOW	FALSE	HIGH	NORMAL	TRUE	NORMAL	FALSE	FALSE	NORMAL	LOW	FALSE	ZERO	NORMAL	LOW	LOW	NORMAL	FALSE	NORMAL	NORMAL	HIGH	FALSE	NORMAL	ZERO	ZERO	ZERO	ZERO	HIGH	HIGH	HIGH	LOW	LOW
FALSE	NORMAL	NORMAL	FALSE	NORMAL	FALSE	NORMAL	FALSE	LOW	LOW	FALSE	LOW	FALSE	FALSE	HIGH	LOW	FALSE	ZERO	NORMAL	LOW	LOW	NORMAL	FALSE	NORMAL	NORMAL	HIGH	FALSE	NORMAL	NORMAL	LOW	ZERO	ZERO	HIGH	HIGH	NORMAL	NORMAL	HIGH
FALSE	NORMAL	NORMAL	FALSE	NORMAL	FALSE	NORMAL	FALSE	LOW	LOW	FALSE	LOW	FALSE	FALSE	HIGH	LOW	FALSE	ZERO	LOW	LOW	LOW	NORMAL	FALSE	NORMAL	NORMAL	HIGH	FALSE	NORMAL	NORMAL	LOW	ZERO	ZERO	HIGH	NORMAL	NORMAL	NORMAL	NORMAL
FALSE	NORMAL	HIGH	TRUE	HIGH	FALSE	LOW	FALSE	HIGH	HIGH	FALSE	HIGH	FALSE	FALSE	LOW	LOW	FALSE	NORMAL	NORMAL	LOW	LOW	NORMAL	FALSE	NORMAL	NORMAL	HIGH	FALSE	NORMAL	NORMAL	LOW	ZERO	ZERO	HIGH	HIGH	HIGH	NORMAL	LOW
FALSE	HIGH	HIGH	TRUE	HIGH	FALSE	LOW	FALSE	HIGH	NORMAL	TRUE	NORMAL	FALSE	FALSE	LOW	LOW	FALSE	ZERO	NORMAL	LOW	LOW	NORMAL	FALSE	NORMAL	NORMAL	HIGH	FALSE	NORMAL	NORMAL	LOW	ZERO	ZERO	HIGH	HIGH	HIGH	LOW	LOW
TRUE	NORMAL	NORMAL	FALSE	NORMAL	FALSE	LOW	FALSE	HIGH	HIGH	FALSE	HIGH	FALSE	FALSE	HIGH	LOW	FALSE	ZERO	NORMAL	LOW	LOW	HIGH	TRUE	HIGH	NORMAL	HIGH	FALSE	NORMAL	NORMAL	LOW	ZERO	ZERO	HIGH	HIGH	HIGH	NORMAL	NORMAL
FALSE	NORMAL	NORMAL	FALSE	NORMAL	FALSE	NORMAL	FALSE	HIGH	HIGH	FALSE	HIGH	TRUE	FALSE	NORMAL	LOW	FALSE	ZERO	NORMAL	LOW	LOW	NORMAL	FALSE	NORMAL	NORMAL	NORMAL	FALSE	NORMAL	NORMAL	LOW	ZERO	ZERO	HIGH	HIGH	HIGH	HIGH	HIGH
FALSE	NORMAL	NORMAL	FALSE	NORMAL	FALSE	NORMAL	FALSE	HIGH	HIGH	FALSE	HIGH	FALSE	FALSE	NORMAL	LOW	FALSE	ZERO	NORMAL	LOW	LOW	NORMAL	FALSE	NORMAL	NORMAL	NORMAL	FALSE	NORMAL	NORMAL	LOW	ZERO	ZERO	HIGH	HIGH	HIGH	HIGH	HIGH
FALSE	NORMAL	NORMAL	FALSE	NORMAL	FALSE	NORMAL	FALSE	LOW	HIGH	TRUE	NORMAL	FALSE	FALSE	LOW	LOW	FALSE	HIGH	NORMAL	LOW	LOW	HIGH	FALSE	NORMAL	NORMAL	HIGH	FALSE	NORMAL	NORMAL	LOW	ZERO	ZERO	HIGH	HIGH	NORMAL	NORMAL	LOW
FALSE	NORMAL	HIGH	TRUE	HIGH	FALSE	NORMAL	FALSE	LOW	LOW	TRUE	LOW	FALSE	FALSE	NORMAL	LOW	FALSE	ZERO	NORMAL	LOW	LOW	NORMAL	FALSE	NORMAL	NORMAL	LOW	FALSE	NORMAL	NORMAL	LOW	ZERO	ZERO	HIGH	HIGH	NORMAL	NORMAL	NORMAL
FALSE	NORMAL	NORMAL	FALSE	NORMAL	FALSE	NORMAL	TRUE	NORMAL	HIGH	FALSE	HIGH	FALSE	FALSE	LOW	LOW	FALSE	ZERO	NORMAL	LOW	LOW	NORMAL	FALSE	HIGH	NORMAL	LOW	FALSE	NORMAL	NORMAL	LOW	ZERO	ZERO	HIGH	HIGH	HIGH	HIGH	LOW
FALSE	NORMAL	NORMAL	FALSE	NORMAL	FALSE	NORMAL	FALSE	HIGH	HIGH	FALSE	HIGH	FALSE	FALSE	LOW	LOW	FALSE	HIGH	NORMAL	HIGH	HIGH	NORMAL	FALSE	NORMAL	NORMAL	HIGH	TRUE	NORMAL	NORMAL	ZERO	LOW	HIGH	LOW	HIGH	HIGH	HIGH	LOW
FALSE	NORMAL	NORMAL	FALSE	NORMAL	FALSE	NORMAL	FALSE	LOW	LOW	FALSE	LOW	FALSE	FALSE	LOW	LOW	FALSE	ZERO	NORMAL	LOW	LOW	NORMAL	FALSE	NORMAL	NORMAL	NORMAL	FALSE	NORMAL	NORMAL	LOW	ZERO	ZERO	HIGH	HIGH	NORMAL	NORMAL	LOW
TRUE	LOW	LOW	FALSE	LOW	TRUE	LOW	FALSE	LOW	LOW	FALSE	LOW	FALSE	FALSE	LOW	LOW	FALSE	HIGH	NORMAL	HIGH	LOW	NORMAL	FALSE	HIGH	NORMAL	NORMAL	FALSE	NORMAL	LOW	ZERO	LOW	HIGH	LOW	HIGH	NORMAL	LOW	LOW
FALSE	NORMAL	NORMAL	FALSE	NORMAL	FALSE	NORMAL	FALSE	HIGH	HIGH	FALSE	HIGH	FALSE	FALSE	NORMAL	LOW	TRUE	ZERO	NORMAL	LOW	HIGH	NORMAL	FALSE	NORMAL	NORMAL	HIGH	FALSE	NORMAL	NORMAL	LOW	ZERO	ZERO	HIGH	HIGH	HIGH	NORMAL	NORMAL
FALSE	NORMAL	NORMAL	FALSE	NORMAL	FALSE	NORMAL	FALSE	HIGH	HIGH	FALSE	HIGH	FALSE	FALSE	LOW	ZERO	FALSE	ZERO	NORMAL	LOW	LOW	NORMAL	FALSE	NORMAL	NORMAL	NORMAL	FALSE	NORMAL	NORMAL	LOW	ZERO	LOW	HIGH	HIGH	HIGH	HIGH	LOW
FALSE	NORMAL	NORMAL	FALSE	NORMAL	FALSE	NORMAL	FALSE	HIGH	HIGH	FALSE	HIGH	TRUE	FALSE	NORMAL	LOW	FALSE	ZERO	NORMAL	LOW	LOW	NORMAL	FALSE	NORMAL	NORMAL	ZERO	FALSE	NORMAL	NORMAL	LOW	ZERO	ZERO	HIGH	HIGH	HIGH	HIGH	LOW
FALSE	NORMAL	NORMAL	FALSE	NORMAL	FALSE	HIGH	FALSE	LOW	LOW	FALSE	LOW	FALSE	FALSE	HIGH	ZERO	FALSE	HIGH	NORMAL	HIGH	HIGH	NORMAL	FALSE	NORMAL	NORMAL	LOW	FALSE	HIGH	HIGH	HIGH	LOW	HIGH	NORMAL	NORMAL	NORMAL	HIGH	NORMAL
FALSE	NORMAL	NORMAL	FALSE	NORMAL	FALSE	NORMAL	FALSE	HIGH	HIGH	FALSE	HIGH	FALSE	FALSE	LOW	LOW	FALSE	ZERO	NORMAL	LOW	LOW	HIGH	FALSE	NORMAL	NORMAL	HIGH	FALSE	NORMAL	NORMAL	LOW	ZERO	ZERO	HIGH	HIGH	HIGH	HIGH	LOW
TRUE	LOW	LOW	FALSE	LOW	TRUE	LOW	FALSE	HIGH	HIGH	FALSE	HIGH	FALSE	FALSE	LOW	LOW	FALSE	ZERO	NORMAL	LOW	LOW	NORMAL	FALSE	NORMAL	NORMAL	HIGH	TRUE	NORMAL	NORMAL	ZERO	ZERO	ZERO	HIGH	HIGH	HIGH	LOW	LOW
FALSE	NORMAL	NORMAL	FALSE	NORMAL	FALSE	NORMAL	FALSE	HIGH	HIGH	FALSE	HIGH	FALSE	FALSE	NORMAL	LOW	FALSE	ZERO	NORMAL	LOW	LOW	NORMAL	FALSE	NORMAL	NORMAL	HIGH	FALSE	NORMAL	NORMAL	LOW	ZERO	ZERO	HIGH	HIGH	HIGH	HIGH	HIGH
TRUE	NORMAL	NORMAL	FALSE	NORMAL	FALSE	LOW	FALSE	LOW	LOW	FALSE	LOW	FALSE	FALSE	NORMAL	LOW	FALSE	HIGH	NORMAL	HIGH	HIGH	NORMAL	FALSE	NORMAL	NORMAL	HIGH	FALSE	LOW	LOW	ZERO	LOW	HIGH	LOW	HIGH	NORMAL	LOW	LOW
FALSE	NORMAL	NORMAL	FALSE	NORMAL	FALSE	NORMAL	TRUE	NORMAL	HIGH	FALSE	HIGH	FALSE	FALSE	LOW	NORMAL	FALSE	ZERO	NORMAL	LOW	LOW	NORMAL	FALSE	NORMAL	ESOPHAGEAL	HIGH	FALSE	NORMAL	NORMAL	LOW	LOW	ZERO	HIGH	HIGH	HIGH	HIGH	LOW
FALSE	NORMAL	NORMAL	FALSE	NORMAL	FALSE	NORMAL	FALSE	HIGH	HIGH	FALSE	NORMAL	TRUE	FALSE	NORMAL	LOW	FALSE	ZERO	NORMAL	LOW	LOW	NORMAL	FALSE	NORMAL	NORMAL	HIGH	FALSE	NORMAL	NORMAL	LOW	ZERO	ZERO	HIGH	HIGH	HIGH	HIGH	NORMAL
FALSE	NORMAL	NORMAL	FALSE	NORMAL	FALSE	NORMAL	FALSE	HIGH	HIGH	FALSE	HIGH	FALSE	FALSE	LOW	LOW	FALSE	ZERO	NORMAL	LOW	LOW	NORMAL	FALSE	NORMAL	NORMAL	LOW	FALSE	NORMAL	NORMAL	LOW	ZERO	ZERO	HIGH	HIGH	HIGH	HIGH	HIGH
FALSE	NORMAL	NORMAL	FALSE	NORMAL	FALSE	NORMAL	FALSE	HIGH	HIGH	FALSE	HIGH	FALSE	FALSE	HIGH	LOW	FALSE	ZERO	LOW	LOW	LOW	HIGH	FALSE	NORMAL	NORMAL	NORMAL	FALSE	NORMAL	NORMAL	LOW	ZERO	ZERO	HIGH	HIGH	HIGH	HIGH	HIGH
FALSE	NORMAL	HIGH	TRUE	HIGH	FALSE	NORMAL	FALSE	HIGH	HIGH	FALSE	HIGH	FALSE	FALSE	LOW	LOW	FALSE	ZERO	NORMAL	LOW	LOW	NORMAL	FALSE	NORMAL	NORMAL	NORMAL	FALSE	NORMAL	NORMAL	LOW	ZERO	ZERO	HIGH	HIGH	HIGH	HIGH	LOW
FALSE	NORMAL	NORMAL	FALSE	NORMAL	FALSE	HIGH	FALSE	HIGH	HIGH	FALSE	HIGH	FALSE	FALSE	NORMAL	LOW	FALSE	ZERO	NORMAL	LOW	LOW	NORMAL	FALSE	NORMAL	NORMAL	NORMAL	FALSE	NORMAL	NORMAL	LOW	ZERO	ZERO	HIGH	HIGH	HIGH	HIGH	HIGH
FALSE	LOW	LOW	FALSE	LOW	FALSE	NORMAL	FALSE	HIGH	HIGH	FALSE	HIGH	FALSE	FALSE	LOW	LOW	FALSE	ZERO	NORMAL	LOW	LOW	NORMAL	FALSE	NORMAL	NORMAL	HIGH	FALSE	NORMAL	NORMAL	LOW	ZERO	ZERO	HIGH	HIGH	HIGH	HIGH	LOW
FALSE	LOW	NORMAL	FALSE	NORMAL	FALSE	NORMAL	FALSE	HIGH	HIGH	FALSE	HIGH	FALSE	FALSE	HIGH	NORMAL	FALSE	ZERO	NORMAL	LOW	LOW	NORMAL	FALSE	NORMAL	NORMAL	ZERO	FALSE	LOW	ZERO	LOW	ZERO	ZERO	HIGH	HIGH	HIGH	NORMAL	NORMAL
FALSE	NORMAL	NORMAL	TRUE	NORMAL	FALSE	LOW	FALSE	LOW	LOW	FALSE	LOW	FALSE	FALSE	HIGH	LOW	FALSE	HIGH	NORMAL	HIGH	HIGH	NORMAL	FALSE	NORMAL	NORMAL	HIGH	TRUE	NORMAL	NORMAL	ZERO	LOW	HIGH	LOW	NORMAL	NORMAL	LOW	LOW
FALSE	NORMAL	NORMAL	FALSE	NORMAL	FALSE	NORMAL	FALSE	LOW	LOW	FALSE	LOW	FALSE	FALSE	HIGH	LOW	FALSE	HIGH	NORMAL	HIGH	HIGH	NORMAL	FALSE	NORMAL	NORMAL	NORMAL	FALSE	HIGH	HIGH	HIGH	LOW	HIGH	LOW	NORMAL	NORMAL	NORMAL	NORMAL
FALSE	NORMAL	NORMAL	TRUE	NORMAL	FALSE	NORMAL	FALSE	HIGH	HIGH	FALSE	HIGH	FALSE	FALSE	NORMAL	LOW	FALSE	ZERO	NORMAL	LOW	LOW	NORMAL	FALSE	NORMAL	NORMAL	LOW	FALSE	NORMAL	NORMAL	LOW	ZERO	ZERO	HIGH	HIGH	HIGH	HIGH	NORMAL
FALSE	NORMAL	NORMAL	FALSE	NORMAL	FALSE	NORMAL	FALSE	HIGH	HIGH	FALSE	HIGH	FALSE	FALSE	LOW	LOW	FALSE	LOW	NORMAL	LOW	LOW	NORMAL	FALSE	NORMAL	ESOPHAGEAL	HIGH	FALSE	NORMAL	NORMAL	LOW	ZERO	LOW	HIGH	HIGH	HIGH	HIGH	LOW
FALSE	NORMAL	NORMAL	FALSE	NORMAL	FALSE	NORMAL	FALSE	HIGH	HIGH	FALSE	HIGH	FALSE	FALSE	NORMAL	ZERO	FALSE	HIGH	NORMAL	HIGH	HIGH	NORMAL	FALSE	NORMAL	NORMAL	HIGH	FALSE	NORMAL	LOW	ZERO	LOW	HIGH	NORMAL	HIGH	HIGH	HIGH	HIGH
TRUE	LOW	LOW	TRUE	LOW	TRUE	LOW	FALSE	HIGH	HIGH	FALSE	HIGH	FALSE	FALSE	NORMAL	LOW	FALSE	ZERO	NORMAL	LOW	LOW	NORMAL	FALSE	NORMAL	NORMAL	HIGH	FALSE	NORMAL	NORMAL	LOW	ZERO	ZERO	HIGH	HIGH	HIGH	NORMAL	NORMAL
FALSE	NORMAL	NORMAL	FALSE	NORMAL	FALSE	NORMAL	FALSE	LOW	LOW	FALSE	LOW	FALSE	FALSE	HIGH	ZERO	FALSE	HIGH	NORMAL	HIGH	HIGH	NORMAL	FALSE	NORMAL	NORMAL	LOW	FALSE	HIGH	HIGH	HIGH	LOW	HIGH	NORMAL	NORMAL	NORMAL	NORMAL	HIGH
FALSE	HIGH	HIGH	TRUE	HIGH	FALSE	NORMAL	FALSE	HIGH	LOW	FALSE	HIGH	FALSE	FALSE	LOW	LOW	FALSE	ZERO	NORMAL	LOW	LOW	NORMAL	FALSE	NORMAL	NORMAL	LOW	FALSE	NORMAL	NORMAL	LOW	ZERO	ZERO	HIGH	HIGH	HIGH	HIGH	LOW
FALSE	NORMAL	NORMAL	FALSE	NORMAL	FALSE	NORMAL	FALSE	LOW	LOW	FALSE	LOW	FALSE	FALSE	NORMAL	HIGH	FALSE	LOW	NORMAL	LOW	LOW	LOW	FALSE	NORMAL	NORMAL	NORMAL	FALSE	NORMAL	NORMAL	LOW	HIGH	LOW	HIGH	NORMAL	NORMAL	NORMAL	NORMAL
FALSE	NORMAL	LOW	FALSE	NORMAL	FALSE	NORMAL	FALSE	HIGH	HIGH	FALSE	HIGH	FALSE	FALSE	NORMAL	LOW	FALSE	ZERO	LOW	LOW	LOW	NORMAL	FALSE	NORMAL	NORMAL	HIGH	FALSE	NORMAL	NORMAL	LOW	ZERO	ZERO	HIGH	HIGH	HIGH	HIGH	HIGH
FALSE	NORMAL	NORMAL	FALSE	NORMAL	FALSE	NORMAL	FALSE	LOW	LOW	FALSE	LOW	TRUE	FALSE	NORMAL	LOW	FALSE	HIGH	NORMAL	HIGH	HIGH	NORMAL	FALSE	NORMAL	NORMAL	LOW	FALSE	HIGH	HIGH	HIGH	LOW	HIGH	LOW	NORMAL	NORMAL	NORMAL	NORMAL
FALSE	NORMAL	NORMAL	FALSE	NORMAL	FALSE	NORMAL	FALSE	HIGH	HIGH	FALSE	HIGH	FALSE	FALSE	NORMAL	LOW	FALSE	HIGH	NORMAL	HIGH	HIGH	NORMAL	FALSE	NORMAL	NORMAL	HIGH	FALSE	LOW	LOW	ZERO	LOW	HIGH	LOW	HIGH	HIGH	HIGH	HIGH
FALSE	LOW	NORMAL	FALSE	NORMAL	FALSE	NORMAL	FALSE	HIGH	HIGH	FALSE	HIGH	FALSE	FALSE	NORMAL	LOW	FALSE	ZERO	NORMAL	LOW	LOW	NORMAL	FALSE	HIGH	NORMAL	LOW	FALSE	NORMAL	NORMAL	LOW	ZERO	ZERO	HIGH	HIGH	HIGH	HIGH	HIGH
FALSE	NORMAL	NORMAL	FALSE	NORMAL	FALSE	NORMAL	FALSE	HIGH	HIGH	FALSE	HIGH	FALSE	FALSE	LOW	NORMAL	FALSE	ZERO	NORMAL	LOW	LOW	HIGH	TRUE	HIGH	NORMAL	HIGH	FALSE	NORMAL	NORMAL	LOW	NORMAL	NORMAL	NORMAL	HIGH	HIGH	HIGH	LOW
FALSE	HIGH	HIGH	TRUE	HIGH	FALSE	LOW	FALSE	HIGH	HIGH	FALSE	HIGH	FALSE	FALSE	NORMAL	LOW	FALSE	ZERO	NORMAL	LOW	LOW	NORMAL	FALSE	NORMAL	NORMAL	LOW	FALSE	NORMAL	NORMAL	LOW	ZERO	ZERO	HIGH	HIGH	HIGH	NORMAL	NORMAL
FALSE	NORMAL	NORMAL	FALSE	NORMAL	FALSE	NORMAL	FALSE	HIGH	HIGH	FALSE	HIGH	FALSE	FALSE	NORMAL	LOW	FALSE	ZERO	NORMAL	LOW	LOW	NORMAL	FALSE	NORMAL	NORMAL	HIGH	FALSE	NORMAL	NORMAL	LOW	ZERO	ZERO	HIGH	HIGH	HIGH	HIGH	HIGH
FALSE	NORMAL	NORMAL	FALSE	NORMAL	FALSE	NORMAL	FALSE	HIGH	HIGH	FALSE	HIGH	FALSE	FALSE	NORMAL	LOW	FALSE	ZERO	NORMAL	LOW	LOW	NORMAL	FALSE	NORMAL	NORMAL	LOW	FALSE	NORMAL	NORMAL	LOW	ZERO	ZERO	HIGH	HIGH	HIGH	HIGH	HIGH
FALSE	HIGH	HIGH	FALSE	HIGH	FALSE	NORMAL	FALSE	LOW	LOW	FALSE	LOW	FALSE	FALSE	HIGH	LOW	FALSE	ZERO	NORMAL	LOW	LOW	NORMAL	FALSE	NORMAL	NORMAL	LOW	FALSE	NORMAL	NORMAL	LOW	ZERO	ZERO	HIGH	HIGH	NORMAL	NORMAL	NORMAL
FALSE	NORMAL	NORMAL	FALSE	NORMAL	FALSE	NORMAL	TRUE	NORMAL	HIGH	FALSE	HIGH	FALSE	FALSE	NORMAL	LOW	FALSE	ZERO	LOW	LOW	LOW	NORMAL	FALSE	NORMAL	NORMAL	LOW	FALSE	NORMAL	NORMAL	LOW	ZERO	ZERO	HIGH	HIGH	HIGH	HIGH	HIGH
FALSE	NORMAL	NORMAL	FALSE	NORMAL	FALSE	NORMAL	FALSE	HIGH	HIGH	FALSE	HIGH	FALSE	FALSE	NORMAL	LOW	FALSE	ZERO	NORMAL	LOW	LOW	NORMAL	FALSE	NORMAL	NORMAL	NORMAL	FALSE	NORMAL	NORMAL	LOW	ZERO	ZERO	HIGH	HIGH	HIGH	HIGH	HIGH
FALSE	NORMAL	NORMAL	FALSE	NORMAL	FALSE	HIGH	FALSE	HIGH	HIGH	FALSE	HIGH	TRUE	FALSE	NORMAL	LOW	FALSE	ZERO	NORMAL	LOW	LOW	NORMAL	FALSE	NORMAL	NORMAL	LOW	FALSE	NORMAL	NORMAL	LOW	ZERO	ZERO	HIGH	HIGH	HIGH	HIGH	HIGH
FALSE	NORMAL	NORMAL	FALSE	NORMAL	FALSE	NORMAL	FALSE	HIGH	HIGH	FALSE	HIGH	FALSE	FALSE	LOW	LOW	FALSE	ZERO	NORMAL	LOW	LOW	NORMAL	FALSE	NORMAL	NORMAL	HIGH	FALSE	NORMAL	NORMAL	LOW	ZERO	LOW	HIGH	HIGH	HIGH	HIGH	LOW
FALSE	NORMAL	NORMAL	FALSE	NORMAL	FALSE	NORMAL	FALSE	HIGH	NORMAL	TRUE	NORMAL	FALSE	FALSE	NORMAL	LOW	FALSE	ZERO	NORMAL	LOW	LOW	NORMAL	FALSE	NORMAL	NORMAL	HIGH	FALSE	NORMAL	NORMAL	LOW	ZERO	ZERO	HIGH	HIGH	HIGH	HIGH	HIGH
FALSE	HIGH	HIGH	TRUE	HIGH	FALSE	LOW	FALSE	HIGH	HIGH	FALSE	HIGH	FALSE	FALSE	LOW	LOW	FALSE	ZERO	NORMAL	LOW	LOW	NORMAL	FALSE	NORMAL	NORMAL	HIGH	FALSE	NORMAL	NORMAL	LOW	ZERO	ZERO	HIGH	HIGH	HIGH	LOW	LOW
FALSE	HIGH	HIGH	TRUE	HIGH	FALSE	LOW	FALSE	HIGH	HIGH	FALSE	HIGH	FALSE	FALSE	NORMAL	LOW	FALSE	HIGH	NORMAL	HIGH	HIGH	HIGH	FALSE	NORMAL	NORMAL	HIGH	FALSE	LOW	LOW	ZERO	LOW	HIGH	LOW	HIGH	HIGH	LOW	LOW
FALSE	HIGH	HIGH	TRUE	HIGH	FALSE	LOW	FALSE	LOW	LOW	FALSE	LOW	FALSE	FALSE	HIGH	LOW	FALSE	ZERO	NORMAL	LOW	LOW	NORMAL	FALSE	NORMAL	NORMAL	ZERO	FALSE	NORMAL	NORMAL	LOW	ZERO	ZERO	HIGH	HIGH	NORMAL	LOW	LOW
FALSE	NORMAL	NORMAL	FALSE	NORMAL	FALSE	NORMAL	FALSE	LOW	LOW	FALSE	LOW	FALSE	FALSE	HIGH	LOW	FALSE	HIGH	NORMAL	HIGH	HIGH	NORMAL	FALSE	NORMAL	NORMAL	HIGH	TRUE	NORMAL	NORMAL	ZERO	LOW	HIGH	LOW	NORMAL	NORMAL	NORMAL	HIGH
FALSE	LOW	NORMAL	FALSE	NORMAL	FALSE	NORMAL	FALSE	HIGH	HIGH	FALSE	HIGH	FALSE	FALSE	HIGH	LOW	FALSE	ZERO	NORMAL	LOW	LOW	NORMAL	FALSE	NORMAL	NORMAL	NORMAL	FALSE	NORMAL	NORMAL	LOW	ZERO	ZERO	HIGH	HIGH	HIGH	HIGH	HIGH
FALSE	NORMAL	NORMAL	FALSE	NORMAL	FALSE	NORMAL	FALSE	HIGH	HIGH	FALSE	HIGH	FALSE	FALSE	HIGH	LOW	FALSE	ZERO	NORMAL	LOW	LOW	NORMAL	FALSE	NORMAL	NORMAL	NORMAL	FALSE	NORMAL	NORMAL	LOW	ZERO	ZERO	HIGH	HIGH	HIGH	HIGH	NORMAL
FALSE	NORMAL	NORMAL	FALSE	NORMAL	FALSE	HIGH	FALSE	HIGH	HIGH	FALSE	HIGH	FALSE	FALSE	NORMAL	LOW	TRUE	ZERO	NORMAL	LOW	LOW	NORMAL	FALSE	NORMAL	NORMAL	ZERO	FALSE	NORMAL	NORMAL	LOW	ZERO	ZERO	HIGH	HIGH	HIGH	HIGH	HIGH
FALSE	NORMAL	HIGH	TRUE	HIGH	FALSE	NORMAL	FALSE	HIGH	HIGH	FALSE	HIGH	FALSE	FALSE	LOW	LOW	FALSE	ZERO	NORMAL	LOW	LOW	NORMAL	FALSE	NORMAL	NORMAL	NORMAL	FALSE	NORMAL	NORMAL	LOW	ZERO	ZERO	HIGH	HIGH	HIGH	HIGH	LOW
FALSE	NORMAL	NORMAL	TRUE	NORMAL	FALSE	NORMAL	FALSE	LOW	LOW	FALSE	LOW	FALSE	FALSE	HIGH	LOW	FALSE	ZERO	NORMAL	LOW	LOW	NORMAL	FALSE	NORMAL	NORMAL	HIGH	FALSE	NORMAL	NORMAL	LOW	ZERO	ZERO	HIGH	NORMAL	NORMAL	NORMAL	HIGH
FALSE	LOW	NORMAL	FALSE	NORMAL	FALSE	NORMAL	TRUE	NORMAL	HIGH	FALSE	HIGH	FALSE	FALSE	LOW	LOW	FALSE	HIGH	NORMAL	HIGH	HIGH	NORMAL	FALSE	NORMAL	NORMAL	HIGH	TRUE	NORMAL	NORMAL	ZERO	LOW	HIGH	LOW	HIGH	HIGH	HIGH	NORMAL
TRUE	LOW	LOW	FALSE	LOW	TRUE	LOW	TRUE	NORMAL	LOW	FALSE	LOW	FALSE	FALSE	HIGH	LOW	FALSE	ZERO	NORMAL	LOW	LOW	NORMAL	FALSE	HIGH	NORMAL	LOW	FALSE	NORMAL	NORMAL	LOW	ZERO	ZERO	HIGH	NORMAL	NORMAL	LOW	NORMAL
FALSE	NORMAL	NORMAL	FALSE	NORMAL	FALSE	NORMAL	FALSE	HIGH	HIGH	FALSE	HIGH	FALSE	FALSE	LOW	LOW	FALSE	ZERO	NORMAL	LOW	LOW	NORMAL	FALSE	NORMAL	NORMAL	NORMAL	FALSE	NORMAL	NORMAL	LOW	ZERO	ZERO	HIGH	HIGH	HIGH	HIGH	LOW
FALSE	NORMAL	NORMAL	FALSE	NORMAL	FALSE	NORMAL	FALSE	HIGH	HIGH	FALSE	HIGH	FALSE	FALSE	LOW	LOW	FALSE	ZERO	NORMAL	LOW	LOW	NORMAL	FALSE	NORMAL	NORMAL	LOW	FALSE	NORMAL	NORMAL	LOW	ZERO	ZERO	HIGH	HIGH	HIGH	HIGH	LOW
FALSE	NORMAL	NORMAL	FALSE	NORMAL	FALSE	NORMAL	FALSE	HIGH	NORMAL	TRUE	NORMAL	FALSE	FALSE	NORMAL	LOW	FALSE	HIGH	NORMAL	HIGH	HIGH	NORMAL	FALSE	NORMAL	NORMAL	LOW	FALSE	NORMAL	NORMAL	HIGH	LOW	HIGH	LOW	HIGH	HIGH	HIGH	HIGH
FALSE	NORMAL	NORMAL	FALSE	NORMAL	FALSE	NORMAL	FALSE	NORMAL	LOW	FALSE	LOW	FALSE	FALSE	LOW	LOW	FALSE	ZERO	NORMAL	LOW	LOW	NORMAL	FALSE	HIGH	NORMAL	NORMAL	FALSE	NORMAL	NORMAL	LOW	ZERO	NORMAL	NORMAL	HIGH	LOW	LOW	LOW
FALSE	NORMAL	NORMAL	FALSE	NORMAL	FALSE	NORMAL	FALSE	HIGH	HIGH	FALSE	HIGH	FALSE	FALSE	HIGH	LOW	FALSE	ZERO	NORMAL	LOW	LOW	LOW	FALSE	NORMAL	NORMAL	NORMAL	FALSE	NORMAL	NORMAL	LOW	ZERO	ZERO	HIGH	HIGH	HIGH	HIGH	HIGH
FALSE	NORMAL	NORMAL	FALSE	NORMAL	FALSE	NORMAL	FALSE	HIGH	HIGH	FALSE	HIGH	FALSE	FALSE	NORMAL	LOW	FALSE	ZERO	NORMAL	LOW	LOW	NORMAL	FALSE	NORMAL	NORMAL	LOW	FALSE	NORMAL	NORMAL	LOW	ZERO	ZERO	HIGH	HIGH	HIGH	HIGH	HIGH
FALSE	HIGH	HIGH	TRUE	HIGH	FALSE	NORMAL	FALSE	HIGH	HIGH	FALSE	HIGH	FALSE	FALSE	HIGH	HIGH	TRUE	ZERO	NORMAL	LOW	LOW	NORMAL	FALSE	NORMAL	NORMAL	ZERO	FALSE	HIGH	HIGH	HIGH	ZERO	ZERO	HIGH	HIGH	HIGH	NORMAL	HIGH
FALSE	HIGH	HIGH	TRUE	HIGH	FALSE	NORMAL	FALSE	HIGH	HIGH	FALSE	HIGH	FALSE	FALSE	LOW	LOW	FALSE	ZERO	NORMAL	LOW	LOW	NORMAL	FALSE	NORMAL	NORMAL	NORMAL	FALSE	NORMAL	NORMAL	LOW	ZERO	ZERO	HIGH	HIGH	HIGH	HIGH	LOW
FALSE	NORMAL	NORMAL	FALSE	NORMAL	FALSE	NORMAL	FALSE	HIGH	HIGH	FALSE	HIGH	FALSE	FALSE	NORMAL	LOW	FALSE	HIGH	NORMAL	HIGH	HIGH	NORMAL	FALSE	NORMAL	NORMAL	LOW	FALSE	NORMAL	NORMAL	HIGH	LOW	HIGH	LOW	HIGH	HIGH	HIGH	LOW
FALSE	NORMAL	NORMAL	FALSE	NORMAL	FALSE	NORMAL	FALSE	HIGH	HIGH	FALSE	HIGH	FALSE	FALSE	NORMAL	LOW	FALSE	ZERO	NORMAL	LOW	LOW	NORMAL	FALSE	NORMAL	NORMAL	HIGH	FALSE	HIGH	ZERO	ZERO	ZERO	ZERO	HIGH	HIGH	HIGH	HIGH	HIGH
FALSE	LOW	LOW	FALSE	LOW	FALSE	NORMAL	FALSE	LOW	HIGH	FALSE	HIGH	FALSE	FALSE	LOW	LOW	FALSE	HIGH	NORMAL	HIGH	HIGH	HIGH	FALSE	NORMAL	NORMAL	HIGH	TRUE	NORMAL	NORMAL	ZERO	LOW	HIGH	LOW	HIGH	HIGH	HIGH	LOW
FALSE	HIGH	HIGH	FALSE	HIGH	FALSE	NORMAL	FALSE	HIGH	HIGH	FALSE	HIGH	FALSE	FALSE	LOW	LOW	FALSE	ZERO	NORMAL	LOW	LOW	NORMAL	FALSE	NORMAL	NORMAL	NORMAL	FALSE	NORMAL	NORMAL	LOW	ZERO	ZERO	HIGH	HIGH	HIGH	HIGH	LOW
FALSE	NORMAL	NORMAL	FALSE	NORMAL	FALSE	NORMAL	FALSE	HIGH	HIGH	FALSE	HIGH	FALSE	FALSE	HIGH	LOW	FALSE	ZERO	NORMAL	LOW	LOW	NORMAL	FALSE	NORMAL	NORMAL	HIGH	FALSE	NORMAL	NORMAL	LOW	ZERO	ZERO	HIGH	HIGH	HIGH	HIGH	HIGH
FALSE	NORMAL	NORMAL	FALSE	NORMAL	FALSE	NORMAL	FALSE	LOW	LOW	FALSE	LOW	FALSE	FALSE	NORMAL	LOW	FALSE	ZERO	NORMAL	LOW	LOW	NORMAL	FALSE	NORMAL	NORMAL	NORMAL	FALSE	NORMAL	NORMAL	LOW	ZERO	ZERO	HIGH	HIGH	NORMAL	NORMAL	LOW
FALSE	NORMAL	NORMAL	FALSE	NORMAL	FALSE	NORMAL	FALSE	HIGH	HIGH	FALSE	HIGH	FALSE	FALSE	LOW	LOW	FALSE	HIGH	NORMAL	HIGH	HIGH	NORMAL	FALSE	NORMAL	NORMAL	HIGH	TRUE	LOW	LOW	ZERO	LOW	HIGH	LOW	HIGH	HIGH	HIGH	LOW
FALSE	HIGH	HIGH	TRUE	HIGH	FALSE	LOW	TRUE	NORMAL	HIGH	FALSE	HIGH	FALSE	FALSE	NORMAL	LOW	TRUE	ZERO	NORMAL	LOW	LOW	NORMAL	FALSE	NORMAL	NORMAL	NORMAL	FALSE	NORMAL	NORMAL	LOW	ZERO	ZERO	HIGH	HIGH	HIGH	LOW	LOW
FALSE	NORMAL	NORMAL	FALSE	NORMAL	FALSE	NORMAL	FALSE	HIGH	HIGH	FALSE	HIGH	TRUE	FALSE	LOW	LOW	FALSE	ZERO	NORMAL	LOW	LOW	NORMAL	FALSE	NORMAL	NORMAL	HIGH	FALSE	NORMAL	NORMAL	LOW	ZERO	ZERO	HIGH	HIGH	HIGH	HIGH	LOW
FALSE	NORMAL	NORMAL	FALSE	NORMAL	FALSE	NORMAL	FALSE	HIGH	HIGH	FALSE	HIGH	FALSE	FALSE	LOW	LOW	FALSE	NORMAL	NORMAL	LOW	LOW	NORMAL	FALSE	HIGH	ONESIDED	HIGH	FALSE	NORMAL	NORMAL	LOW	ZERO	LOW	HIGH	HIGH	HIGH	HIGH	LOW
FALSE	NORMAL	NORMAL	FALSE	NORMAL	FALSE	NORMAL	FALSE	NORMAL	HIGH	TRUE	HIGH	FALSE	FALSE	NORMAL	LOW	FALSE	ZERO	NORMAL	LOW	LOW	HIGH	FALSE	NORMAL	NORMAL	NORMAL	FALSE	NORMAL	NORMAL	LOW	ZERO	ZERO	HIGH	HIGH	LOW	LOW	LOW
FALSE	NORMAL	NORMAL	FALSE	NORMAL	FALSE	NORMAL	FALSE	HIGH	HIGH	FALSE	HIGH	FALSE	FALSE	NORMAL	LOW	FALSE	ZERO	NORMAL	LOW	LOW	NORMAL	FALSE	NORMAL	NORMAL	HIGH	FALSE	NORMAL	NORMAL	LOW	ZERO	ZERO	HIGH	HIGH	HIGH	HIGH	HIGH
FALSE	NORMAL	HIGH	TRUE	HIGH	FALSE	NORMAL	FALSE	HIGH	HIGH	FALSE	HIGH	FALSE	FALSE	HIGH	LOW	FALSE	ZERO	NORMAL	LOW	LOW	NORMAL	FALSE	NORMAL	NORMAL	HIGH	FALSE	NORMAL	NORMAL	LOW	ZERO	ZERO	HIGH	HIGH	HIGH	HIGH	HIGH
FALSE	NORMAL	HIGH	FALSE	NORMAL	FALSE	NORMAL	FALSE	HIGH	HIGH	FALSE	HIGH	FALSE	FALSE	NORMAL	LOW	FALSE	HIGH	NORMAL	HIGH	HIGH	NORMAL	FALSE	NORMAL	NORMAL	HIGH	FALSE	LOW	LOW	ZERO	LOW	HIGH	LOW	HIGH	HIGH	HIGH	HIGH
FALSE	NORMAL	NORMAL	FALSE	NORMAL	FALSE	NORMAL	FALSE	HIGH	HIGH	FALSE	HIGH	TRUE	FALSE	HIGH	LOW	FALSE	ZERO	NORMAL	LOW	LOW	NORMAL	FALSE	HIGH	NORMAL	ZERO	FALSE	NORMAL	NORMAL	LOW	ZERO	ZERO	HIGH	HIGH	HIGH	HIGH	HIGH
FALSE	NORMAL	NORMAL	FALSE	NORMAL	FALSE	NORMAL	FALSE	HIGH	HIGH	FALSE	HIGH	FALSE	FALSE	LOW	NORMAL	FALSE	ZERO	NORMAL	LOW	LOW	NORMAL	FALSE	NORMAL	ESOPHAGEAL	NORMAL	FALSE	NORMAL	NORMAL	LOW	LOW	ZERO	HIGH	HIGH	HIGH	HIGH	LOW
FALSE	NORMAL	NORMAL	TRUE	NORMAL	FALSE	LOW	FALSE	HIGH	NORMAL	TRUE	NORMAL	FALSE	FALSE	LOW	LOW	FALSE	ZERO	NORMAL	LOW	LOW	NORMAL	FALSE	NORMAL	NORMAL	LOW	FALSE	NORMAL	NORMAL	LOW	ZERO	ZERO	HIGH	HIGH	HIGH	LOW	LOW
FALSE	NORMAL	NORMAL	FALSE	NORMAL	FALSE	NORMAL	FALSE	HIGH	HIGH	FALSE	HIGH	FALSE	FALSE	NORMAL	LOW	FALSE	HIGH	NORMAL	HIGH	HIGH	NORMAL	FALSE	NORMAL	NORMAL	HIGH	FALSE	LOW	LOW	ZERO	LOW	HIGH	LOW	HIGH	HIGH	HIGH	HIGH
FALSE	NORMAL	HIGH	TRUE	HIGH	FALSE	LOW	TRUE	NORMAL	LOW	TRUE	NORMAL	FALSE	FALSE	LOW	HIGH	FALSE	HIGH	NORMAL	LOW	LOW	NORMAL	FALSE	HIGH	ONESIDED	HIGH	FALSE	HIGH	HIGH	HIGH	HIGH	NORMAL	NORMAL	HIGH	HIGH	LOW	LOW
TRUE	NORMAL	LOW	FALSE	LOW	TRUE	LOW	TRUE	LOW	LOW	FALSE	NORMAL	FALSE	FALSE	NORMAL	LOW	FALSE	ZERO	NORMAL	LOW	LOW	NORMAL	FALSE	NORMAL	NORMAL	NORMAL	FALSE	NORMAL	NORMAL	LOW	ZERO	ZERO	HIGH	HIGH	LOW	LOW	LOW
FALSE	NORMAL	NORMAL	FALSE	NORMAL	FALSE	NORMAL	FALSE	HIGH	HIGH	FALSE	HIGH	FALSE	FALSE	LOW	LOW	FALSE	HIGH	NORMAL	HIGH	LOW	NORMAL	FALSE	HIGH	NORMAL	NORMAL	FALSE	NORMAL	NORMAL	LOW	LOW	HIGH	LOW	HIGH	HIGH	HIGH	NORMAL
FALSE	HIGH	HIGH	TRUE	HIGH	FALSE	NORMAL	FALSE	HIGH	HIGH	FALSE	HIGH	FALSE	FALSE	LOW	LOW	FALSE	ZERO	NORMAL	LOW	LOW	NORMAL	FALSE	NORMAL	NORMAL	NORMAL	FALSE	NORMAL	NORMAL	LOW	ZERO	ZERO	HIGH	HIGH	HIGH	HIGH	LOW
FALSE	NORMAL	NORMAL	FALSE	NORMAL	FALSE	NORMAL	FALSE	HIGH	HIGH	FALSE	HIGH	FALSE	FALSE	LOW	LOW	FALSE	ZERO	NORMAL	LOW	LOW	HIGH	FALSE	NORMAL	NORMAL	HIGH	TRUE	NORMAL	NORMAL	ZERO	ZERO	ZERO	HIGH	HIGH	HIGH	HIGH	LOW
FALSE	NORMAL	NORMAL	FALSE	NORMAL	FALSE	LOW	FALSE	HIGH	NORMAL	TRUE	NORMAL	FALSE	FALSE	LOW	LOW	FALSE	ZERO	NORMAL	LOW	LOW	NORMAL	FALSE	NORMAL	NORMAL	LOW	FALSE	NORMAL	NORMAL	LOW	ZERO	ZERO	HIGH	HIGH	HIGH	LOW	LOW
FALSE	NORMAL	NORMAL	FALSE	NORMAL	FALSE	NORMAL	FALSE	HIGH	HIGH	FALSE	HIGH	FALSE	FALSE	HIGH	LOW	FALSE	ZERO	NORMAL	LOW	LOW	NORMAL	FALSE	NORMAL	NORMAL	ZERO	FALSE	NORMAL	NORMAL	LOW	ZERO	ZERO	HIGH	HIGH	HIGH	HIGH	HIGH
FALSE	LOW	LOW	FALSE	LOW	FALSE	NORMAL	FALSE	HIGH	NORMAL	TRUE	NORMAL	FALSE	FALSE	HIGH	LOW	FALSE	ZERO	NORMAL	LOW	LOW	NORMAL	FALSE	NORMAL	NORMAL	HIGH	FALSE	NORMAL	NORMAL	LOW	ZERO	ZERO	HIGH	HIGH	HIGH	HIGH	HIGH
FALSE	NORMAL	NORMAL	FALSE	NORMAL	FALSE	HIGH	FALSE	HIGH	HIGH	FALSE	HIGH	FALSE	FALSE	LOW	LOW	FALSE	HIGH	NORMAL	HIGH	HIGH	NORMAL	FALSE	NORMAL	NORMAL	LOW	FALSE	NORMAL	NORMAL	HIGH	LOW	HIGH	LOW	HIGH	HIGH	HIGH	NORMAL
FALSE	LOW	NORMAL	FALSE	NORMAL	FALSE	NORMAL	FALSE	HIGH	HIGH	FALSE	HIGH	FALSE	FALSE	HIGH	LOW	FALSE	ZERO	NORMAL	LOW	LOW	NORMAL	FALSE	NORMAL	NORMAL	LOW	FALSE	NORMAL	NORMAL	LOW	ZERO	ZERO	HIGH	HIGH	HIGH	HIGH	HIGH
FALSE	HIGH	HIGH	FALSE	HIGH	FALSE	NORMAL	FALSE	HIGH	HIGH	FALSE	HIGH	FALSE	FALSE	LOW	LOW	FALSE	HIGH	NORMAL	HIGH	HIGH	NORMAL	FALSE	NORMAL	NORMAL	HIGH	FALSE	LOW	LOW	ZERO	LOW	HIGH	LOW	HIGH	HIGH	HIGH	LOW
TRUE	LOW	LOW	FALSE	LOW	TRUE	LOW	FALSE	LOW	LOW	FALSE	LOW	FALSE	FALSE	HIGH	LOW	FALSE	HIGH	NORMAL	HIGH	HIGH	NORMAL	FALSE	NORMAL	NORMAL	LOW	FALSE	HIGH	HIGH	HIGH	LOW	HIGH	LOW	NORMAL	NORMAL	LOW	NORMAL
FALSE	NORMAL	NORMAL	FALSE	NORMAL	FALSE	NORMAL	FALSE	LOW	LOW	FALSE	LOW	FALSE	FALSE	LOW	ZERO	FALSE	ZERO	NORMAL	LOW	LOW	NORMAL	FALSE	NORMAL	NORMAL	LOW	FALSE	NORMAL	NORMAL	LOW	ZERO	ZERO	LOW	HIGH	NORMAL	NORMAL	LOW
FALSE	HIGH	HIGH	TRUE	HIGH	FALSE	LOW	FALSE	LOW	LOW	FALSE	LOW	FALSE	FALSE	LOW	LOW	FALSE	HIGH	NORMAL	HIGH	HIGH	NORMAL	FALSE	NORMAL	NORMAL	HIGH	TRUE	NORMAL	NORMAL	ZERO	LOW	HIGH	LOW	HIGH	NORMAL	LOW	LOW
FALSE	NORMAL	NORMAL	FALSE	NORMAL	FALSE	HIGH	FALSE	HIGH	HIGH	FALSE	HIGH	FALSE	FALSE	NORMAL	LOW	FALSE	NORMAL	NORMAL	LOW	LOW	NORMAL	FALSE	NORMAL	NORMAL	HIGH	FALSE	NORMAL	NORMAL	LOW	ZERO	ZERO	HIGH	HIGH	HIGH	HIGH	NORMAL
FALSE	NORMAL	NORMAL	FALSE	NORMAL	FALSE	NORMAL	FALSE	LOW	LOW	FALSE	LOW	FALSE	FALSE	LOW	LOW	FALSE	ZERO	NORMAL	LOW	LOW	NORMAL	FALSE	NORMAL	NORMAL	LOW	FALSE	NORMAL	NORMAL	LOW	ZERO	ZERO	HIGH	HIGH	LOW	LOW	LOW
FALSE	NORMAL	NORMAL	FALSE	NORMAL	FALSE	LOW	FALSE	HIGH	HIGH	FALSE	HIGH	FALSE	FALSE	HIGH	LOW	FALSE	ZERO	NORMAL	LOW	NORMAL	NORMAL	FALSE	NORMAL	NORMAL	NORMAL	FALSE	NORMAL	NORMAL	LOW	ZERO	ZERO	HIGH	HIGH	HIGH	NORMAL	HIGH
FALSE	HIGH	HIGH	TRUE	HIGH	FALSE	LOW	FALSE	HIGH	HIGH	FALSE	HIGH	FALSE	FALSE	HIGH	LOW	FALSE	ZERO	NORMAL	LOW	LOW	NORMAL	FALSE	NORMAL	NORMAL	NORMAL	FALSE	NORMAL	NORMAL	LOW	ZERO	ZERO	HIGH	HIGH	HIGH	LOW	LOW
FALSE	HIGH	HIGH	TRUE	HIGH	FALSE	LOW	FALSE	HIGH	HIGH	FALSE	HIGH	FALSE	FALSE	LOW	LOW	FALSE	HIGH	NORMAL	HIGH	HIGH	HIGH	FALSE	NORMAL	NORMAL	LOW	FALSE	HIGH	HIGH	HIGH	LOW	HIGH	LOW	HIGH	HIGH	NORMAL	LOW
FALSE	NORMAL	NORMAL	FALSE	NORMAL	FALSE	LOW	FALSE	HIGH	HIGH	FALSE	HIGH	FALSE	FALSE	NORMAL	LOW	FALSE	HIGH	NORMAL	HIGH	HIGH	NORMAL	FALSE	NORMAL	NORMAL	HIGH	TRUE	NORMAL	NORMAL	ZERO	LOW	HIGH	LOW	HIGH	HIGH	NORMAL	NORMAL
TRUE	LOW	LOW	FALSE	LOW	TRUE	NORMAL	FALSE	HIGH	HIGH	FALSE	HIGH	FALSE	FALSE	NORMAL	LOW	FALSE	ZERO	NORMAL	LOW	LOW	LOW	FALSE	NORMAL	NORMAL	NORMAL	FALSE	NORMAL	NORMAL	LOW	ZERO	ZERO	HIGH	HIGH	HIGH	HIGH	HIGH
TRUE	LOW	LOW	FALSE	LOW	TRUE	LOW	FALSE	HIGH	HIGH	FALSE	HIGH	FALSE	FALSE	HIGH	LOW	FALSE	ZERO	NORMAL	LOW	LOW	NORMAL	FALSE	HIGH	NORMAL	HIGH	FALSE	NORMAL	NORMAL	LOW	ZERO	ZERO	HIGH	HIGH	HIGH	LOW	NORMAL
FALSE	NORMAL	NORMAL	FALSE	NORMAL	FALSE	NORMAL	FALSE	LOW	LOW	FALSE	LOW	FALSE	FALSE	LOW	LOW	FALSE	ZERO	NORMAL	LOW	LOW	NORMAL	FALSE	NORMAL	NORMAL	LOW	FALSE	NORMAL	NORMAL	LOW	ZERO	ZERO	HIGH	HIGH	NORMAL	NORMAL	LOW
FALSE	NORMAL	NORMAL	FALSE	NORMAL	FALSE	NORMAL	FALSE	HIGH	HIGH	FALSE	HIGH	FALSE	FALSE	LOW	LOW	TRUE	ZERO	NORMAL	LOW	LOW	NORMAL	FALSE	NORMAL	NORMAL	HIGH	FALSE	NORMAL	NORMAL	LOW	ZERO	ZERO	HIGH	HIGH	HIGH	HIGH	LOW
FALSE	HIGH	HIGH	TRUE	HIGH	FALSE	NORMAL	FALSE	HIGH	HIGH	FALSE	HIGH	FALSE	FALSE	NORMAL	NORMAL	FALSE	ZERO	LOW	LOW	LOW	NORMAL	FALSE	HIGH	ONESIDED	HIGH	FALSE	NORMAL	NORMAL	LOW	LOW	LOW	HIGH	HIGH	HIGH	HIGH	HIGH
FALSE	NORMAL	NORMAL	FALSE	NORMAL	FALSE	NORMAL	TRUE	NORMAL	HIGH	FALSE	HIGH	FALSE	FALSE	NORMAL	LOW	FALSE	ZERO	NORMAL	LOW	LOW	NORMAL	FALSE	NORMAL	NORMAL	LOW	FALSE	NORMAL	NORMAL	LOW	ZERO	ZERO	HIGH	HIGH	HIGH	HIGH	HIGH
FALSE	NORMAL	HIGH	FALSE	NORMAL	FALSE	NORMAL	TRUE	NORMAL	LOW	FALSE	LOW	FALSE	FALSE	HIGH	LOW	FALSE	ZERO	NORMAL	LOW	LOW	NORMAL	FALSE	NORMAL	NORMAL	NORMAL	FALSE	NORMAL	NORMAL	LOW	ZERO	ZERO	HIGH	HIGH	NORMAL	NORMAL	HIGH
FALSE	NORMAL	NORMAL	FALSE	NORMAL	FALSE	NORMAL	FALSE	HIGH	NORMAL	TRUE	NORMAL	FALSE	FALSE	HIGH	LOW	FALSE	ZERO	NORMAL	LOW	LOW	NORMAL	FALSE	NORMAL	NORMAL	HIGH	FALSE	NORMAL	NORMAL	LOW	ZERO	ZERO	HIGH	HIGH	HIGH	HIGH	HIGH
FALSE	NORMAL	NORMAL	FALSE	NORMAL	FALSE	NORMAL	FALSE	HIGH	HIGH	FALSE	HIGH	FALSE	FALSE	LOW	LOW	FALSE	NORMAL	NORMAL	LOW	LOW	NORMAL	FALSE	HIGH	ONESIDED	LOW	TRUE	NORMAL	NORMAL	ZERO	ZERO	NORMAL	NORMAL	HIGH	HIGH	HIGH	LOW
FALSE	LOW	NORMAL	FALSE	NORMAL	FALSE	NORMAL	FALSE	HIGH	HIGH	FALSE	HIGH	FALSE	FALSE	LOW	NORMAL	FALSE	LOW	NORMAL	LOW	LOW	LOW	FALSE	HIGH	ONESIDED	HIGH	FALSE	NORMAL	NORMAL	LOW	LOW	LOW	HIGH	HIGH	HIGH	HIGH	LOW
FALSE	HIGH	HIGH	TRUE	HIGH	FALSE	NORMAL	FALSE	HIGH	HIGH	FALSE	HIGH	FALSE	FALSE	LOW	LOW	FALSE	ZERO	NORMAL	LOW	LOW	NORMAL	FALSE	HIGH	NORMAL	NORMAL	FALSE	NORMAL	NORMAL	LOW	ZERO	ZERO	HIGH	HIGH	HIGH	HIGH	LOW
FALSE	NORMAL	NORMAL	FALSE	NORMAL	FALSE	NORMAL	FALSE	HIGH	HIGH	FALSE	HIGH	FALSE	FALSE	HIGH	NORMAL	FALSE	NORMAL	NORMAL	LOW	LOW	NORMAL	FALSE	HIGH	ONESIDED	LOW	TRUE	NORMAL	NORMAL	ZERO	ZERO	NORMAL	NORMAL	HIGH	HIGH	HIGH	HIGH
FALSE	NORMAL	NORMAL	FALSE	NORMAL	FALSE	NORMAL	FALSE	HIGH	HIGH	FALSE	HIGH	FALSE	FALSE	NORMAL	LOW	FALSE	ZERO	NORMAL	LOW	LOW	NORMAL	FALSE	NORMAL	NORMAL	LOW	FALSE	NORMAL	NORMAL	LOW	ZERO	ZERO	HIGH	HIGH	HIGH	HIGH	LOW
FALSE	NORMAL	NORMAL	FALSE	NORMAL	FALSE	NORMAL	FALSE	HIGH	HIGH	FALSE	HIGH	FALSE	FALSE	HIGH	LOW	TRUE	ZERO	NORMAL	LOW	LOW	NORMAL	FALSE	NORMAL	NORMAL	HIGH	FALSE	NORMAL	NORMAL	LOW	ZERO	ZERO	HIGH	HIGH	HIGH	HIGH	HIGH
FALSE	NORMAL	NORMAL	FALSE	NORMAL	FALSE	HIGH	FALSE	HIGH	HIGH	FALSE	HIGH	FALSE	FALSE	HIGH	LOW	FALSE	ZERO	NORMAL	LOW	LOW	NORMAL	FALSE	NORMAL	NORMAL	HIGH	FALSE	NORMAL	NORMAL	LOW	ZERO	ZERO	HIGH	HIGH	HIGH	HIGH	HIGH
FALSE	HIGH	HIGH	FALSE	HIGH	FALSE	NORMAL	FALSE	HIGH	HIGH	FALSE	HIGH	FALSE	FALSE	LOW	LOW	FALSE	ZERO	NORMAL	LOW	LOW	NORMAL	FALSE	NORMAL	NORMAL	LOW	FALSE	NORMAL	NORMAL	LOW	ZERO	ZERO	HIGH	HIGH	HIGH	HIGH	LOW
FALSE	LOW	NORMAL	FALSE	NORMAL	FALSE	NORMAL	FALSE	HIGH	NORMAL	TRUE	NORMAL	FALSE	FALSE	LOW	LOW	FALSE	ZERO	NORMAL	LOW	LOW	NORMAL	FALSE	NORMAL	NORMAL	HIGH	FALSE	NORMAL	NORMAL	LOW	ZERO	ZERO	HIGH	HIGH	HIGH	HIGH	NORMAL
FALSE	NORMAL	NORMAL	FALSE	NORMAL	FALSE	NORMAL	FALSE	LOW	LOW	FALSE	LOW	FALSE	FALSE	HIGH	LOW	FALSE	HIGH	NORMAL	HIGH	HIGH	NORMAL	FALSE	NORMAL	NORMAL	HIGH	TRUE	NORMAL	NORMAL	ZERO	LOW	HIGH	LOW	NORMAL	NORMAL	NORMAL	HIGH
FALSE	NORMAL	NORMAL	FALSE	NORMAL	FALSE	LOW	FALSE	HIGH	HIGH	FALSE	HIGH	FALSE	FALSE	HIGH	NORMAL	FALSE	ZERO	NORMAL	LOW	LOW	NORMAL	FALSE	NORMAL	ESOPHAGEAL	HIGH	FALSE	NORMAL	NORMAL	LOW	LOW	ZERO	HIGH	HIGH	HIGH	LOW	NORMAL
FALSE	NORMAL	NORMAL	FALSE	NORMAL	FALSE	NORMAL	FALSE	HIGH	HIGH	FALSE	HIGH	FALSE	FALSE	NORMAL	LOW	FALSE	ZERO	NORMAL	LOW	LOW	HIGH	FALSE	NORMAL	NORMAL	HIGH	FALSE	NORMAL	NORMAL	LOW	ZERO	ZERO	HIGH	HIGH	HIGH	HIGH	HIGH
FALSE	NORMAL	NORMAL	FALSE	NORMAL	FALSE	NORMAL	FALSE	HIGH	NORMAL	TRUE	NORMAL	TRUE	FALSE	NORMAL	LOW	FALSE	ZERO	NORMAL	LOW	LOW	NORMAL	FALSE	NORMAL	NORMAL	HIGH	FALSE	LOW	LOW	ZERO	ZERO	ZERO	HIGH	HIGH	HIGH	HIGH	HIGH
FALSE	NORMAL	NORMAL	FALSE	NORMAL	FALSE	NORMAL	FALSE	LOW	LOW	FALSE	LOW	FALSE	FALSE	NORMAL	LOW	FALSE	ZERO	NORMAL	LOW	LOW	NORMAL	FALSE	HIGH	NORMAL	HIGH	FALSE	NORMAL	NORMAL	LOW	ZERO	ZERO	HIGH	HIGH	NORMAL	NORMAL	NORMAL
FALSE	NORMAL	NORMAL	FALSE	NORMAL	FALSE	NORMAL	FALSE	HIGH	HIGH	FALSE	HIGH	FALSE	FALSE	HIGH	LOW	FALSE	ZERO	NORMAL	LOW	LOW	NORMAL	FALSE	NORMAL	NORMAL	HIGH	FALSE	NORMAL	NORMAL	LOW	ZERO	ZERO	HIGH	HIGH	HIGH	HIGH	HIGH
FALSE	NORMAL	NORMAL	FALSE	NORMAL	FALSE	NORMAL	FALSE	HIGH	HIGH	FALSE	HIGH	FALSE	FALSE	LOW	LOW	FALSE	ZERO	NORMAL	LOW	LOW	NORMAL	FALSE	NORMAL	NORMAL	LOW	FALSE	NORMAL	NORMAL	LOW	ZERO	ZERO	HIGH	HIGH	HIGH	HIGH	LOW
FALSE	LOW	LOW	FALSE	LOW	FALSE	NORMAL	FALSE	HIGH	HIGH	FALSE	HIGH	FALSE	FALSE	NORMAL	LOW	FALSE	ZERO	NORMAL	LOW	LOW	NORMAL	FALSE	NORMAL	NORMAL	HIGH	FALSE	NORMAL	NORMAL	LOW	ZERO	ZERO	HIGH	HIGH	HIGH	HIGH	HIGH
FALSE	LOW	NORMAL	FALSE	NORMAL	FALSE	NORMAL	FALSE	HIGH	HIGH	FALSE	HIGH	FALSE	FALSE	HIGH	NORMAL	FALSE	ZERO	NORMAL	LOW	LOW	NORMAL	FALSE	NORMAL	ESOPHAGEAL	HIGH	FALSE	NORMAL	NORMAL	LOW	LOW	ZERO	HIGH	HIGH	HIGH	HIGH	HIGH
TRUE	LOW	LOW	FALSE	LOW	TRUE	LOW	FALSE	LOW	LOW	FALSE	LOW	FALSE	FALSE	LOW	NORMAL	FALSE	ZERO	NORMAL	LOW	LOW	NORMAL	FALSE	HIGH	ONESIDED	HIGH	FALSE	NORMAL	NORMAL	LOW	LOW	LOW	HIGH	HIGH	NORMAL	LOW	LOW
FALSE	NORMAL	NORMAL	FALSE	NORMAL	FALSE	NORMAL	TRUE	NORMAL	HIGH	FALSE	HIGH	FALSE	FALSE	LOW	ZERO	FALSE	ZERO	NORMAL	HIGH	HIGH	NORMAL	FALSE	NORMAL	NORMAL	LOW	FALSE	NORMAL	NORMAL	LOW	ZERO	HIGH	LOW	HIGH	HIGH	HIGH	LOW
FALSE	NORMAL	NORMAL	FALSE	NORMAL	FALSE	NORMAL	FALSE	LOW	LOW	FALSE	LOW	TRUE	FALSE	HIGH	ZERO	FALSE	ZERO	NORMAL	HIGH	HIGH	HIGH	FALSE	NORMAL	NORMAL	LOW	FALSE	NORMAL	NORMAL	LOW	ZERO	HIGH	LOW	NORMAL	NORMAL	HIGH	HIGH
FALSE	NORMAL	NORMAL	FALSE	NORMAL	FALSE	LOW	FALSE	LOW	LOW	FALSE	LOW	FALSE	FALSE	NORMAL	LOW	FALSE	ZERO	NORMAL	LOW	LOW	NORMAL	FALSE	NORMAL	NORMAL	LOW	FALSE	NORMAL	NORMAL	LOW	ZERO	ZERO	HIGH	HIGH	NORMAL	LOW	LOW
FALSE	NORMAL	HIGH	TRUE	HIGH	FALSE	NORMAL	FALSE	HIGH	HIGH	FALSE	HIGH	FALSE	FALSE	HIGH	LOW	FALSE	ZERO	NORMAL	LOW	LOW	NORMAL	FALSE	HIGH	NORMAL	NORMAL	FALSE	NORMAL	NORMAL	LOW	ZERO	ZERO	HIGH	HIGH	HIGH	HIGH	HIGH
FALSE	NORMAL	NORMAL	FALSE	NORMAL	FALSE	NORMAL	FALSE	HIGH	NORMAL	TRUE	NORMAL	FALSE	FALSE	LOW	LOW	FALSE	HIGH	NORMAL	HIGH	LOW	NORMAL	FALSE	HIGH	NORMAL	HIGH	FALSE	NORMAL	NORMAL	ZERO	LOW	HIGH	LOW	HIGH	HIGH	HIGH	LOW
FALSE	NORMAL	NORMAL	FALSE	NORMAL	FALSE	NORMAL	FALSE	HIGH	HIGH	FALSE	HIGH	FALSE	FALSE	LOW	LOW	FALSE	ZERO	NORMAL	LOW	LOW	NORMAL	FALSE	NORMAL	NORMAL	HIGH	FALSE	NORMAL	NORMAL	LOW	ZERO	ZERO	HIGH	HIGH	HIGH	HIGH	LOW
FALSE	NORMAL	NORMAL	FALSE	NORMAL	FALSE	NORMAL	FALSE	HIGH	HIGH	FALSE	HIGH	FALSE	FALSE	HIGH	LOW	FALSE	ZERO	NORMAL	LOW	LOW	LOW	FALSE	NORMAL	NORMAL	LOW	FALSE	NORMAL	NORMAL	LOW	ZERO	ZERO	HIGH	HIGH	HIGH	HIGH	HIGH
FALSE	NORMAL	NORMAL	FALSE	NORMAL	FALSE	NORMAL	FALSE	HIGH	HIGH	FALSE	HIGH	FALSE	FALSE	NORMAL	NORMAL	FALSE	LOW	NORMAL	LOW	LOW	NORMAL	FALSE	HIGH	ONESIDED	HIGH	FALSE	NORMAL	NORMAL	LOW	LOW	LOW	HIGH	HIGH	HIGH	HIGH	HIGH
FALSE	NORMAL	NORMAL	FALSE	NORMAL	FALSE	NORMAL	TRUE	NORMAL	HIGH	FALSE	HIGH	FALSE	FALSE	NORMAL	HIGH	FALSE	NORMAL	LOW	LOW	LOW	NORMAL	FALSE	HIGH	ONESIDED	HIGH	FALSE	NORMAL	NORMAL	HIGH	HIGH	NORMAL	NORMAL	HIGH	HIGH	HIGH	HIGH
FALSE	NORMAL	NORMAL	FALSE	NORMAL	FALSE	NORMAL	FALSE	LOW	LOW	FALSE	LOW	FALSE	FALSE	HIGH	LOW	FALSE	ZERO	NORMAL	LOW	LOW	NORMAL	FALSE	NORMAL	NORMAL	HIGH	FALSE	NORMAL	NORMAL	LOW	ZERO	ZERO	HIGH	NORMAL	NORMAL	NORMAL	NORMAL
FALSE	NORMAL	NORMAL	FALSE	NORMAL	FALSE	NORMAL	FALSE	HIGH	HIGH	FALSE	HIGH	FALSE	FALSE	NORMAL	LOW	FALSE	ZERO	NORMAL	LOW	LOW	NORMAL	FALSE	NORMAL	NORMAL	HIGH	FALSE	NORMAL	NORMAL	LOW	ZERO	ZERO	HIGH	HIGH	HIGH	HIGH	HIGH
FALSE	NORMAL	NORMAL	FALSE	NORMAL	FALSE	NORMAL	FALSE	HIGH	HIGH	FALSE	HIGH	FALSE	FALSE	HIGH	LOW	FALSE	ZERO	NORMAL	LOW	LOW	NORMAL	FALSE	NORMAL	NORMAL	HIGH	FALSE	NORMAL	NORMAL	LOW	ZERO	ZERO	HIGH	HIGH	HIGH	HIGH	HIGH
FALSE	NORMAL	HIGH	FALSE	HIGH	FALSE	NORMAL	TRUE	NORMAL	HIGH	FALSE	HIGH	FALSE	FALSE	NORMAL	LOW	FALSE	ZERO	NORMAL	LOW	LOW	NORMAL	FALSE	NORMAL	NORMAL	NORMAL	FALSE	NORMAL	NORMAL	LOW	ZERO	ZERO	HIGH	HIGH	HIGH	HIGH	HIGH
FALSE	HIGH	HIGH	FALSE	HIGH	FALSE	NORMAL	FALSE	LOW	LOW	FALSE	LOW	FALSE	FALSE	NORMAL	LOW	FALSE	ZERO	NORMAL	LOW	LOW	NORMAL	FALSE	NORMAL	NORMAL	NORMAL	FALSE	NORMAL	NORMAL	LOW	ZERO	ZERO	HIGH	HIGH	NORMAL	NORMAL	NORMAL
FALSE	NORMAL	NORMAL	FALSE	NORMAL	FALSE	NORMAL	FALSE	HIGH	HIGH	FALSE	HIGH	FALSE	FALSE	HIGH	LOW	FALSE	ZERO	LOW	LOW	LOW	NORMAL	FALSE	NORMAL	NORMAL	LOW	FALSE	NORMAL	NORMAL	LOW	ZERO	ZERO	HIGH	HIGH	HIGH	HIGH	HIGH
FALSE	NORMAL	NORMAL	FALSE	NORMAL	FALSE	NORMAL	FALSE	HIGH	HIGH	FALSE	HIGH	FALSE	FALSE	LOW	LOW	TRUE	ZERO	NORMAL	LOW	LOW	NORMAL	FALSE	NORMAL	NORMAL	LOW	FALSE	NORMAL	NORMAL	LOW	ZERO	ZERO	HIGH	HIGH	HIGH	HIGH	LOW
FALSE	NORMAL	NORMAL	FALSE	NORMAL	FALSE	NORMAL	FALSE	HIGH	HIGH	FALSE	HIGH	TRUE	FALSE	NORMAL	LOW	FALSE	ZERO	NORMAL	LOW	LOW	NORMAL	FALSE	HIGH	NORMAL	NORMAL	FALSE	NORMAL	NORMAL	LOW	ZERO	ZERO	HIGH	HIGH	HIGH	HIGH	HIGH
FALSE	HIGH	HIGH	TRUE	HIGH	FALSE	LOW	FALSE	LOW	LOW	FALSE	LOW	FALSE	FALSE	HIGH	ZERO	FALSE	ZERO	NORMAL	HIGH	HIGH	LOW	FALSE	NORMAL	NORMAL	NORMAL	FALSE	NORMAL	NORMAL	LOW	ZERO	HIGH	LOW	NORMAL	NORMAL	LOW	LOW
FALSE	NORMAL	NORMAL	FALSE	NORMAL	FALSE	NORMAL	FALSE	HIGH	HIGH	FALSE	HIGH	FALSE	FALSE	LOW	NORMAL	FALSE	HIGH	NORMAL	HIGH	HIGH	NORMAL	FALSE	NORMAL	NORMAL	HIGH	FALSE	HIGH	HIGH	ZERO	LOW	HIGH	LOW	HIGH	HIGH	HIGH	LOW
FALSE	NORMAL	NORMAL	FALSE	NORMAL	FALSE	NORMAL	FALSE	LOW	LOW	FALSE	LOW	FALSE	FALSE	HIGH	LOW	FALSE	ZERO	NORMAL	LOW	LOW	HIGH	TRUE	HIGH	NORMAL	HIGH	FALSE	HIGH	ZERO	ZERO	ZERO	ZERO	HIGH	NORMAL	NORMAL	NORMAL	NORMAL
FALSE	NORMAL	NORMAL	FALSE	NORMAL	FALSE	NORMAL	FALSE	HIGH	HIGH	FALSE	HIGH	FALSE	FALSE	HIGH	LOW	FALSE	ZERO	NORMAL	LOW	LOW	HIGH	FALSE	NORMAL	NORMAL	LOW	FALSE	NORMAL	NORMAL	LOW	ZERO	ZERO	HIGH	HIGH	HIGH	HIGH	HIGH
FALSE	NORMAL	NORMAL	FALSE	NORMAL	FALSE	NORMAL	FALSE	HIGH	HIGH	FALSE	HIGH	FALSE	FALSE	NORMAL	NORMAL	FALSE	ZERO	NORMAL	LOW	LOW	NORMAL	FALSE	HIGH	NORMAL	HIGH	FALSE	NORMAL	NORMAL	LOW	ZERO	ZERO	HIGH	HIGH	HIGH	HIGH	HIGH
FALSE	NORMAL	NORMAL	FALSE	NORMAL	FALSE	NORMAL	FALSE	HIGH	HIGH	FALSE	HIGH	FALSE	FALSE	LOW	LOW	FALSE	HIGH	NORMAL	NORMAL	NORMAL	LOW	FALSE	NORMAL	NORMAL	HIGH	FALSE	LOW	LOW	ZERO	LOW	HIGH	LOW	HIGH	HIGH	HIGH	LOW
FALSE	NORMAL	NORMAL	FALSE	NORMAL	FALSE	NORMAL	FALSE	HIGH	HIGH	FALSE	HIGH	FALSE	FALSE	HIGH	LOW	FALSE	ZERO	NORMAL	LOW	LOW	NORMAL	FALSE	NORMAL	NORMAL	NORMAL	FALSE	NORMAL	NORMAL	LOW	ZERO	ZERO	HIGH	HIGH	HIGH	HIGH	HIGH
FALSE	LOW	LOW	TRUE	LOW	FALSE	NORMAL	FALSE	HIGH	HIGH	FALSE	HIGH	FALSE	FALSE	NORMAL	LOW	FALSE	ZERO	NORMAL	LOW	LOW	NORMAL	FALSE	NORMAL	NORMAL	NORMAL	FALSE	NORMAL	NORMAL	LOW	ZERO	ZERO	HIGH	HIGH	HIGH	HIGH	HIGH
FALSE	NORMAL	NORMAL	FALSE	NORMAL	FALSE	NORMAL	FALSE	HIGH	HIGH	FALSE	HIGH	FALSE	FALSE	LOW	LOW	FALSE	HIGH	NORMAL	HIGH	HIGH	NORMAL	FALSE	NORMAL	NORMAL	HIGH	TRUE	NORMAL	NORMAL	ZERO	LOW	HIGH	LOW	HIGH	HIGH	HIGH	NORMAL
FALSE	NORMAL	NORMAL	FALSE	NORMAL	FALSE	NORMAL	FALSE	HIGH	HIGH	FALSE	HIGH	TRUE	FALSE	NORMAL	LOW	FALSE	ZERO	NORMAL	LOW	LOW	NORMAL	FALSE	HIGH	NORMAL	HIGH	FALSE	NORMAL	NORMAL	LOW	ZERO	ZERO	HIGH	HIGH	HIGH	HIGH	NORMAL
FALSE	NORMAL	NORMAL	FALSE	NORMAL	FALSE	NORMAL	FALSE	HIGH	HIGH	FALSE	HIGH	TRUE	FALSE	NORMAL	LOW	FALSE	ZERO	NORMAL	LOW	LOW	NORMAL	FALSE	NORMAL	NORMAL	HIGH	FALSE	NORMAL	NORMAL	LOW	ZERO	ZERO	HIGH	HIGH	HIGH	HIGH	HIGH
FALSE	NORMAL	NORMAL	FALSE	NORMAL	FALSE	NORMAL	FALSE	HIGH	LOW	FALSE	HIGH	TRUE	FALSE	LOW	LOW	FALSE	LOW	NORMAL	LOW	LOW	NORMAL	FALSE	NORMAL	ESOPHAGEAL	HIGH	FALSE	NORMAL	NORMAL	LOW	ZERO	LOW	HIGH	HIGH	HIGH	HIGH	LOW
FALSE	NORMAL	LOW	FALSE	NORMAL	FALSE	NORMAL	FALSE	HIGH	HIGH	FALSE	HIGH	FALSE	FALSE	LOW	LOW	FALSE	ZERO	NORMAL	LOW	LOW	NORMAL	FALSE	NORMAL	NORMAL	NORMAL	FALSE	NORMAL	NORMAL	LOW	ZERO	ZERO	HIGH	HIGH	HIGH	HIGH	LOW
FALSE	NORMAL	NORMAL	FALSE	NORMAL	FALSE	HIGH	FALSE	HIGH	HIGH	FALSE	HIGH	FALSE	FALSE	LOW	LOW	FALSE	HIGH	NORMAL	HIGH	HIGH	NORMAL	FALSE	NORMAL	NORMAL	HIGH	FALSE	NORMAL	ZERO	ZERO	LOW	HIGH	LOW	HIGH	HIGH	HIGH	LOW
FALSE	NORMAL	NORMAL	FALSE	NORMAL	FALSE	NORMAL	FALSE	HIGH	HIGH	FALSE	HIGH	FALSE	FALSE	LOW	HIGH	FALSE	LOW	NORMAL	LOW	LOW	NORMAL	FALSE	NORMAL	NORMAL	ZERO	FALSE	NORMAL	NORMAL	NORMAL	HIGH	ZERO	HIGH	HIGH	HIGH	HIGH	LOW
FALSE	NORMAL	NORMAL	FALSE	NORMAL	FALSE	LOW	FALSE	HIGH	HIGH	FALSE	HIGH	FALSE	FALSE	HIGH	LOW	FALSE	ZERO	NORMAL	LOW	LOW	NORMAL	FALSE	NORMAL	NORMAL	LOW	FALSE	NORMAL	NORMAL	LOW	ZERO	ZERO	HIGH	HIGH	HIGH	NORMAL	HIGH
FALSE	NORMAL	NORMAL	FALSE	NORMAL	FALSE	NORMAL	FALSE	HIGH	HIGH	FALSE	HIGH	TRUE	FALSE	NORMAL	LOW	FALSE	ZERO	NORMAL	LOW	LOW	NORMAL	FALSE	NORMAL	NORMAL	HIGH	TRUE	NORMAL	NORMAL	ZERO	ZERO	ZERO	HIGH	HIGH	HIGH	HIGH	LOW
FALSE	NORMAL	NORMAL	FALSE	NORMAL	FALSE	NORMAL	FALSE	HIGH	HIGH	FALSE	HIGH	FALSE	FALSE	HIGH	LOW	FALSE	ZERO	NORMAL	LOW	LOW	NORMAL	FALSE	NORMAL	NORMAL	HIGH	FALSE	NORMAL	NORMAL	LOW	ZERO	ZERO	HIGH	HIGH	HIGH	HIGH	HIGH
FALSE	HIGH	HIGH	TRUE	HIGH	FALSE	LOW	FALSE	LOW	LOW	FALSE	LOW	FALSE	FALSE	HIGH	LOW	FALSE	ZERO	NORMAL	LOW	LOW	NORMAL	FALSE	NORMAL	NORMAL	LOW	FALSE	NORMAL	NORMAL	LOW	ZERO	ZERO	HIGH	NORMAL	NORMAL	LOW	NORMAL
FALSE	NORMAL	NORMAL	FALSE	NORMAL	FALSE	NORMAL	FALSE	HIGH	HIGH	FALSE	HIGH	FALSE	FALSE	NORMAL	LOW	FALSE	ZERO	LOW	LOW	LOW	NORMAL	FALSE	NORMAL	NORMAL	HIGH	FALSE	NORMAL	NORMAL	LOW	ZERO	LOW	HIGH	HIGH	HIGH	NORMAL	NORMAL
FALSE	NORMAL	NORMAL	FALSE	NORMAL	FALSE	NORMAL	FALSE	HIGH	HIGH	FALSE	HIGH	TRUE	FALSE	LOW	HIGH	FALSE	LOW	NORMAL	NORMAL	NORMAL	HIGH	FALSE	NORMAL	NORMAL	HIGH	FALSE	NORMAL	ZERO	ZERO	HIGH	LOW	HIGH	HIGH	HIGH	NORMAL	LOW
FALSE	NORMAL	NORMAL	FALSE	NORMAL	FALSE	NORMAL	FALSE	HIGH	HIGH	FALSE	HIGH	FALSE	FALSE	LOW	NORMAL	FALSE	ZERO	NORMAL	LOW	LOW	NORMAL	FALSE	HIGH	ONESIDED	HIGH	FALSE	NORMAL	NORMAL	LOW	LOW	LOW	HIGH	HIGH	HIGH	HIGH	NORMAL
FALSE	NORMAL	NORMAL	FALSE	NORMAL	FALSE	NORMAL	FALSE	HIGH	HIGH	FALSE	HIGH	FALSE	FALSE	NORMAL	NORMAL	FALSE	ZERO	NORMAL	LOW	LOW	NORMAL	FALSE	HIGH	ONESIDED	HIGH	FALSE	NORMAL	NORMAL	LOW	LOW	LOW	HIGH	HIGH	HIGH	HIGH	HIGH
FALSE	HIGH	HIGH	TRUE	HIGH	FALSE	LOW	FALSE	HIGH	HIGH	FALSE	HIGH	FALSE	FALSE	LOW	LOW	FALSE	HIGH	NORMAL	HIGH	HIGH	NORMAL	FALSE	NORMAL	NORMAL	NORMAL	FALSE	NORMAL	NORMAL	LOW	LOW	HIGH	LOW	HIGH	HIGH	NORMAL	LOW
FALSE	LOW	NORMAL	FALSE	NORMAL	FALSE	NORMAL	TRUE	HIGH	LOW	FALSE	LOW	FALSE	FALSE	HIGH	LOW	FALSE	ZERO	NORMAL	LOW	LOW	NORMAL	FALSE	NORMAL	NORMAL	HIGH	FALSE	NORMAL	NORMAL	LOW	ZERO	ZERO	HIGH	HIGH	NORMAL	NORMAL	HIGH
FALSE	NORMAL	NORMAL	FALSE	NORMAL	FALSE	HIGH	FALSE	HIGH	HIGH	FALSE	HIGH	FALSE	FALSE	HIGH	LOW	FALSE	ZERO	LOW	LOW	LOW	NORMAL	FALSE	NORMAL	NORMAL	NORMAL	FALSE	NORMAL	NORMAL	LOW	ZERO	ZERO	HIGH	HIGH	HIGH	HIGH	HIGH
FALSE	NORMAL	NORMAL	FALSE	NORMAL	FALSE	NORMAL	FALSE	HIGH	HIGH	FALSE	HIGH	FALSE	FALSE	LOW	LOW	FALSE	ZERO	NORMAL	LOW	LOW	NORMAL	FALSE	HIGH	NORMAL	HIGH	FALSE	NORMAL	NORMAL	LOW	ZERO	NORMAL	NORMAL	HIGH	HIGH	HIGH	LOW
FALSE	LOW	HIGH	TRUE	LOW	FALSE	LOW	FALSE	HIGH	NORMAL	TRUE	NORMAL	FALSE	FALSE	NORMAL	LOW	FALSE	ZERO	NORMAL	LOW	LOW	NORMAL	FALSE	NORMAL	NORMAL	HIGH	FALSE	NORMAL	NORMAL	LOW	ZERO	ZERO	HIGH	HIGH	HIGH	LOW	LOW
FALSE	NORMAL	NORMAL	FALSE	NORMAL	FALSE	NORMAL	FALSE	HIGH	HIGH	FALSE	HIGH	FALSE	FALSE	NORMAL	NORMAL	FALSE	ZERO	NORMAL	HIGH	LOW	NORMAL	FALSE	HIGH	ESOPHAGEAL	HIGH	FALSE	NORMAL	HIGH	HIGH	NORMAL	HIGH	LOW	HIGH	HIGH	HIGH	HIGH
TRUE	NORMAL	LOW	FALSE	LOW	TRUE	LOW	TRUE	NORMAL	HIGH	FALSE	HIGH	FALSE	FALSE	LOW	LOW	FALSE	HIGH	NORMAL	HIGH	HIGH	NORMAL	FALSE	NORMAL	NORMAL	LOW	FALSE	HIGH	HIGH	HIGH	LOW	HIGH	LOW	HIGH	HIGH	LOW	LOW
FALSE	NORMAL	NORMAL	TRUE	NORMAL	FALSE	NORMAL	FALSE	HIGH	NORMAL	TRUE	NORMAL	FALSE	FALSE	LOW	LOW	FALSE	ZERO	NORMAL	LOW	LOW	NORMAL	FALSE	NORMAL	NORMAL	HIGH	TRUE	NORMAL	NORMAL	ZERO	ZERO	NORMAL	HIGH	HIGH	HIGH	HIGH	NORMAL
FALSE	HIGH	HIGH	TRUE	HIGH	FALSE	NORMAL	FALSE	HIGH	HIGH	FALSE	HIGH	FALSE	FALSE	LOW	LOW	FALSE	ZERO	NORMAL	LOW	LOW	NORMAL	FALSE	NORMAL	NORMAL	HIGH	FALSE	NORMAL	NORMAL	LOW	ZERO	ZERO	HIGH	HIGH	HIGH	HIGH	LOW
FALSE	HIGH	NORMAL	TRUE	HIGH	FALSE	LOW	FALSE	HIGH	HIGH	FALSE	HIGH	FALSE	FALSE	NORMAL	LOW	FALSE	ZERO	NORMAL	LOW	LOW	NORMAL	FALSE	NORMAL	NORMAL	HIGH	FALSE	NORMAL	NORMAL	LOW	ZERO	ZERO	HIGH	HIGH	HIGH	LOW	LOW
FALSE	NORMAL	NORMAL	FALSE	NORMAL	FALSE	NORMAL	FALSE	HIGH	HIGH	FALSE	HIGH	FALSE	FALSE	NORMAL	LOW	FALSE	ZERO	NORMAL	LOW	LOW	NORMAL	FALSE	NORMAL	NORMAL	NORMAL	FALSE	NORMAL	NORMAL	LOW	ZERO	ZERO	HIGH	HIGH	HIGH	HIGH	HIGH
FALSE	LOW	LOW	FALSE	LOW	FALSE	NORMAL	TRUE	NORMAL	HIGH	FALSE	HIGH	FALSE	FALSE	NORMAL	ZERO	FALSE	HIGH	NORMAL	HIGH	HIGH	HIGH	FALSE	NORMAL	NORMAL	HIGH	TRUE	NORMAL	NORMAL	ZERO	LOW	HIGH	NORMAL	HIGH	HIGH	HIGH	HIGH
FALSE	NORMAL	NORMAL	FALSE	NORMAL	FALSE	NORMAL	FALSE	HIGH	HIGH	FALSE	HIGH	FALSE	FALSE	NORMAL	LOW	FALSE	HIGH	NORMAL	HIGH	HIGH	NORMAL	FALSE	NORMAL	NORMAL	NORMAL	FALSE	HIGH	HIGH	HIGH	LOW	HIGH	LOW	HIGH	HIGH	HIGH	HIGH
FALSE	NORMAL	NORMAL	FALSE	NORMAL	FALSE	NORMAL	FALSE	HIGH	HIGH	FALSE	HIGH	FALSE	FALSE	HIGH	LOW	FALSE	ZERO	NORMAL	LOW	LOW	NORMAL	FALSE	NORMAL	NORMAL	LOW	FALSE	NORMAL	NORMAL	LOW	ZERO	ZERO	HIGH	HIGH	HIGH	HIGH	HIGH
TRUE	NORMAL	NORMAL	FALSE	NORMAL	FALSE	NORMAL	FALSE	HIGH	HIGH	FALSE	HIGH	FALSE	FALSE	HIGH	LOW	FALSE	ZERO	NORMAL	LOW	LOW	HIGH	TRUE	HIGH	NORMAL	HIGH	FALSE	NORMAL	ZERO	ZERO	ZERO	ZERO	HIGH	HIGH	HIGH	HIGH	HIGH
FALSE	NORMAL	NORMAL	FALSE	NORMAL	FALSE	NORMAL	FALSE	HIGH	HIGH	FALSE	HIGH	FALSE	FALSE	NORMAL	LOW	FALSE	ZERO	NORMAL	LOW	LOW	NORMAL	FALSE	NORMAL	NORMAL	HIGH	FALSE	NORMAL	NORMAL	LOW	ZERO	ZERO	HIGH	HIGH	HIGH	HIGH	HIGH
FALSE	NORMAL	LOW	FALSE	NORMAL	FALSE	NORMAL	FALSE	HIGH	HIGH	FALSE	HIGH	FALSE	FALSE	NORMAL	LOW	FALSE	ZERO	NORMAL	LOW	LOW	NORMAL	FALSE	NORMAL	NORMAL	NORMAL	FALSE	NORMAL	NORMAL	LOW	ZERO	ZERO	HIGH	HIGH	HIGH	HIGH	HIGH
FALSE	NORMAL	NORMAL	FALSE	NORMAL	FALSE	NORMAL	FALSE	HIGH	HIGH	FALSE	HIGH	TRUE	FALSE	NORMAL	LOW	FALSE	ZERO	NORMAL	LOW	LOW	NORMAL	FALSE	NORMAL	NORMAL	HIGH	FALSE	NORMAL	NORMAL	LOW	ZERO	ZERO	HIGH	HIGH	HIGH	HIGH	NORMAL
TRUE	NORMAL	NORMAL	FALSE	NORMAL	FALSE	LOW	FALSE	HIGH	HIGH	FALSE	HIGH	FALSE	FALSE	NORMAL	LOW	FALSE	ZERO	NORMAL	LOW	LOW	NORMAL	FALSE	NORMAL	NORMAL	LOW	FALSE	NORMAL	NORMAL	LOW	ZERO	ZERO	HIGH	HIGH	HIGH	LOW	LOW
FALSE	NORMAL	NORMAL	FALSE	NORMAL	FALSE	NORMAL	FALSE	HIGH	NORMAL	TRUE	NORMAL	FALSE	FALSE	HIGH	LOW	FALSE	ZERO	NORMAL	LOW	LOW	NORMAL	FALSE	NORMAL	NORMAL	LOW	FALSE	NORMAL	NORMAL	LOW	ZERO	ZERO	HIGH	HIGH	HIGH	HIGH	HIGH
FALSE	LOW	NORMAL	FALSE	NORMAL	FALSE	NORMAL	FALSE	LOW	NORMAL	TRUE	HIGH	FALSE	FALSE	HIGH	LOW	FALSE	HIGH	NORMAL	HIGH	HIGH	NORMAL	FALSE	NORMAL	NORMAL	HIGH	FALSE	LOW	LOW	ZERO	LOW	HIGH	LOW	NORMAL	NORMAL	NORMAL	LOW
FALSE	HIGH	HIGH	TRUE	HIGH	FALSE	LOW	FALSE	NORMAL	LOW	FALSE	LOW	FALSE	FALSE	NORMAL	LOW	FALSE	ZERO	NORMAL	LOW	LOW	NORMAL	FALSE	NORMAL	NORMAL	LOW	FALSE	NORMAL	NORMAL	LOW	ZERO	ZERO	HIGH	HIGH	LOW	LOW	LOW
FALSE	NORMAL	NORMAL	FALSE	NORMAL	FALSE	NORMAL	FALSE	LOW	LOW	FALSE	LOW	FALSE	FALSE	NORMAL	LOW	FALSE	ZERO	NORMAL	LOW	LOW	NORMAL	FALSE	NORMAL	NORMAL	LOW	FALSE	NORMAL	NORMAL	LOW	ZERO	ZERO	HIGH	HIGH	NORMAL	NORMAL	NORMAL
FALSE	NORMAL	NORMAL	FALSE	NORMAL	FALSE	NORMAL	FALSE	HIGH	HIGH	FALSE	HIGH	TRUE	FALSE	HIGH	LOW	FALSE	ZERO	NORMAL	LOW	LOW	NORMAL	FALSE	NORMAL	NORMAL	LOW	FALSE	NORMAL	NORMAL	LOW	ZERO	ZERO	HIGH	HIGH	HIGH	HIGH	HIGH
FALSE	HIGH	HIGH	TRUE	HIGH	FALSE	NORMAL	FALSE	LOW	LOW	FALSE	LOW	FALSE	FALSE	HIGH	LOW	FALSE	HIGH	LOW	NORMAL	NORMAL	NORMAL	FALSE	NORMAL	NORMAL	HIGH	FALSE	LOW	LOW	ZERO	LOW	HIGH	LOW	NORMAL	NORMAL	NORMAL	HIGH
FALSE	NORMAL	NORMAL	FALSE	NORMAL	FALSE	NORMAL	FALSE	LOW	LOW	FALSE	LOW	FALSE	FALSE	LOW	LOW	FALSE	ZERO	NORMAL	LOW	LOW	NORMAL	FALSE	NORMAL	NORMAL	LOW	FALSE	NORMAL	NORMAL	LOW	ZERO	ZERO	HIGH	HIGH	NORMAL	NORMAL	LOW
FALSE	HIGH	HIGH	TRUE	HIGH	FALSE	LOW	TRUE	NORMAL	HIGH	FALSE	HIGH	FALSE	FALSE	NORMAL	LOW	FALSE	ZERO	NORMAL	LOW	LOW	NORMAL	FALSE	NORMAL	NORMAL	LOW	FALSE	NORMAL	NORMAL	LOW	ZERO	ZERO	HIGH	HIGH	HIGH	LOW	LOW
FALSE	NORMAL	NORMAL	FALSE	NORMAL	FALSE	NORMAL	FALSE	HIGH	HIGH	FALSE	HIGH	FALSE	FALSE	LOW	LOW	FALSE	HIGH	NORMAL	HIGH	HIGH	NORMAL	FALSE	NORMAL	NORMAL	HIGH	TRUE	NORMAL	NORMAL	ZERO	LOW	HIGH	LOW	HIGH	HIGH	HIGH	LOW
FALSE	NORMAL	NORMAL	FALSE	NORMAL	FALSE	NORMAL	FALSE	HIGH	NORMAL	TRUE	NORMAL	FALSE	FALSE	NORMAL	LOW	FALSE	ZERO	NORMAL	LOW	LOW	NORMAL	FALSE	NORMAL	NORMAL	HIGH	FALSE	NORMAL	NORMAL	LOW	ZERO	ZERO	HIGH	HIGH	HIGH	HIGH	HIGH
FALSE	NORMAL	NORMAL	FALSE	NORMAL	FALSE	NORMAL	FALSE	LOW	LOW	FALSE	LOW	FALSE	FALSE	HIGH	LOW	FALSE	HIGH	NORMAL	HIGH	NORMAL	NORMAL	FALSE	NORMAL	NORMAL	NORMAL	FALSE	HIGH	HIGH	HIGH	LOW	HIGH	LOW	NORMAL	NORMAL	NORMAL	HIGH
FALSE	NORMAL	NORMAL	FALSE	NORMAL	FALSE	NORMAL	FALSE	HIGH	HIGH	FALSE	HIGH	FALSE	FALSE	HIGH	LOW	FALSE	ZERO	NORMAL	LOW	LOW	NORMAL	FALSE	NORMAL	NORMAL	LOW	FALSE	NORMAL	NORMAL	LOW	ZERO	ZERO	HIGH	HIGH	HIGH	HIGH	HIGH
FALSE	NORMAL	HIGH	FALSE	NORMAL	FALSE	NORMAL	FALSE	HIGH	NORMAL	TRUE	NORMAL	FALSE	FALSE	LOW	NORMAL	FALSE	ZERO	NORMAL	LOW	LOW	NORMAL	FALSE	NORMAL	NORMAL	LOW	FALSE	NORMAL	NORMAL	LOW	NORMAL	NORMAL	NORMAL	HIGH	HIGH	HIGH	LOW
FALSE	LOW	HIGH	TRUE	HIGH	FALSE	NORMAL	FALSE	HIGH	HIGH	FALSE	HIGH	FALSE	FALSE	NORMAL	LOW	FALSE	ZERO	NORMAL	LOW	LOW	NORMAL	FALSE	NORMAL	NORMAL	HIGH	TRUE	NORMAL	NORMAL	ZERO	ZERO	ZERO	HIGH	HIGH	HIGH	HIGH	HIGH
FALSE	HIGH	HIGH	TRUE	HIGH	FALSE	NORMAL	FALSE	HIGH	HIGH	FALSE	HIGH	FALSE	FALSE	LOW	LOW	FALSE	ZERO	NORMAL	LOW	LOW	NORMAL	FALSE	NORMAL	NORMAL	NORMAL	FALSE	NORMAL	NORMAL	LOW	ZERO	ZERO	HIGH	HIGH	HIGH	HIGH	LOW
FALSE	NORMAL	NORMAL	FALSE	NORMAL	FALSE	NORMAL	FALSE	HIGH	HIGH	FALSE	HIGH	FALSE	FALSE	LOW	LOW	FALSE	ZERO	NORMAL	LOW	LOW	NORMAL	FALSE	NORMAL	NORMAL	HIGH	FALSE	NORMAL	NORMAL	LOW	ZERO	ZERO	HIGH	HIGH	HIGH	HIGH	LOW
FALSE	NORMAL	NORMAL	FALSE	NORMAL	FALSE	NORMAL	FALSE	HIGH	HIGH	FALSE	HIGH	FALSE	FALSE	NORMAL	LOW	FALSE	ZERO	NORMAL	LOW	LOW	NORMAL	FALSE	NORMAL	NORMAL	NORMAL	FALSE	NORMAL	NORMAL	LOW	ZERO	ZERO	HIGH	HIGH	HIGH	HIGH	HIGH
FALSE	HIGH	HIGH	TRUE	HIGH	FALSE	LOW	FALSE	LOW	LOW	FALSE	LOW	FALSE	FALSE	HIGH	LOW	FALSE	ZERO	NORMAL	LOW	LOW	NORMAL	FALSE	NORMAL	NORMAL	HIGH	FALSE	NORMAL	NORMAL	LOW	ZERO	ZERO	HIGH	HIGH	NORMAL	LOW	HIGH
FALSE	NORMAL	NORMAL	FALSE	NORMAL	FALSE	NORMAL	FALSE	HIGH	HIGH	FALSE	HIGH	FALSE	FALSE	NORMAL	LOW	FALSE	NORMAL	NORMAL	LOW	LOW	NORMAL	FALSE	HIGH	ONESIDED	HIGH	FALSE	NORMAL	NORMAL	LOW	ZERO	NORMAL	NORMAL	HIGH	HIGH	HIGH	HIGH
FALSE	NORMAL	NORMAL	FALSE	NORMAL	FALSE	NORMAL	FALSE	HIGH	HIGH	FALSE	HIGH	FALSE	TRUE	LOW	ZERO	FALSE	NORMAL	NORMAL	LOW	LOW	NORMAL	FALSE	HIGH	ONESIDED	LOW	FALSE	NORMAL	ZERO	ZERO	ZERO	NORMAL	LOW	HIGH	HIGH	HIGH	LOW
FALSE	NORMAL	NORMAL	FALSE	NORMAL	FALSE	NORMAL	FALSE	HIGH	NORMAL	FALSE	HIGH	FALSE	FALSE	LOW	LOW	FALSE	ZERO	NORMAL	LOW	LOW	NORMAL	FALSE	NORMAL	NORMAL	HIGH	FALSE	NORMAL	NORMAL	LOW	ZERO	ZERO	HIGH	HIGH	HIGH	HIGH	LOW
FALSE	NORMAL	NORMAL	FALSE	NORMAL	FALSE	NORMAL	FALSE	LOW	LOW	FALSE	LOW	FALSE	FALSE	LOW	LOW	FALSE	ZERO	NORMAL	LOW	LOW	LOW	FALSE	NORMAL	NORMAL	LOW	FALSE	NORMAL	NORMAL	LOW	ZERO	ZERO	HIGH	HIGH	NORMAL	NORMAL	LOW
FALSE	NORMAL	NORMAL	TRUE	NORMAL	FALSE	LOW	FALSE	HIGH	HIGH	FALSE	HIGH	FALSE	FALSE	NORMAL	LOW	FALSE	NORMAL	NORMAL	LOW	LOW	NORMAL	FALSE	NORMAL	NORMAL	HIGH	FALSE	NORMAL	NORMAL	LOW	ZERO	ZERO	HIGH	HIGH	HIGH	LOW	LOW
FALSE	HIGH	HIGH	TRUE	HIGH	FALSE	NORMAL	FALSE	LOW	NORMAL	FALSE	LOW	FALSE	FALSE	HIGH	LOW	FALSE	HIGH	NORMAL	HIGH	HIGH	NORMAL	FALSE	NORMAL	NORMAL	LOW	FALSE	HIGH	HIGH	HIGH	LOW	HIGH	LOW	NORMAL	NORMAL	NORMAL	NORMAL
FALSE	NORMAL	NORMAL	FALSE	NORMAL	FALSE	NORMAL	FALSE	HIGH	HIGH	FALSE	HIGH	FALSE	FALSE	HIGH	LOW	FALSE	ZERO	NORMAL	LOW	LOW	NORMAL	FALSE	NORMAL	NORMAL	LOW	FALSE	NORMAL	NORMAL	LOW	ZERO	ZERO	HIGH	HIGH	HIGH	HIGH	HIGH
FALSE	NORMAL	NORMAL	FALSE	NORMAL	FALSE	NORMAL	FALSE	LOW	LOW	FALSE	LOW	FALSE	FALSE	HIGH	LOW	FALSE	HIGH	NORMAL	HIGH	HIGH	NORMAL	FALSE	NORMAL	NORMAL	LOW	FALSE	HIGH	HIGH	HIGH	LOW	HIGH	LOW	NORMAL	NORMAL	NORMAL	NORMAL
FALSE	NORMAL	NORMAL	FALSE	NORMAL	FALSE	NORMAL	FALSE	NORMAL	HIGH	FALSE	NORMAL	FALSE	FALSE	NORMAL	ZERO	FALSE	HIGH	NORMAL	HIGH	HIGH	NORMAL	FALSE	NORMAL	NORMAL	HIGH	FALSE	NORMAL	ZERO	ZERO	LOW	HIGH	NORMAL	HIGH	LOW	LOW	LOW
FALSE	HIGH	HIGH	TRUE	HIGH	FALSE	NORMAL	FALSE	LOW	LOW	FALSE	LOW	FALSE	FALSE	LOW	LOW	FALSE	ZERO	NORMAL	LOW	LOW	NORMAL	FALSE	NORMAL	NORMAL	NORMAL	FALSE	NORMAL	NORMAL	LOW	ZERO	ZERO	HIGH	HIGH	NORMAL	NORMAL	LOW
TRUE	LOW	LOW	FALSE	LOW	TRUE	LOW	FALSE	HIGH	HIGH	FALSE	HIGH	FALSE	FALSE	NORMAL	LOW	FALSE	HIGH	NORMAL	HIGH	HIGH	NORMAL	FALSE	NORMAL	NORMAL	HIGH	TRUE	LOW	LOW	ZERO	LOW	HIGH	LOW	HIGH	HIGH	LOW	LOW
FALSE	NORMAL	LOW	FALSE	LOW	FALSE	NORMAL	FALSE	HIGH	HIGH	FALSE	HIGH	FALSE	FALSE	LOW	LOW	FALSE	ZERO	NORMAL	LOW	LOW	NORMAL	FALSE	NORMAL	NORMAL	LOW	FALSE	NORMAL	NORMAL	LOW	ZERO	ZERO	HIGH	HIGH	HIGH	HIGH	LOW
FALSE	NORMAL	NORMAL	FALSE	NORMAL	FALSE	NORMAL	FALSE	HIGH	HIGH	FALSE	NORMAL	FALSE	FALSE	NORMAL	LOW	FALSE	HIGH	NORMAL	HIGH	HIGH	NORMAL	FALSE	NORMAL	NORMAL	HIGH	TRUE	NORMAL	NORMAL	ZERO	LOW	HIGH	LOW	HIGH	HIGH	HIGH	HIGH
FALSE	NORMAL	NORMAL	FALSE	NORMAL	FALSE	NORMAL	FALSE	HIGH	HIGH	FALSE	HIGH	FALSE	FALSE	NORMAL	LOW	TRUE	ZERO	NORMAL	LOW	LOW	NORMAL	FALSE	NORMAL	NORMAL	ZERO	FALSE	NORMAL	ZERO	ZERO	ZERO	ZERO	HIGH	HIGH	HIGH	HIGH	NORMAL
FALSE	NORMAL	NORMAL	FALSE	NORMAL	FALSE	NORMAL	FALSE	HIGH	HIGH	FALSE	HIGH	FALSE	FALSE	LOW	LOW	FALSE	ZERO	NORMAL	LOW	LOW	NORMAL	FALSE	NORMAL	NORMAL	LOW	FALSE	NORMAL	NORMAL	LOW	ZERO	ZERO	HIGH	HIGH	HIGH	HIGH	LOW
FALSE	LOW	LOW	FALSE	LOW	FALSE	NORMAL	FALSE	HIGH	HIGH	FALSE	HIGH	FALSE	FALSE	HIGH	LOW	FALSE	ZERO	NORMAL	LOW	LOW	NORMAL	FALSE	NORMAL	NORMAL	HIGH	FALSE	NORMAL	NORMAL	LOW	ZERO	ZERO	HIGH	HIGH	HIGH	HIGH	HIGH
FALSE	LOW	NORMAL	FALSE	NORMAL	FALSE	HIGH	FALSE	LOW	LOW	FALSE	LOW	FALSE	FALSE	HIGH	LOW	FALSE	HIGH	NORMAL	HIGH	HIGH	NORMAL	FALSE	NORMAL	NORMAL	HIGH	TRUE	NORMAL	NORMAL	ZERO	LOW	HIGH	LOW	NORMAL	NORMAL	HIGH	HIGH
FALSE	HIGH	HIGH	TRUE	HIGH	FALSE	LOW	TRUE	NORMAL	HIGH	FALSE	HIGH	FALSE	FALSE	LOW	LOW	FALSE	ZERO	NORMAL	LOW	LOW	HIGH	FALSE	NORMAL	NORMAL	HIGH	FALSE	NORMAL	NORMAL	LOW	ZERO	ZERO	HIGH	HIGH	HIGH	NORMAL	LOW
FALSE	LOW	NORMAL	TRUE	NORMAL	FALSE	LOW	FALSE	HIGH	HIGH	FALSE	LOW	TRUE	FALSE	NORMAL	NORMAL	FALSE	ZERO	NORMAL	LOW	LOW	NORMAL	FALSE	HIGH	ONESIDED	HIGH	FALSE	NORMAL	NORMAL	LOW	LOW	LOW	HIGH	HIGH	HIGH	LOW	LOW
FALSE	NORMAL	NORMAL	FALSE	NORMAL	FALSE	NORMAL	FALSE	LOW	LOW	FALSE	LOW	FALSE	FALSE	LOW	NORMAL	FALSE	LOW	NORMAL	HIGH	HIGH	NORMAL	FALSE	NORMAL	ESOPHAGEAL	HIGH	FALSE	HIGH	HIGH	HIGH	NORMAL	HIGH	LOW	HIGH	NORMAL	NORMAL	LOW
FALSE	HIGH	HIGH	TRUE	HIGH	FALSE	NORMAL	TRUE	NORMAL	HIGH	FALSE	HIGH	FALSE	FALSE	NORMAL	LOW	FALSE	ZERO	NORMAL	LOW	LOW	HIGH	FALSE	NORMAL	NORMAL	NORMAL	FALSE	NORMAL	NORMAL	LOW	ZERO	ZERO	HIGH	HIGH	HIGH	HIGH	LOW
FALSE	NORMAL	HIGH	FALSE	HIGH	FALSE	NORMAL	FALSE	HIGH	HIGH	FALSE	HIGH	FALSE	FALSE	HIGH	LOW	FALSE	ZERO	NORMAL	LOW	LOW	NORMAL	FALSE	NORMAL	NORMAL	NORMAL	FALSE	NORMAL	NORMAL	LOW	ZERO	ZERO	HIGH	HIGH	HIGH	HIGH	HIGH
FALSE	NORMAL	NORMAL	FALSE	NORMAL	FALSE	LOW	TRUE	NORMAL	HIGH	FALSE	HIGH	FALSE	FALSE	NORMAL	LOW	FALSE	ZERO	NORMAL	LOW	LOW	NORMAL	FALSE	NORMAL	NORMAL	LOW	FALSE	NORMAL	NORMAL	LOW	ZERO	ZERO	HIGH	HIGH	HIGH	LOW	LOW
FALSE	NORMAL	NORMAL	FALSE	NORMAL	FALSE	NORMAL	FALSE	HIGH	HIGH	FALSE	HIGH	TRUE	FALSE	LOW	LOW	TRUE	ZERO	NORMAL	LOW	LOW	NORMAL	FALSE	NORMAL	NORMAL	NORMAL	FALSE	NORMAL	NORMAL	LOW	ZERO	ZERO	HIGH	HIGH	HIGH	HIGH	LOW
FALSE	LOW	LOW	FALSE	NORMAL	FALSE	NORMAL	FALSE	HIGH	HIGH	FALSE	HIGH	TRUE	FALSE	HIGH	LOW	FALSE	ZERO	NORMAL	LOW	LOW	NORMAL	FALSE	NORMAL	NORMAL	NORMAL	FALSE	NORMAL	NORMAL	LOW	ZERO	ZERO	HIGH	HIGH	HIGH	NORMAL	HIGH
FALSE	NORMAL	NORMAL	FALSE	NORMAL	FALSE	NORMAL	FALSE	HIGH	HIGH	FALSE	HIGH	FALSE	FALSE	NORMAL	LOW	FALSE	ZERO	LOW	LOW	LOW	LOW	FALSE	NORMAL	NORMAL	HIGH	FALSE	NORMAL	NORMAL	LOW	ZERO	ZERO	HIGH	HIGH	HIGH	HIGH	HIGH
FALSE	NORMAL	LOW	FALSE	NORMAL	FALSE	NORMAL	FALSE	HIGH	HIGH	FALSE	HIGH	FALSE	FALSE	LOW	LOW	FALSE	HIGH	NORMAL	HIGH	HIGH	NORMAL	FALSE	NORMAL	NORMAL	LOW	FALSE	HIGH	HIGH	HIGH	LOW	HIGH	LOW	HIGH	HIGH	HIGH	LOW
FALSE	HIGH	HIGH	FALSE	HIGH	FALSE	NORMAL	FALSE	LOW	LOW	FALSE	LOW	FALSE	FALSE	NORMAL	LOW	FALSE	NORMAL	NORMAL	LOW	LOW	NORMAL	FALSE	HIGH	ONESIDED	LOW	TRUE	NORMAL	ZERO	ZERO	ZERO	NORMAL	NORMAL	NORMAL	NORMAL	NORMAL	NORMAL
FALSE	NORMAL	LOW	FALSE	NORMAL	FALSE	NORMAL	FALSE	HIGH	HIGH	FALSE	HIGH	FALSE	FALSE	LOW	ZERO	FALSE	HIGH	NORMAL	HIGH	HIGH	NORMAL	FALSE	NORMAL	NORMAL	HIGH	FALSE	LOW	LOW	ZERO	LOW	HIGH	LOW	HIGH	HIGH	HIGH	LOW
FALSE	NORMAL	NORMAL	FALSE	NORMAL	FALSE	NORMAL	FALSE	HIGH	HIGH	FALSE	HIGH	FALSE	FALSE	HIGH	LOW	FALSE	ZERO	NORMAL	LOW	LOW	NORMAL	FALSE	NORMAL	NORMAL	LOW	FALSE	NORMAL	NORMAL	LOW	ZERO	ZERO	HIGH	HIGH	HIGH	HIGH	HIGH
TRUE	LOW	LOW	FALSE	LOW	TRUE	LOW	FALSE	HIGH	HIGH	FALSE	HIGH	FALSE	FALSE	LOW	HIGH	FALSE	ZERO	NORMAL	LOW	LOW	NORMAL	FALSE	NORMAL	ESOPHAGEAL	HIGH	FALSE	NORMAL	NORMAL	LOW	LOW	ZERO	HIGH	HIGH	HIGH	LOW	LOW
FALSE	NORMAL	NORMAL	FALSE	NORMAL	FALSE	NORMAL	FALSE	HIGH	HIGH	FALSE	HIGH	FALSE	FALSE	NORMAL	LOW	FALSE	ZERO	NORMAL	LOW	LOW	NORMAL	FALSE	NORMAL	NORMAL	HIGH	FALSE	NORMAL	NORMAL	LOW	ZERO	ZERO	HIGH	HIGH	HIGH	HIGH	NORMAL
FALSE	NORMAL	NORMAL	FALSE	NORMAL	FALSE	NORMAL	FALSE	HIGH	HIGH	FALSE	HIGH	TRUE	FALSE	NORMAL	LOW	FALSE	HIGH	NORMAL	LOW	LOW	HIGH	FALSE	NORMAL	NORMAL	LOW	FALSE	NORMAL	NORMAL	LOW	ZERO	ZERO	HIGH	HIGH	HIGH	HIGH	HIGH
FALSE	HIGH	NORMAL	TRUE	HIGH	FALSE	LOW	FALSE	LOW	LOW	FALSE	LOW	FALSE	FALSE	NORMAL	LOW	FALSE	ZERO	NORMAL	LOW	LOW	NORMAL	FALSE	NORMAL	NORMAL	HIGH	FALSE	NORMAL	NORMAL	LOW	ZERO	ZERO	HIGH	HIGH	NORMAL	LOW	LOW
FALSE	NORMAL	NORMAL	FALSE	NORMAL	FALSE	NORMAL	FALSE	HIGH	HIGH	FALSE	HIGH	FALSE	FALSE	HIGH	HIGH	FALSE	LOW	NORMAL	NORMAL	NORMAL	NORMAL	FALSE	NORMAL	NORMAL	HIGH	FALSE	NORMAL	NORMAL	NORMAL	HIGH	LOW	HIGH	HIGH	HIGH	HIGH	HIGH
FALSE	NORMAL	NORMAL	FALSE	NORMAL	FALSE	NORMAL	FALSE	HIGH	HIGH	FALSE	HIGH	FALSE	FALSE	LOW	LOW	TRUE	ZERO	NORMAL	LOW	LOW	NORMAL	FALSE	NORMAL	NORMAL	ZERO	FALSE	NORMAL	NORMAL	LOW	ZERO	ZERO	HIGH	HIGH	HIGH	HIGH	LOW
FALSE	NORMAL	LOW	FALSE	NORMAL	FALSE	NORMAL	FALSE	LOW	LOW	FALSE	LOW	FALSE	FALSE	HIGH	LOW	FALSE	ZERO	NORMAL	LOW	LOW	NORMAL	FALSE	NORMAL	NORMAL	NORMAL	FALSE	NORMAL	NORMAL	LOW	ZERO	ZERO	HIGH	HIGH	NORMAL	NORMAL	NORMAL
FALSE	NORMAL	NORMAL	FALSE	NORMAL	FALSE	NORMAL	FALSE	HIGH	NORMAL	TRUE	NORMAL	FALSE	FALSE	NORMAL	LOW	TRUE	ZERO	LOW	LOW	LOW	NORMAL	FALSE	NORMAL	NORMAL	NORMAL	FALSE	NORMAL	NORMAL	LOW	ZERO	ZERO	HIGH	HIGH	HIGH	HIGH	HIGH
FALSE	NORMAL	NORMAL	FALSE	NORMAL	FALSE	NORMAL	FALSE	NORMAL	NORMAL	FALSE	HIGH	FALSE	FALSE	HIGH	LOW	FALSE	HIGH	NORMAL	HIGH	HIGH	NORMAL	FALSE	NORMAL	NORMAL	HIGH	FALSE	LOW	LOW	ZERO	LOW	HIGH	LOW	NORMAL	LOW	LOW	LOW
FALSE	NORMAL	NORMAL	FALSE	NORMAL	FALSE	NORMAL	FALSE	HIGH	HIGH	FALSE	HIGH	FALSE	FALSE	NORMAL	LOW	FALSE	ZERO	NORMAL	LOW	LOW	NORMAL	FALSE	NORMAL	NORMAL	LOW	FALSE	NORMAL	NORMAL	LOW	ZERO	ZERO	HIGH	HIGH	HIGH	HIGH	HIGH
FALSE	HIGH	HIGH	FALSE	HIGH	FALSE	NORMAL	FALSE	HIGH	HIGH	FALSE	HIGH	FALSE	FALSE	HIGH	LOW	TRUE	ZERO	NORMAL	LOW	LOW	NORMAL	FALSE	NORMAL	NORMAL	NORMAL	FALSE	NORMAL	NORMAL	LOW	ZERO	ZERO	HIGH	HIGH	HIGH	HIGH	HIGH
FALSE	NORMAL	NORMAL	FALSE	NORMAL	FALSE	HIGH	FALSE	HIGH	HIGH	FALSE	HIGH	FALSE	FALSE	NORMAL	LOW	FALSE	HIGH	NORMAL	HIGH	HIGH	NORMAL	FALSE	NORMAL	NORMAL	HIGH	TRUE	NORMAL	NORMAL	ZERO	LOW	HIGH	LOW	HIGH	HIGH	HIGH	HIGH
FALSE	NORMAL	NORMAL	FALSE	NORMAL	FALSE	NORMAL	FALSE	HIGH	HIGH	FALSE	HIGH	FALSE	FALSE	NORMAL	LOW	FALSE	ZERO	NORMAL	LOW	LOW	NORMAL	FALSE	NORMAL	NORMAL	HIGH	FALSE	NORMAL	NORMAL	LOW	ZERO	ZERO	HIGH	HIGH	HIGH	HIGH	HIGH
FALSE	NORMAL	NORMAL	FALSE	NORMAL	FALSE	NORMAL	FALSE	LOW	LOW	FALSE	LOW	FALSE	FALSE	NORMAL	ZERO	FALSE	ZERO	NORMAL	LOW	LOW	NORMAL	FALSE	NORMAL	NORMAL	NORMAL	FALSE	NORMAL	NORMAL	LOW	ZERO	HIGH	LOW	HIGH	NORMAL	NORMAL	NORMAL
FALSE	NORMAL	NORMAL	FALSE	NORMAL	FALSE	NORMAL	FALSE	HIGH	HIGH	FALSE	LOW	FALSE	FALSE	LOW	LOW	FALSE	ZERO	NORMAL	LOW	LOW	LOW	FALSE	NORMAL	NORMAL	LOW	FALSE	NORMAL	NORMAL	LOW	ZERO	ZERO	HIGH	HIGH	HIGH	HIGH	LOW
FALSE	HIGH	HIGH	TRUE	HIGH	FALSE	NORMAL	FALSE	HIGH	HIGH	FALSE	HIGH	TRUE	FALSE	HIGH	LOW	FALSE	ZERO	NORMAL	LOW	LOW	NORMAL	FALSE	NORMAL	NORMAL	NORMAL	FALSE	NORMAL	NORMAL	LOW	ZERO	ZERO	HIGH	HIGH	HIGH	HIGH	HIGH
FALSE	HIGH	HIGH	TRUE	HIGH	FALSE	LOW	FALSE	HIGH	HIGH	FALSE	HIGH	FALSE	FALSE	HIGH	LOW	FALSE	ZERO	NORMAL	LOW	LOW	NORMAL	FALSE	HIGH	NORMAL	LOW	FALSE	NORMAL	NORMAL	LOW	ZERO	ZERO	HIGH	HIGH	HIGH	NORMAL	NORMAL
FALSE	NORMAL	NORMAL	FALSE	NORMAL	FALSE	NORMAL	FALSE	HIGH	HIGH	FALSE	HIGH	FALSE	FALSE	NORMAL	LOW	FALSE	ZERO	NORMAL	NORMAL	NORMAL	NORMAL	FALSE	NORMAL	NORMAL	NORMAL	FALSE	NORMAL	NORMAL	LOW	ZERO	ZERO	NORMAL	HIGH	HIGH	HIGH	HIGH
FALSE	NORMAL	NORMAL	FALSE	NORMAL	FALSE	NORMAL	FALSE	HIGH	HIGH	FALSE	HIGH	FALSE	FALSE	HIGH	NORMAL	FALSE	ZERO	NORMAL	LOW	LOW	NORMAL	FALSE	NORMAL	ESOPHAGEAL	HIGH	FALSE	NORMAL	NORMAL	LOW	LOW	ZERO	HIGH	HIGH	HIGH	HIGH	HIGH
FALSE	NORMAL	NORMAL	FALSE	NORMAL	FALSE	LOW	TRUE	NORMAL	HIGH	FALSE	HIGH	FALSE	FALSE	LOW	LOW	FALSE	ZERO	NORMAL	LOW	LOW	NORMAL	FALSE	NORMAL	NORMAL	HIGH	FALSE	NORMAL	NORMAL	LOW	ZERO	ZERO	HIGH	HIGH	HIGH	LOW	LOW
FALSE	NORMAL	NORMAL	FALSE	NORMAL	FALSE	NORMAL	FALSE	HIGH	HIGH	FALSE	HIGH	TRUE	FALSE	LOW	LOW	FALSE	ZERO	NORMAL	LOW	LOW	NORMAL	FALSE	NORMAL	NORMAL	HIGH	FALSE	NORMAL	NORMAL	LOW	ZERO	ZERO	HIGH	HIGH	HIGH	HIGH	LOW
FALSE	NORMAL	NORMAL	FALSE	NORMAL	FALSE	NORMAL	FALSE	HIGH	HIGH	FALSE	HIGH	FALSE	FALSE	NORMAL	LOW	FALSE	ZERO	NORMAL	LOW	LOW	NORMAL	FALSE	NORMAL	NORMAL	NORMAL	FALSE	NORMAL	NORMAL	LOW	ZERO	ZERO	HIGH	HIGH	HIGH	HIGH	HIGH
FALSE	NORMAL	NORMAL	FALSE	NORMAL	FALSE	NORMAL	FALSE	HIGH	NORMAL	TRUE	NORMAL	FALSE	FALSE	NORMAL	LOW	FALSE	LOW	NORMAL	LOW	LOW	LOW	FALSE	NORMAL	ESOPHAGEAL	ZERO	TRUE	NORMAL	NORMAL	ZERO	ZERO	NORMAL	NORMAL	HIGH	HIGH	HIGH	HIGH
FALSE	NORMAL	LOW	FALSE	NORMAL	FALSE	NORMAL	FALSE	LOW	HIGH	TRUE	LOW	FALSE	FALSE	LOW	LOW	FALSE	ZERO	NORMAL	LOW	LOW	NORMAL	FALSE	NORMAL	NORMAL	NORMAL	FALSE	NORMAL	NORMAL	LOW	ZERO	ZERO	HIGH	HIGH	NORMAL	NORMAL	NORMAL
FALSE	NORMAL	NORMAL	FALSE	NORMAL	FALSE	NORMAL	FALSE	HIGH	NORMAL	FALSE	HIGH	FALSE	FALSE	HIGH	NORMAL	FALSE	ZERO	NORMAL	LOW	LOW	NORMAL	FALSE	NORMAL	NORMAL	LOW	FALSE	NORMAL	NORMAL	LOW	ZERO	ZERO	HIGH	HIGH	HIGH	HIGH	HIGH
FALSE	NORMAL	NORMAL	FALSE	NORMAL	FALSE	NORMAL	FALSE	HIGH	HIGH	FALSE	HIGH	FALSE	FALSE	HIGH	LOW	FALSE	ZERO	LOW	LOW	LOW	NORMAL	FALSE	NORMAL	NORMAL	HIGH	FALSE	NORMAL	NORMAL	LOW	ZERO	ZERO	HIGH	HIGH	HIGH	HIGH	NORMAL
FALSE	HIGH	HIGH	TRUE	HIGH	FALSE	LOW	FALSE	HIGH	HIGH	FALSE	HIGH	TRUE	FALSE	LOW	LOW	FALSE	ZERO	NORMAL	LOW	LOW	NORMAL	FALSE	NORMAL	NORMAL	NORMAL	FALSE	NORMAL	NORMAL	LOW	ZERO	ZERO	HIGH	HIGH	HIGH	NORMAL	LOW
FALSE	NORMAL	NORMAL	FALSE	NORMAL	FALSE	NORMAL	FALSE	LOW	LOW	FALSE	LOW	FALSE	FALSE	HIGH	LOW	FALSE	ZERO	NORMAL	LOW	LOW	NORMAL	FALSE	NORMAL	NORMAL	HIGH	FALSE	NORMAL	NORMAL	LOW	ZERO	ZERO	HIGH	HIGH	NORMAL	NORMAL	NORMAL
FALSE	NORMAL	HIGH	TRUE	HIGH	FALSE	LOW	FALSE	HIGH	HIGH	FALSE	HIGH	FALSE	FALSE	HIGH	LOW	FALSE	ZERO	NORMAL	LOW	LOW	NORMAL	TRUE	HIGH	NORMAL	NORMAL	FALSE	NORMAL	NORMAL	LOW	ZERO	ZERO	HIGH	HIGH	HIGH	LOW	LOW
FALSE	NORMAL	NORMAL	FALSE	NORMAL	FALSE	NORMAL	FALSE	HIGH	HIGH	FALSE	HIGH	FALSE	FALSE	NORMAL	LOW	FALSE	ZERO	NORMAL	LOW	LOW	NORMAL	FALSE	NORMAL	NORMAL	LOW	FALSE	NORMAL	NORMAL	LOW	ZERO	ZERO	HIGH	HIGH	HIGH	HIGH	NORMAL
FALSE	LOW	LOW	FALSE	LOW	FALSE	NORMAL	FALSE	HIGH	HIGH	FALSE	HIGH	FALSE	FALSE	NORMAL	LOW	FALSE	NORMAL	NORMAL	LOW	LOW	NORMAL	FALSE	HIGH	ONESIDED	LOW	FALSE	NORMAL	ZERO	ZERO	ZERO	NORMAL	NORMAL	HIGH	HIGH	HIGH	LOW
TRUE	LOW	LOW	FALSE	LOW	TRUE	LOW	FALSE	HIGH	HIGH	FALSE	HIGH	FALSE	FALSE	NORMAL	LOW	FALSE	ZERO	NORMAL	LOW	LOW	NORMAL	FALSE	NORMAL	NORMAL	NORMAL	FALSE	NORMAL	NORMAL	LOW	ZERO	ZERO	HIGH	HIGH	HIGH	LOW	LOW
FALSE	NORMAL	NORMAL	FALSE	NORMAL	FALSE	NORMAL	FALSE	HIGH	HIGH	FALSE	HIGH	FALSE	FALSE	HIGH	LOW	FALSE	ZERO	NORMAL	LOW	LOW	LOW	FALSE	NORMAL	NORMAL	LOW	FALSE	NORMAL	NORMAL	LOW	ZERO	ZERO	HIGH	HIGH	HIGH	HIGH	HIGH
FALSE	HIGH	HIGH	TRUE	HIGH	FALSE	LOW	FALSE	HIGH	HIGH	FALSE	HIGH	FALSE	FALSE	NORMAL	LOW	FALSE	ZERO	NORMAL	LOW	LOW	LOW	FALSE	NORMAL	NORMAL	LOW	FALSE	NORMAL	NORMAL	LOW	ZERO	ZERO	HIGH	HIGH	HIGH	LOW	LOW
FALSE	HIGH	HIGH	TRUE	HIGH	FALSE	LOW	FALSE	HIGH	HIGH	FALSE	HIGH	FALSE	FALSE	NORMAL	HIGH	FALSE	ZERO	NORMAL	LOW	LOW	NORMAL	FALSE	NORMAL	NORMAL	HIGH	FALSE	NORMAL	NORMAL	LOW	ZERO	ZERO	HIGH	HIGH	HIGH	NORMAL	NORMAL
FALSE	NORMAL	HIGH	TRUE	HIGH	FALSE	NORMAL	FALSE	LOW	LOW	FALSE	LOW	TRUE	FALSE	HIGH	LOW	FALSE	NORMAL	NORMAL	LOW	LOW	HIGH	FALSE	HIGH	ONESIDED	LOW	TRUE	NORMAL	NORMAL	ZERO	ZERO	NORMAL	NORMAL	NORMAL	NORMAL	NORMAL	NORMAL
FALSE	NORMAL	NORMAL	FALSE	NORMAL	FALSE	NORMAL	FALSE	HIGH	HIGH	FALSE	HIGH	FALSE	FALSE	HIGH	LOW	FALSE	ZERO	NORMAL	LOW	LOW	NORMAL	FALSE	NORMAL	NORMAL	NORMAL	FALSE	NORMAL	NORMAL	LOW	ZERO	ZERO	HIGH	HIGH	HIGH	HIGH	HIGH
FALSE	HIGH	HIGH	TRUE	HIGH	FALSE	LOW	FALSE	LOW	LOW	FALSE	LOW	FALSE	FALSE	NORMAL	LOW	FALSE	ZERO	NORMAL	LOW	LOW	NORMAL	FALSE	NORMAL	NORMAL	LOW	FALSE	NORMAL	NORMAL	LOW	ZERO	ZERO	HIGH	HIGH	NORMAL	LOW	LOW
FALSE	LOW	LOW	FALSE	LOW	FALSE	NORMAL	FALSE	HIGH	HIGH	FALSE	HIGH	FALSE	FALSE	NORMAL	LOW	FALSE	HIGH	NORMAL	HIGH	HIGH	NORMAL	FALSE	NORMAL	NORMAL	HIGH	TRUE	NORMAL	LOW	ZERO	LOW	HIGH	LOW	HIGH	HIGH	HIGH	HIGH
FALSE	HIGH	HIGH	TRUE	HIGH	FALSE	NORMAL	FALSE	HIGH	HIGH	FALSE	HIGH	FALSE	FALSE	LOW	HIGH	FALSE	ZERO	NORMAL	LOW	LOW	NORMAL	FALSE	NORMAL	NORMAL	HIGH	FALSE	NORMAL	NORMAL	LOW	ZERO	ZERO	HIGH	HIGH	HIGH	HIGH	NORMAL
FALSE	NORMAL	NORMAL	FALSE	NORMAL	FALSE	NORMAL	FALSE	HIGH	HIGH	FALSE	HIGH	FALSE	FALSE	NORMAL	LOW	FALSE	ZERO	NORMAL	LOW	LOW	NORMAL	FALSE	NORMAL	NORMAL	NORMAL	FALSE	NORMAL	NORMAL	LOW	ZERO	ZERO	HIGH	HIGH	HIGH	HIGH	HIGH
FALSE	NORMAL	NORMAL	FALSE	NORMAL	FALSE	NORMAL	FALSE	HIGH	HIGH	FALSE	HIGH	FALSE	FALSE	LOW	LOW	FALSE	ZERO	NORMAL	LOW	LOW	NORMAL	FALSE	NORMAL	NORMAL	HIGH	FALSE	NORMAL	NORMAL	LOW	ZERO	ZERO	HIGH	HIGH	HIGH	HIGH	LOW
FALSE	LOW	NORMAL	FALSE	NORMAL	FALSE	NORMAL	FALSE	LOW	LOW	FALSE	LOW	FALSE	FALSE	HIGH	LOW	FALSE	HIGH	NORMAL	HIGH	HIGH	NORMAL	FALSE	NORMAL	NORMAL	HIGH	FALSE	NORMAL	NORMAL	LOW	LOW	HIGH	LOW	NORMAL	NORMAL	NORMAL	HIGH
FALSE	NORMAL	NORMAL	FALSE	NORMAL	FALSE	NORMAL	FALSE	HIGH	HIGH	FALSE	HIGH	FALSE	FALSE	NORMAL	LOW	FALSE	HIGH	NORMAL	HIGH	HIGH	NORMAL	FALSE	NORMAL	NORMAL	HIGH	TRUE	NORMAL	NORMAL	ZERO	LOW	HIGH	LOW	HIGH	HIGH	HIGH	HIGH
FALSE	NORMAL	LOW	FALSE	NORMAL	FALSE	NORMAL	FALSE	HIGH	HIGH	FALSE	HIGH	FALSE	FALSE	HIGH	LOW	FALSE	ZERO	NORMAL	LOW	LOW	NORMAL	FALSE	NORMAL	NORMAL	HIGH	FALSE	NORMAL	NORMAL	LOW	ZERO	ZERO	HIGH	HIGH	HIGH	HIGH	HIGH
FALSE	NORMAL	NORMAL	FALSE	NORMAL	FALSE	NORMAL	FALSE	NORMAL	NORMAL	FALSE	HIGH	FALSE	FALSE	NORMAL	LOW	FALSE	ZERO	NORMAL	LOW	LOW	NORMAL	FALSE	NORMAL	NORMAL	HIGH	FALSE	NORMAL	NORMAL	LOW	ZERO	ZERO	HIGH	HIGH	LOW	LOW	LOW
FALSE	NORMAL	HIGH	TRUE	HIGH	FALSE	NORMAL	FALSE	HIGH	HIGH	FALSE	HIGH	FALSE	FALSE	NORMAL	LOW	FALSE	ZERO	NORMAL	LOW	LOW	LOW	FALSE	NORMAL	NORMAL	HIGH	FALSE	NORMAL	NORMAL	LOW	ZERO	ZERO	HIGH	HIGH	HIGH	HIGH	NORMAL
FALSE	NORMAL	NORMAL	FALSE	NORMAL	FALSE	NORMAL	FALSE	HIGH	HIGH	FALSE	HIGH	FALSE	FALSE	HIGH	LOW	FALSE	HIGH	NORMAL	HIGH	HIGH	NORMAL	FALSE	NORMAL	NORMAL	HIGH	FALSE	NORMAL	ZERO	ZERO	LOW	HIGH	LOW	HIGH	HIGH	NORMAL	HIGH
FALSE	NORMAL	NORMAL	FALSE	NORMAL	FALSE	HIGH	FALSE	LOW	LOW	FALSE	LOW	FALSE	FALSE	HIGH	ZERO	FALSE	ZERO	NORMAL	HIGH	HIGH	NORMAL	FALSE	NORMAL	NORMAL	HIGH	FALSE	NORMAL	NORMAL	LOW	ZERO	HIGH	LOW	NORMAL	NORMAL	HIGH	HIGH
TRUE	LOW	LOW	FALSE	LOW	TRUE	LOW	FALSE	HIGH	HIGH	FALSE	LOW	TRUE	FALSE	NORMAL	LOW	FALSE	ZERO	NORMAL	LOW	LOW	NORMAL	FALSE	NORMAL	NORMAL	NORMAL	FALSE	NORMAL	NORMAL	LOW	ZERO	ZERO	HIGH	HIGH	HIGH	LOW	LOW
FALSE	NORMAL	NORMAL	FALSE	NORMAL	FALSE	NORMAL	FALSE	HIGH	HIGH	FALSE	HIGH	FALSE	FALSE	NORMAL	LOW	FALSE	ZERO	NORMAL	LOW	LOW	NORMAL	FALSE	NORMAL	NORMAL	LOW	FALSE	NORMAL	NORMAL	LOW	ZERO	ZERO	HIGH	HIGH	HIGH	HIGH	NORMAL
FALSE	NORMAL	NORMAL	FALSE	NORMAL	FALSE	NORMAL	FALSE	HIGH	HIGH	FALSE	HIGH	FALSE	FALSE	HIGH	LOW	FALSE	ZERO	NORMAL	LOW	LOW	NORMAL	FALSE	NORMAL	NORMAL	NORMAL	FALSE	NORMAL	NORMAL	LOW	ZERO	ZERO	HIGH	HIGH	HIGH	NORMAL	HIGH
TRUE	LOW	LOW	FALSE	LOW	TRUE	LOW	FALSE	HIGH	HIGH	FALSE	HIGH	FALSE	FALSE	LOW	LOW	FALSE	ZERO	NORMAL	LOW	LOW	NORMAL	FALSE	HIGH	NORMAL	HIGH	FALSE	NORMAL	NORMAL	LOW	ZERO	ZERO	HIGH	HIGH	HIGH	LOW	LOW
FALSE	NORMAL	NORMAL	FALSE	NORMAL	FALSE	NORMAL	FALSE	HIGH	HIGH	FALSE	HIGH	FALSE	FALSE	LOW	LOW	FALSE	ZERO	NORMAL	LOW	LOW	NORMAL	FALSE	NORMAL	NORMAL	HIGH	FALSE	NORMAL	NORMAL	LOW	ZERO	ZERO	HIGH	HIGH	HIGH	NORMAL	LOW
TRUE	LOW	LOW	FALSE	LOW	TRUE	LOW	FALSE	HIGH	NORMAL	TRUE	NORMAL	FALSE	FALSE	HIGH	LOW	FALSE	ZERO	NORMAL	LOW	LOW	NORMAL	FALSE	NORMAL	NORMAL	HIGH	FALSE	NORMAL	NORMAL	LOW	ZERO	ZERO	HIGH	HIGH	HIGH	LOW	NORMAL
FALSE	NORMAL	NORMAL	FALSE	NORMAL	FALSE	NORMAL	FALSE	HIGH	HIGH	FALSE	HIGH	FALSE	FALSE	NORMAL	ZERO	FALSE	HIGH	NORMAL	HIGH	HIGH	NORMAL	FALSE	NORMAL	NORMAL	HIGH	TRUE	NORMAL	NORMAL	ZERO	LOW	HIGH	NORMAL	HIGH	HIGH	HIGH	HIGH
FALSE	NORMAL	LOW	FALSE	NORMAL	FALSE	NORMAL	FALSE	HIGH	HIGH	FALSE	HIGH	FALSE	FALSE	HIGH	NORMAL	FALSE	ZERO	NORMAL	LOW	LOW	NORMAL	FALSE	NORMAL	ESOPHAGEAL	HIGH	FALSE	NORMAL	NORMAL	LOW	LOW	ZERO	HIGH	HIGH	HIGH	HIGH	HIGH
FALSE	NORMAL	NORMAL	FALSE	NORMAL	FALSE	NORMAL	FALSE	HIGH	HIGH	FALSE	HIGH	FALSE	FALSE	LOW	LOW	FALSE	ZERO	NORMAL	LOW	LOW	NORMAL	FALSE	NORMAL	NORMAL	LOW	FALSE	NORMAL	NORMAL	LOW	ZERO	ZERO	HIGH	HIGH	HIGH	HIGH	LOW
FALSE	NORMAL	HIGH	TRUE	HIGH	FALSE	LOW	FALSE	HIGH	HIGH	FALSE	HIGH	FALSE	FALSE	LOW	LOW	FALSE	HIGH	NORMAL	HIGH	HIGH	NORMAL	FALSE	NORMAL	NORMAL	ZERO	FALSE	LOW	LOW	ZERO	LOW	HIGH	LOW	HIGH	HIGH	LOW	LOW
TRUE	LOW	LOW	FALSE	LOW	TRUE	LOW	FALSE	HIGH	HIGH	FALSE	HIGH	TRUE	FALSE	NORMAL	LOW	FALSE	ZERO	NORMAL	LOW	NORMAL	NORMAL	FALSE	NORMAL	NORMAL	LOW	FALSE	NORMAL	NORMAL	LOW	ZERO	ZERO	HIGH	HIGH	HIGH	LOW	LOW
FALSE	NORMAL	NORMAL	FALSE	NORMAL	FALSE	NORMAL	FALSE	HIGH	HIGH	FALSE	HIGH	FALSE	FALSE	HIGH	LOW	FALSE	ZERO	NORMAL	LOW	LOW	NORMAL	FALSE	NORMAL	NORMAL	NORMAL	FALSE	NORMAL	NORMAL	LOW	ZERO	ZERO	HIGH	HIGH	HIGH	HIGH	HIGH
FALSE	NORMAL	HIGH	FALSE	HIGH	FALSE	NORMAL	FALSE	HIGH	HIGH	FALSE	HIGH	FALSE	FALSE	LOW	LOW	FALSE	HIGH	NORMAL	HIGH	HIGH	NORMAL	FALSE	NORMAL	NORMAL	HIGH	TRUE	NORMAL	NORMAL	ZERO	LOW	HIGH	LOW	HIGH	HIGH	HIGH	LOW
FALSE	NORMAL	NORMAL	FALSE	NORMAL	FALSE	NORMAL	FALSE	LOW	LOW	FALSE	LOW	FALSE	FALSE	HIGH	LOW	FALSE	ZERO	NORMAL	LOW	LOW	NORMAL	FALSE	NORMAL	NORMAL	LOW	FALSE	NORMAL	NORMAL	LOW	ZERO	ZERO	HIGH	HIGH	NORMAL	NORMAL	NORMAL
FALSE	NORMAL	NORMAL	FALSE	NORMAL	FALSE	HIGH	FALSE	HIGH	HIGH	FALSE	HIGH	FALSE	FALSE	LOW	LOW	FALSE	ZERO	NORMAL	LOW	LOW	NORMAL	FALSE	NORMAL	NORMAL	HIGH	FALSE	NORMAL	NORMAL	LOW	ZERO	ZERO	HIGH	HIGH	HIGH	HIGH	LOW
FALSE	NORMAL	NORMAL	FALSE	NORMAL	FALSE	NORMAL	FALSE	HIGH	HIGH	FALSE	HIGH	FALSE	FALSE	NORMAL	LOW	FALSE	ZERO	LOW	LOW	LOW	NORMAL	FALSE	NORMAL	NORMAL	LOW	FALSE	NORMAL	NORMAL	LOW	ZERO	ZERO	HIGH	HIGH	HIGH	HIGH	HIGH
FALSE	NORMAL	NORMAL	FALSE	NORMAL	FALSE	NORMAL	FALSE	HIGH	HIGH	FALSE	HIGH	FALSE	FALSE	LOW	NORMAL	FALSE	HIGH	NORMAL	LOW	LOW	NORMAL	FALSE	NORMAL	NORMAL	HIGH	TRUE	NORMAL	NORMAL	ZERO	LOW	LOW	HIGH	HIGH	HIGH	HIGH	LOW
FALSE	HIGH	HIGH	TRUE	HIGH	FALSE	LOW	FALSE	HIGH	HIGH	FALSE	HIGH	FALSE	TRUE	LOW	LOW	FALSE	ZERO	NORMAL	LOW	LOW	NORMAL	FALSE	NORMAL	NORMAL	HIGH	FALSE	NORMAL	NORMAL	LOW	ZERO	ZERO	HIGH	HIGH	HIGH	LOW	LOW
FALSE	LOW	NORMAL	FALSE	NORMAL	FALSE	NORMAL	FALSE	HIGH	HIGH	FALSE	HIGH	FALSE	FALSE	HIGH	LOW	FALSE	ZERO	NORMAL	LOW	LOW	LOW	FALSE	NORMAL	NORMAL	LOW	FALSE	NORMAL	NORMAL	LOW	ZERO	ZERO	HIGH	HIGH	HIGH	HIGH	LOW
FALSE	NORMAL	NORMAL	FALSE	NORMAL	FALSE	NORMAL	FALSE	HIGH	HIGH	FALSE	HIGH	FALSE	FALSE	NORMAL	LOW	FALSE	ZERO	NORMAL	LOW	LOW	NORMAL	FALSE	NORMAL	NORMAL	HIGH	FALSE	NORMAL	NORMAL	LOW	ZERO	ZERO	HIGH	HIGH	HIGH	HIGH	NORMAL
FALSE	NORMAL	NORMAL	FALSE	NORMAL	FALSE	NORMAL	FALSE	HIGH	HIGH	FALSE	HIGH	TRUE	FALSE	HIGH	LOW	FALSE	ZERO	NORMAL	LOW	LOW	NORMAL	FALSE	NORMAL	NORMAL	HIGH	FALSE	NORMAL	NORMAL	LOW	ZERO	ZERO	HIGH	HIGH	HIGH	HIGH	HIGH
FALSE	NORMAL	HIGH	TRUE	HIGH	FALSE	NORMAL	FALSE	HIGH	HIGH	FALSE	HIGH	FALSE	FALSE	LOW	LOW	FALSE	LOW	NORMAL	LOW	LOW	HIGH	FALSE	NORMAL	NORMAL	NORMAL	FALSE	NORMAL	NORMAL	LOW	ZERO	ZERO	HIGH	HIGH	HIGH	HIGH	NORMAL
FALSE	NORMAL	NORMAL	TRUE	NORMAL	FALSE	NORMAL	FALSE	HIGH	NORMAL	TRUE	NORMAL	FALSE	FALSE	HIGH	ZERO	FALSE	ZERO	NORMAL	LOW	LOW	NORMAL	FALSE	HIGH	ONESIDED	HIGH	FALSE	NORMAL	NORMAL	LOW	LOW	NORMAL	NORMAL	NORMAL	HIGH	HIGH	HIGH
TRUE	NORMAL	NORMAL	FALSE	NORMAL	FALSE	NORMAL	FALSE	HIGH	HIGH	FALSE	HIGH	FALSE	FALSE	NORMAL	LOW	FALSE	LOW	NORMAL	HIGH	HIGH	NORMAL	FALSE	NORMAL	NORMAL	LOW	FALSE	HIGH	HIGH	HIGH	LOW	HIGH	LOW	HIGH	HIGH	HIGH	NORMAL
FALSE	NORMAL	NORMAL	FALSE	NORMAL	FALSE	NORMAL	FALSE	HIGH	HIGH	FALSE	HIGH	FALSE	FALSE	LOW	LOW	FALSE	ZERO	NORMAL	LOW	LOW	NORMAL	FALSE	NORMAL	NORMAL	LOW	FALSE	NORMAL	NORMAL	LOW	ZERO	ZERO	NORMAL	HIGH	HIGH	HIGH	LOW
FALSE	HIGH	HIGH	FALSE	HIGH	FALSE	NORMAL	FALSE	HIGH	HIGH	FALSE	HIGH	FALSE	FALSE	LOW	LOW	FALSE	ZERO	NORMAL	LOW	LOW	NORMAL	FALSE	NORMAL	NORMAL	HIGH	FALSE	NORMAL	NORMAL	LOW	ZERO	ZERO	HIGH	HIGH	HIGH	HIGH	LOW
FALSE	NORMAL	NORMAL	FALSE	NORMAL	FALSE	NORMAL	FALSE	HIGH	HIGH	FALSE	HIGH	FALSE	FALSE	LOW	LOW	FALSE	ZERO	NORMAL	LOW	LOW	NORMAL	FALSE	NORMAL	NORMAL	HIGH	FALSE	NORMAL	NORMAL	LOW	ZERO	ZERO	HIGH	HIGH	HIGH	HIGH	LOW
FALSE	NORMAL	NORMAL	FALSE	NORMAL	FALSE	NORMAL	FALSE	HIGH	HIGH	FALSE	HIGH	FALSE	FALSE	NORMAL	LOW	FALSE	ZERO	NORMAL	LOW	LOW	NORMAL	FALSE	HIGH	NORMAL	LOW	FALSE	NORMAL	NORMAL	LOW	ZERO	ZERO	HIGH	HIGH	HIGH	HIGH	NORMAL
FALSE	HIGH	HIGH	TRUE	HIGH	FALSE	LOW	FALSE	LOW	LOW	FALSE	LOW	FALSE	FALSE	HIGH	LOW	FALSE	ZERO	NORMAL	LOW	LOW	NORMAL	FALSE	NORMAL	NORMAL	HIGH	FALSE	NORMAL	NORMAL	LOW	ZERO	ZERO	HIGH	NORMAL	NORMAL	LOW	NORMAL
FALSE	LOW	NORMAL	FALSE	NORMAL	FALSE	NORMAL	FALSE	HIGH	HIGH	FALSE	HIGH	FALSE	FALSE	NORMAL	LOW	FALSE	ZERO	NORMAL	LOW	LOW	NORMAL	FALSE	NORMAL	NORMAL	NORMAL	FALSE	NORMAL	NORMAL	LOW	ZERO	ZERO	HIGH	HIGH	HIGH	HIGH	HIGH
FALSE	HIGH	HIGH	TRUE	HIGH	FALSE	LOW	FALSE	HIGH	HIGH	FALSE	HIGH	FALSE	FALSE	LOW	LOW	FALSE	ZERO	NORMAL	LOW	LOW	NORMAL	FALSE	NORMAL	NORMAL	LOW	FALSE	NORMAL	NORMAL	LOW	ZERO	ZERO	HIGH	HIGH	HIGH	LOW	LOW
FALSE	NORMAL	NORMAL	FALSE	NORMAL	FALSE	NORMAL	FALSE	HIGH	NORMAL	TRUE	NORMAL	FALSE	FALSE	HIGH	LOW	FALSE	HIGH	NORMAL	HIGH	HIGH	NORMAL	FALSE	NORMAL	NORMAL	NORMAL	FALSE	NORMAL	HIGH	HIGH	LOW	HIGH	LOW	HIGH	HIGH	HIGH	HIGH
FALSE	NORMAL	NORMAL	FALSE	NORMAL	FALSE	NORMAL	FALSE	HIGH	HIGH	FALSE	HIGH	FALSE	FALSE	NORMAL	LOW	FALSE	ZERO	LOW	LOW	LOW	NORMAL	FALSE	NORMAL	NORMAL	HIGH	FALSE	NORMAL	NORMAL	LOW	ZERO	ZERO	HIGH	HIGH	HIGH	HIGH	HIGH
FALSE	HIGH	HIGH	TRUE	HIGH	FALSE	HIGH	FALSE	LOW	LOW	FALSE	LOW	FALSE	FALSE	NORMAL	LOW	FALSE	ZERO	NORMAL	LOW	LOW	NORMAL	FALSE	NORMAL	NORMAL	HIGH	FALSE	NORMAL	ZERO	ZERO	ZERO	ZERO	HIGH	HIGH	NORMAL	HIGH	NORMAL
FALSE	NORMAL	NORMAL	FALSE	NORMAL	FALSE	NORMAL	FALSE	LOW	HIGH	TRUE	LOW	FALSE	FALSE	HIGH	LOW	FALSE	HIGH	NORMAL	HIGH	HIGH	NORMAL	FALSE	NORMAL	NORMAL	LOW	FALSE	NORMAL	NORMAL	HIGH	LOW	HIGH	LOW	NORMAL	NORMAL	NORMAL	HIGH
FALSE	LOW	LOW	FALSE	LOW	FALSE	NORMAL	FALSE	HIGH	HIGH	FALSE	HIGH	FALSE	FALSE	LOW	ZERO	FALSE	HIGH	NORMAL	HIGH	HIGH	NORMAL	FALSE	NORMAL	NORMAL	LOW	FALSE	HIGH	HIGH	HIGH	LOW	HIGH	NORMAL	HIGH	HIGH	HIGH	LOW
FALSE	NORMAL	NORMAL	FALSE	NORMAL	FALSE	NORMAL	FALSE	LOW	LOW	FALSE	LOW	FALSE	FALSE	HIGH	LOW	FALSE	HIGH	NORMAL	HIGH	HIGH	NORMAL	FALSE	NORMAL	NORMAL	HIGH	FALSE	NORMAL	ZERO	ZERO	LOW	HIGH	LOW	NORMAL	NORMAL	NORMAL	HIGH
FALSE	HIGH	HIGH	TRUE	HIGH	FALSE	LOW	FALSE	HIGH	HIGH	FALSE	HIGH	FALSE	FALSE	LOW	LOW	FALSE	ZERO	NORMAL	LOW	LOW	LOW	FALSE	NORMAL	NORMAL	LOW	FALSE	NORMAL	NORMAL	LOW	ZERO	ZERO	HIGH	HIGH	HIGH	LOW	LOW
FALSE	NORMAL	HIGH	TRUE	HIGH	FALSE	LOW	FALSE	HIGH	HIGH	FALSE	HIGH	FALSE	FALSE	NORMAL	LOW	FALSE	ZERO	NORMAL	LOW	NORMAL	NORMAL	FALSE	NORMAL	NORMAL	HIGH	FALSE	NORMAL	NORMAL	LOW	ZERO	ZERO	HIGH	HIGH	HIGH	LOW	LOW
FALSE	NORMAL	NORMAL	FALSE	NORMAL	FALSE	NORMAL	FALSE	HIGH	NORMAL	FALSE	HIGH	FALSE	FALSE	NORMAL	LOW	FALSE	ZERO	NORMAL	LOW	LOW	NORMAL	FALSE	NORMAL	NORMAL	NORMAL	FALSE	NORMAL	NORMAL	LOW	ZERO	ZERO	HIGH	HIGH	HIGH	HIGH	HIGH
FALSE	NORMAL	NORMAL	FALSE	NORMAL	FALSE	NORMAL	FALSE	HIGH	HIGH	FALSE	HIGH	FALSE	FALSE	NORMAL	LOW	FALSE	ZERO	NORMAL	LOW	LOW	NORMAL	FALSE	NORMAL	NORMAL	ZERO	FALSE	NORMAL	NORMAL	LOW	ZERO	ZERO	HIGH	HIGH	HIGH	HIGH	LOW
FALSE	NORMAL	NORMAL	FALSE	NORMAL	FALSE	NORMAL	FALSE	HIGH	HIGH	FALSE	HIGH	FALSE	FALSE	NORMAL	LOW	FALSE	ZERO	NORMAL	LOW	LOW	NORMAL	FALSE	HIGH	NORMAL	HIGH	FALSE	NORMAL	NORMAL	LOW	ZERO	ZERO	HIGH	HIGH	HIGH	HIGH	HIGH
FALSE	NORMAL	NORMAL	FALSE	NORMAL	FALSE	NORMAL	FALSE	LOW	LOW	FALSE	LOW	TRUE	FALSE	HIGH	NORMAL	FALSE	ZERO	NORMAL	LOW	LOW	HIGH	TRUE	HIGH	NORMAL	HIGH	FALSE	NORMAL	NORMAL	LOW	ZERO	ZERO	HIGH	NORMAL	NORMAL	NORMAL	NORMAL
FALSE	NORMAL	NORMAL	FALSE	NORMAL	FALSE	LOW	FALSE	HIGH	HIGH	FALSE	HIGH	FALSE	FALSE	HIGH	LOW	FALSE	ZERO	NORMAL	LOW	LOW	NORMAL	FALSE	NORMAL	NORMAL	HIGH	FALSE	NORMAL	NORMAL	LOW	ZERO	ZERO	HIGH	HIGH	HIGH	NORMAL	HIGH
FALSE	LOW	NORMAL	FALSE	NORMAL	FALSE	NORMAL	FALSE	HIGH	HIGH	FALSE	HIGH	FALSE	FALSE	LOW	LOW	FALSE	HIGH	NORMAL	HIGH	HIGH	NORMAL	FALSE	NORMAL	NORMAL	HIGH	FALSE	NORMAL	NORMAL	ZERO	LOW	HIGH	LOW	HIGH	HIGH	HIGH	LOW
FALSE	LOW	LOW	FALSE	LOW	FALSE	NORMAL	FALSE	HIGH	HIGH	FALSE	HIGH	FALSE	FALSE	NORMAL	LOW	FALSE	ZERO	NORMAL	LOW	LOW	HIGH	TRUE	HIGH	NORMAL	LOW	FALSE	NORMAL	NORMAL	LOW	ZERO	ZERO	HIGH	HIGH	HIGH	HIGH	HIGH
FALSE	HIGH	HIGH	TRUE	HIGH	FALSE	LOW	FALSE	HIGH	HIGH	FALSE	HIGH	FALSE	FALSE	LOW	LOW	TRUE	NORMAL	NORMAL	LOW	LOW	NORMAL	FALSE	NORMAL	NORMAL	HIGH	FALSE	NORMAL	NORMAL	LOW	ZERO	ZERO	HIGH	HIGH	HIGH	LOW	LOW
FALSE	NORMAL	NORMAL	FALSE	NORMAL	FALSE	NORMAL	FALSE	HIGH	HIGH	FALSE	HIGH	FALSE	FALSE	LOW	LOW	FALSE	ZERO	NORMAL	LOW	LOW	NORMAL	FALSE	HIGH	NORMAL	HIGH	FALSE	NORMAL	NORMAL	LOW	ZERO	ZERO	HIGH	HIGH	HIGH	HIGH	LOW
FALSE	NORMAL	NORMAL	FALSE	NORMAL	FALSE	NORMAL	FALSE	HIGH	HIGH	FALSE	HIGH	FALSE	FALSE	NORMAL	LOW	FALSE	HIGH	NORMAL	HIGH	HIGH	NORMAL	FALSE	NORMAL	NORMAL	HIGH	FALSE	NORMAL	ZERO	ZERO	LOW	HIGH	LOW	HIGH	HIGH	HIGH	HIGH
FALSE	NORMAL	NORMAL	FALSE	NORMAL	FALSE	NORMAL	FALSE	LOW	LOW	FALSE	LOW	FALSE	FALSE	HIGH	LOW	FALSE	ZERO	NORMAL	NORMAL	NORMAL	NORMAL	FALSE	NORMAL	NORMAL	NORMAL	FALSE	NORMAL	NORMAL	LOW	ZERO	ZERO	HIGH	HIGH	NORMAL	NORMAL	NORMAL
FALSE	NORMAL	NORMAL	TRUE	NORMAL	FALSE	NORMAL	FALSE	HIGH	HIGH	FALSE	HIGH	FALSE	TRUE	LOW	LOW	FALSE	ZERO	NORMAL	LOW	LOW	HIGH	FALSE	NORMAL	NORMAL	HIGH	FALSE	NORMAL	NORMAL	LOW	ZERO	ZERO	HIGH	HIGH	HIGH	HIGH	LOW
FALSE	NORMAL	NORMAL	FALSE	NORMAL	FALSE	NORMAL	FALSE	HIGH	HIGH	FALSE	HIGH	FALSE	FALSE	HIGH	LOW	FALSE	ZERO	NORMAL	LOW	LOW	NORMAL	FALSE	NORMAL	NORMAL	NORMAL	FALSE	NORMAL	NORMAL	LOW	ZERO	ZERO	HIGH	HIGH	HIGH	HIGH	NORMAL
FALSE	NORMAL	NORMAL	FALSE	NORMAL	FALSE	NORMAL	FALSE	HIGH	HIGH	FALSE	HIGH	FALSE	FALSE	NORMAL	LOW	FALSE	ZERO	NORMAL	LOW	LOW	NORMAL	FALSE	NORMAL	NORMAL	NORMAL	FALSE	NORMAL	NORMAL	LOW	ZERO	ZERO	HIGH	HIGH	HIGH	HIGH	NORMAL
FALSE	NORMAL	NORMAL	FALSE	NORMAL	FALSE	HIGH	FALSE	HIGH	HIGH	FALSE	HIGH	FALSE	FALSE	NORMAL	LOW	FALSE	ZERO	NORMAL	LOW	LOW	NORMAL	FALSE	NORMAL	NORMAL	HIGH	FALSE	NORMAL	NORMAL	LOW	ZERO	ZERO	HIGH	HIGH	HIGH	HIGH	HIGH
FALSE	NORMAL	NORMAL	FALSE	NORMAL	FALSE	NORMAL	FALSE	LOW	HIGH	FALSE	LOW	FALSE	FALSE	LOW	LOW	FALSE	ZERO	NORMAL	LOW	LOW	NORMAL	FALSE	NORMAL	NORMAL	HIGH	FALSE	NORMAL	NORMAL	LOW	ZERO	ZERO	HIGH	HIGH	NORMAL	NORMAL	LOW
FALSE	NORMAL	NORMAL	FALSE	NORMAL	FALSE	NORMAL	FALSE	HIGH	HIGH	FALSE	HIGH	FALSE	FALSE	HIGH	LOW	FALSE	ZERO	NORMAL	LOW	LOW	NORMAL	FALSE	NORMAL	NORMAL	HIGH	FALSE	NORMAL	NORMAL	LOW	ZERO	ZERO	HIGH	HIGH	HIGH	HIGH	LOW
FALSE	LOW	NORMAL	FALSE	NORMAL	FALSE	NORMAL	TRUE	LOW	LOW	FALSE	LOW	FALSE	FALSE	HIGH	LOW	FALSE	HIGH	NORMAL	HIGH	HIGH	HIGH	FALSE	NORMAL	NORMAL	LOW	FALSE	HIGH	HIGH	HIGH	LOW	HIGH	LOW	NORMAL	NORMAL	NORMAL	HIGH
FALSE	NORMAL	NORMAL	FALSE	NORMAL	FALSE	NORMAL	FALSE	HIGH	NORMAL	TRUE	NORMAL	FALSE	FALSE	LOW	LOW	FALSE	LOW	NORMAL	LOW	LOW	NORMAL	FALSE	NORMAL	ESOPHAGEAL	ZERO	TRUE	NORMAL	NORMAL	ZERO	ZERO	LOW	HIGH	HIGH	HIGH	HIGH	LOW
FALSE	HIGH	HIGH	TRUE	HIGH	FALSE	LOW	FALSE	HIGH	HIGH	FALSE	HIGH	FALSE	FALSE	LOW	LOW	FALSE	ZERO	NORMAL	LOW	LOW	NORMAL	FALSE	NORMAL	NORMAL	HIGH	FALSE	NORMAL	NORMAL	LOW	ZERO	ZERO	HIGH	HIGH	HIGH	LOW	LOW
FALSE	NORMAL	NORMAL	FALSE	NORMAL	FALSE	NORMAL	FALSE	HIGH	HIGH	FALSE	HIGH	FALSE	FALSE	LOW	LOW	FALSE	HIGH	LOW	NORMAL	NORMAL	NORMAL	FALSE	NORMAL	NORMAL	LOW	FALSE	NORMAL	HIGH	HIGH	LOW	HIGH	LOW	HIGH	HIGH	HIGH	LOW
TRUE	LOW	LOW	FALSE	LOW	TRUE	LOW	FALSE	HIGH	HIGH	FALSE	HIGH	FALSE	FALSE	NORMAL	LOW	FALSE	ZERO	NORMAL	LOW	LOW	HIGH	TRUE	HIGH	NORMAL	NORMAL	FALSE	NORMAL	NORMAL	LOW	ZERO	ZERO	HIGH	HIGH	HIGH	NORMAL	NORMAL
TRUE	LOW	LOW	TRUE	LOW	TRUE	LOW	FALSE	HIGH	HIGH	FALSE	HIGH	FALSE	FALSE	HIGH	LOW	TRUE	NORMAL	LOW	LOW	LOW	NORMAL	FALSE	NORMAL	NORMAL	NORMAL	FALSE	NORMAL	NORMAL	LOW	ZERO	ZERO	HIGH	HIGH	HIGH	LOW	LOW
FALSE	NORMAL	NORMAL	FALSE	NORMAL	FALSE	NORMAL	FALSE	LOW	HIGH	TRUE	LOW	TRUE	FALSE	HIGH	LOW	FALSE	ZERO	NORMAL	LOW	LOW	NORMAL	FALSE	NORMAL	NORMAL	NORMAL	FALSE	NORMAL	NORMAL	LOW	ZERO	ZERO	HIGH	HIGH	NORMAL	NORMAL	HIGH
FALSE	NORMAL	NORMAL	FALSE	NORMAL	FALSE	NORMAL	FALSE	HIGH	HIGH	FALSE	HIGH	TRUE	FALSE	HIGH	LOW	FALSE	LOW	NORMAL	LOW	LOW	NORMAL	FALSE	NORMAL	ESOPHAGEAL	HIGH	FALSE	NORMAL	NORMAL	LOW	ZERO	LOW	HIGH	HIGH	HIGH	HIGH	HIGH
FALSE	NORMAL	NORMAL	FALSE	NORMAL	FALSE	NORMAL	FALSE	HIGH	HIGH	FALSE	HIGH	FALSE	FALSE	NORMAL	LOW	FALSE	HIGH	NORMAL	HIGH	HIGH	NORMAL	FALSE	NORMAL	NORMAL	HIGH	FALSE	LOW	LOW	ZERO	LOW	HIGH	LOW	HIGH	HIGH	HIGH	LOW
FALSE	NORMAL	NORMAL	FALSE	NORMAL	FALSE	NORMAL	FALSE	HIGH	HIGH	FALSE	HIGH	FALSE	FALSE	NORMAL	LOW	FALSE	ZERO	NORMAL	LOW	LOW	NORMAL	FALSE	HIGH	NORMAL	LOW	FALSE	NORMAL	NORMAL	LOW	ZERO	ZERO	HIGH	HIGH	HIGH	HIGH	HIGH
FALSE	NORMAL	NORMAL	FALSE	NORMAL	FALSE	NORMAL	FALSE	HIGH	HIGH	FALSE	HIGH	FALSE	FALSE	HIGH	LOW	FALSE	ZERO	NORMAL	LOW	LOW	NORMAL	FALSE	NORMAL	NORMAL	HIGH	FALSE	NORMAL	NORMAL	LOW	ZERO	ZERO	HIGH	HIGH	HIGH	HIGH	HIGH
FALSE	NORMAL	NORMAL	FALSE	NORMAL	FALSE	NORMAL	FALSE	HIGH	HIGH	FALSE	HIGH	FALSE	FALSE	HIGH	LOW	FALSE	ZERO	NORMAL	LOW	LOW	NORMAL	FALSE	NORMAL	NORMAL	NORMAL	FALSE	NORMAL	NORMAL	LOW	ZERO	ZERO	HIGH	HIGH	HIGH	HIGH	HIGH
FALSE	NORMAL	NORMAL	FALSE	NORMAL	FALSE	NORMAL	FALSE	LOW	LOW	FALSE	LOW	FALSE	FALSE	HIGH	LOW	FALSE	NORMAL	NORMAL	LOW	LOW	NORMAL	FALSE	NORMAL	ONESIDED	HIGH	FALSE	NORMAL	NORMAL	LOW	ZERO	NORMAL	NORMAL	NORMAL	NORMAL	NORMAL	NORMAL
FALSE	HIGH	HIGH	TRUE	HIGH	FALSE	LOW	FALSE	HIGH	HIGH	FALSE	HIGH	FALSE	FALSE	LOW	LOW	FALSE	ZERO	NORMAL	LOW	LOW	NORMAL	FALSE	NORMAL	NORMAL	HIGH	FALSE	NORMAL	NORMAL	LOW	ZERO	ZERO	HIGH	HIGH	HIGH	NORMAL	LOW
FALSE	NORMAL	NORMAL	FALSE	NORMAL	FALSE	NORMAL	TRUE	NORMAL	HIGH	FALSE	HIGH	FALSE	FALSE	HIGH	LOW	FALSE	NORMAL	NORMAL	LOW	LOW	NORMAL	FALSE	HIGH	ONESIDED	LOW	FALSE	NORMAL	ZERO	ZERO	ZERO	NORMAL	NORMAL	HIGH	HIGH	HIGH	HIGH
FALSE	NORMAL	NORMAL	FALSE	NORMAL	FALSE	HIGH	FALSE	HIGH	HIGH	FALSE	HIGH	FALSE	FALSE	NORMAL	LOW	FALSE	ZERO	LOW	LOW	LOW	NORMAL	FALSE	NORMAL	NORMAL	LOW	FALSE	NORMAL	NORMAL	LOW	ZERO	ZERO	HIGH	HIGH	HIGH	HIGH	HIGH
FALSE	NORMAL	NORMAL	FALSE	NORMAL	FALSE	NORMAL	FALSE	HIGH	HIGH	FALSE	HIGH	TRUE	FALSE	LOW	LOW	FALSE	ZERO	NORMAL	LOW	NORMAL	NORMAL	FALSE	HIGH	NORMAL	HIGH	TRUE	NORMAL	NORMAL	ZERO	ZERO	ZERO	HIGH	HIGH	HIGH	HIGH	LOW
FALSE	NORMAL	NORMAL	FALSE	NORMAL	FALSE	HIGH	FALSE	LOW	LOW	FALSE	LOW	TRUE	FALSE	HIGH	LOW	FALSE	ZERO	NORMAL	LOW	LOW	NORMAL	FALSE	NORMAL	NORMAL	HIGH	FALSE	NORMAL	NORMAL	LOW	ZERO	ZERO	HIGH	HIGH	NORMAL	HIGH	HIGH
FALSE	LOW	LOW	FALSE	LOW	FALSE	NORMAL	FALSE	HIGH	HIGH	FALSE	HIGH	TRUE	FALSE	LOW	LOW	FALSE	ZERO	NORMAL	LOW	LOW	NORMAL	FALSE	NORMAL	NORMAL	HIGH	FALSE	NORMAL	NORMAL	LOW	ZERO	ZERO	HIGH	HIGH	HIGH	HIGH	LOW
FALSE	NORMAL	NORMAL	FALSE	NORMAL	FALSE	NORMAL	FALSE	HIGH	HIGH	FALSE	HIGH	FALSE	FALSE	NORMAL	NORMAL	FALSE	HIGH	NORMAL	LOW	LOW	NORMAL	FALSE	NORMAL	NORMAL	LOW	FALSE	NORMAL	NORMAL	LOW	NORMAL	NORMAL	NORMAL	HIGH	HIGH	HIGH	NORMAL
FALSE	NORMAL	NORMAL	FALSE	NORMAL	FALSE	NORMAL	FALSE	HIGH	HIGH	FALSE	HIGH	FALSE	FALSE	NORMAL	LOW	FALSE	ZERO	NORMAL	LOW	LOW	NORMAL	FALSE	NORMAL	NORMAL	LOW	FALSE	NORMAL	NORMAL	LOW	ZERO	ZERO	HIGH	HIGH	HIGH	HIGH	HIGH
FALSE	NORMAL	NORMAL	FALSE	NORMAL	FALSE	NORMAL	FALSE	LOW	LOW	FALSE	LOW	FALSE	FALSE	NORMAL	LOW	FALSE	HIGH	NORMAL	HIGH	HIGH	NORMAL	FALSE	NORMAL	NORMAL	HIGH	FALSE	NORMAL	NORMAL	LOW	LOW	HIGH	LOW	NORMAL	NORMAL	NORMAL	NORMAL
FALSE	NORMAL	NORMAL	FALSE	NORMAL	FALSE	NORMAL	FALSE	HIGH	HIGH	FALSE	HIGH	FALSE	FALSE	HIGH	LOW	FALSE	ZERO	NORMAL	LOW	LOW	NORMAL	FALSE	NORMAL	NORMAL	NORMAL	FALSE	NORMAL	NORMAL	LOW	ZERO	ZERO	HIGH	HIGH	HIGH	HIGH	HIGH
FALSE	NORMAL	LOW	FALSE	NORMAL	FALSE	NORMAL	FALSE	HIGH	HIGH	FALSE	HIGH	FALSE	FALSE	NORMAL	LOW	FALSE	HIGH	NORMAL	HIGH	HIGH	NORMAL	FALSE	NORMAL	NORMAL	HIGH	TRUE	NORMAL	NORMAL	ZERO	LOW	HIGH	LOW	HIGH	HIGH	HIGH	HIGH
FALSE	NORMAL	NORMAL	FALSE	NORMAL	FALSE	NORMAL	FALSE	NORMAL	HIGH	TRUE	LOW	FALSE	FALSE	LOW	LOW	FALSE	ZERO	NORMAL	LOW	LOW	NORMAL	FALSE	NORMAL	NORMAL	HIGH	FALSE	NORMAL	NORMAL	LOW	ZERO	ZERO	HIGH	HIGH	NORMAL	NORMAL	LOW
FALSE	NORMAL	NORMAL	FALSE	NORMAL	FALSE	NORMAL	FALSE	LOW	LOW	FALSE	LOW	FALSE	FALSE	HIGH	LOW	FALSE	NORMAL	NORMAL	LOW	LOW	HIGH	FALSE	HIGH	ONESIDED	HIGH	FALSE	NORMAL	NORMAL	LOW	ZERO	NORMAL	NORMAL	NORMAL	NORMAL	NORMAL	NORMAL
FALSE	NORMAL	NORMAL	FALSE	NORMAL	FALSE	NORMAL	FALSE	HIGH	NORMAL	TRUE	NORMAL	FALSE	FALSE	NORMAL	LOW	FALSE	HIGH	NORMAL	HIGH	HIGH	NORMAL	FALSE	NORMAL	NORMAL	NORMAL	FALSE	NORMAL	NORMAL	LOW	LOW	HIGH	LOW	HIGH	HIGH	HIGH	HIGH
TRUE	LOW	LOW	FALSE	LOW	TRUE	LOW	FALSE	HIGH	NORMAL	TRUE	NORMAL	FALSE	FALSE	HIGH	LOW	TRUE	ZERO	NORMAL	LOW	LOW	NORMAL	FALSE	NORMAL	NORMAL	LOW	FALSE	NORMAL	NORMAL	LOW	ZERO	ZERO	HIGH	HIGH	HIGH	NORMAL	NORMAL
FALSE	NORMAL	NORMAL	FALSE	NORMAL	FALSE	NORMAL	FALSE	LOW	LOW	FALSE	LOW	FALSE	FALSE	LOW	LOW	FALSE	HIGH	NORMAL	HIGH	HIGH	NORMAL	FALSE	NORMAL	NORMAL	LOW	FALSE	HIGH	HIGH	HIGH	LOW	HIGH	LOW	HIGH	NORMAL	NORMAL	LOW
FALSE	HIGH	HIGH	TRUE	HIGH	FALSE	NORMAL	FALSE	HIGH	HIGH	FALSE	HIGH	FALSE	FALSE	LOW	LOW	TRUE	ZERO	NORMAL	LOW	LOW	NORMAL	FALSE	NORMAL	NORMAL	HIGH	FALSE	NORMAL	NORMAL	LOW	ZERO	ZERO	HIGH	HIGH	HIGH	HIGH	LOW
FALSE	NORMAL	NORMAL	FALSE	NORMAL	FALSE	HIGH	FALSE	HIGH	HIGH	FALSE	HIGH	FALSE	FALSE	HIGH	LOW	FALSE	ZERO	NORMAL	LOW	LOW	NORMAL	FALSE	NORMAL	NORMAL	HIGH	FALSE	NORMAL	NORMAL	LOW	ZERO	ZERO	HIGH	HIGH	HIGH	HIGH	HIGH
FALSE	NORMAL	HIGH	TRUE	HIGH	FALSE	NORMAL	FALSE	HIGH	HIGH	FALSE	HIGH	FALSE	FALSE	LOW	LOW	FALSE	HIGH	NORMAL	LOW	LOW	NORMAL	FALSE	NORMAL	NORMAL	HIGH	FALSE	LOW	LOW	ZERO	LOW	HIGH	LOW	HIGH	HIGH	HIGH	LOW
FALSE	NORMAL	LOW	FALSE	NORMAL	FALSE	NORMAL	FALSE	LOW	NORMAL	TRUE	HIGH	FALSE	FALSE	LOW	HIGH	FALSE	LOW	NORMAL	LOW	LOW	NORMAL	FALSE	NORMAL	NORMAL	HIGH	FALSE	NORMAL	NORMAL	LOW	HIGH	LOW	HIGH	HIGH	NORMAL	NORMAL	LOW
FALSE	HIGH	NORMAL	TRUE	HIGH	FALSE	LOW	FALSE	HIGH	HIGH	FALSE	HIGH	FALSE	FALSE	HIGH	LOW	FALSE	ZERO	NORMAL	LOW	LOW	NORMAL	FALSE	NORMAL	NORMAL	NORMAL	FALSE	NORMAL	NORMAL	LOW	ZERO	ZERO	HIGH	HIGH	HIGH	LOW	NORMAL
FALSE	NORMAL	NORMAL	FALSE	NORMAL	FALSE	NORMAL	FALSE	HIGH	HIGH	FALSE	HIGH	FALSE	FALSE	NORMAL	LOW	FALSE	ZERO	NORMAL	LOW	LOW	NORMAL	FALSE	NORMAL	NORMAL	LOW	FALSE	NORMAL	NORMAL	LOW	ZERO	ZERO	HIGH	HIGH	HIGH	HIGH	HIGH
TRUE	LOW	LOW	FALSE	LOW	TRUE	LOW	FALSE	HIGH	HIGH	FALSE	HIGH	TRUE	FALSE	LOW	LOW	FALSE	ZERO	NORMAL	LOW	LOW	NORMAL	FALSE	HIGH	NORMAL	HIGH	FALSE	NORMAL	NORMAL	LOW	ZERO	ZERO	HIGH	HIGH	HIGH	LOW	LOW
FALSE	NORMAL	NORMAL	FALSE	NORMAL	FALSE	HIGH	FALSE	LOW	HIGH	TRUE	HIGH	FALSE	FALSE	HIGH	LOW	FALSE	LOW	NORMAL	LOW	LOW	NORMAL	FALSE	NORMAL	ESOPHAGEAL	HIGH	FALSE	NORMAL	NORMAL	LOW	ZERO	LOW	HIGH	NORMAL	NORMAL	NORMAL	HIGH
FALSE	HIGH	HIGH	TRUE	HIGH	FALSE	NORMAL	FALSE	HIGH	HIGH	FALSE	HIGH	FALSE	FALSE	NORMAL	LOW	FALSE	ZERO	NORMAL	LOW	LOW	NORMAL	FALSE	NORMAL	NORMAL	HIGH	FALSE	NORMAL	NORMAL	LOW	ZERO	ZERO	HIGH	HIGH	HIGH	HIGH	HIGH
FALSE	NORMAL	NORMAL	FALSE	NORMAL	FALSE	NORMAL	TRUE	NORMAL	HIGH	FALSE	HIGH	FALSE	FALSE	NORMAL	LOW	FALSE	ZERO	NORMAL	LOW	LOW	NORMAL	FALSE	NORMAL	NORMAL	NORMAL	FALSE	NORMAL	NORMAL	LOW	ZERO	ZERO	HIGH	HIGH	HIGH	HIGH	HIGH
FALSE	LOW	LOW	FALSE	LOW	TRUE	LOW	FALSE	HIGH	HIGH	FALSE	HIGH	FALSE	FALSE	NORMAL	LOW	FALSE	HIGH	NORMAL	HIGH	HIGH	NORMAL	FALSE	NORMAL	NORMAL	HIGH	FALSE	LOW	LOW	ZERO	LOW	HIGH	LOW	HIGH	HIGH	LOW	LOW
FALSE	NORMAL	NORMAL	FALSE	NORMAL	FALSE	NORMAL	FALSE	HIGH	NORMAL	TRUE	NORMAL	FALSE	FALSE	LOW	LOW	FALSE	ZERO	NORMAL	LOW	LOW	NORMAL	FALSE	NORMAL	NORMAL	HIGH	FALSE	NORMAL	NORMAL	LOW	ZERO	ZERO	HIGH	HIGH	HIGH	HIGH	LOW
FALSE	NORMAL	NORMAL	FALSE	NORMAL	FALSE	LOW	FALSE	HIGH	HIGH	FALSE	HIGH	FALSE	FALSE	NORMAL	NORMAL	FALSE	HIGH	NORMAL	HIGH	HIGH	NORMAL	FALSE	NORMAL	NORMAL	HIGH	FALSE	NORMAL	NORMAL	LOW	LOW	HIGH	HIGH	HIGH	HIGH	LOW	LOW
FALSE	NORMAL	NORMAL	FALSE	NORMAL	FALSE	NORMAL	FALSE	HIGH	HIGH	FALSE	HIGH	TRUE	FALSE	LOW	LOW	FALSE	ZERO	NORMAL	LOW	LOW	NORMAL	FALSE	NORMAL	NORMAL	HIGH	FALSE	NORMAL	NORMAL	LOW	ZERO	ZERO	HIGH	HIGH	HIGH	HIGH	LOW
FALSE	HIGH	HIGH	TRUE	HIGH	FALSE	NORMAL	FALSE	LOW	LOW	FALSE	LOW	FALSE	FALSE	NORMAL	HIGH	FALSE	LOW	NORMAL	LOW	LOW	NORMAL	FALSE	NORMAL	NORMAL	HIGH	TRUE	HIGH	HIGH	NORMAL	HIGH	LOW	HIGH	HIGH	NORMAL	NORMAL	LOW
FALSE	HIGH	HIGH	FALSE	HIGH	FALSE	NORMAL	FALSE	LOW	LOW	FALSE	NORMAL	FALSE	FALSE	HIGH	LOW	FALSE	ZERO	NORMAL	LOW	LOW	NORMAL	FALSE	NORMAL	NORMAL	HIGH	FALSE	NORMAL	NORMAL	LOW	ZERO	ZERO	HIGH	HIGH	NORMAL	NORMAL	NORMAL
FALSE	NORMAL	NORMAL	FALSE	NORMAL	FALSE	NORMAL	FALSE	LOW	LOW	FALSE	LOW	FALSE	FALSE	NORMAL	ZERO	FALSE	ZERO	NORMAL	LOW	LOW	NORMAL	FALSE	NORMAL	NORMAL	LOW	FALSE	NORMAL	NORMAL	LOW	ZERO	ZERO	LOW	NORMAL	NORMAL	NORMAL	LOW
TRUE	LOW	LOW	FALSE	LOW	TRUE	LOW	FALSE	HIGH	HIGH	FALSE	HIGH	FALSE	FALSE	LOW	LOW	FALSE	ZERO	NORMAL	LOW	LOW	NORMAL	FALSE	HIGH	NORMAL	LOW	FALSE	NORMAL	NORMAL	LOW	ZERO	ZERO	HIGH	HIGH	HIGH	NORMAL	HIGH
FALSE	NORMAL	NORMAL	FALSE	NORMAL	FALSE	NORMAL	FALSE	HIGH	HIGH	FALSE	HIGH	FALSE	FALSE	NORMAL	LOW	FALSE	ZERO	NORMAL	LOW	LOW	NORMAL	FALSE	NORMAL	NORMAL	HIGH	FALSE	NORMAL	NORMAL	LOW	ZERO	ZERO	HIGH	HIGH	HIGH	HIGH	HIGH
FALSE	NORMAL	NORMAL	FALSE	NORMAL	FALSE	NORMAL	FALSE	HIGH	HIGH	FALSE	HIGH	TRUE	FALSE	LOW	LOW	TRUE	ZERO	NORMAL	LOW	LOW	NORMAL	FALSE	NORMAL	NORMAL	HIGH	FALSE	NORMAL	NORMAL	LOW	ZERO	ZERO	HIGH	HIGH	HIGH	HIGH	LOW
FALSE	NORMAL	HIGH	TRUE	HIGH	FALSE	LOW	FALSE	LOW	LOW	FALSE	LOW	TRUE	FALSE	HIGH	LOW	FALSE	NORMAL	NORMAL	LOW	LOW	NORMAL	FALSE	HIGH	ONESIDED	HIGH	FALSE	NORMAL	NORMAL	LOW	ZERO	NORMAL	NORMAL	NORMAL	NORMAL	LOW	NORMAL
FALSE	NORMAL	NORMAL	FALSE	NORMAL	FALSE	NORMAL	FALSE	LOW	LOW	FALSE	LOW	FALSE	FALSE	LOW	LOW	FALSE	HIGH	NORMAL	HIGH	HIGH	NORMAL	FALSE	NORMAL	NORMAL	HIGH	TRUE	NORMAL	NORMAL	ZERO	LOW	HIGH	LOW	HIGH	NORMAL	NORMAL	LOW
FALSE	NORMAL	NORMAL	FALSE	NORMAL	FALSE	NORMAL	FALSE	HIGH	HIGH	FALSE	HIGH	FALSE	FALSE	NORMAL	NORMAL	FALSE	LOW	NORMAL	LOW	LOW	NORMAL	FALSE	HIGH	ONESIDED	HIGH	FALSE	NORMAL	NORMAL	LOW	LOW	LOW	HIGH	HIGH	HIGH	HIGH	HIGH
FALSE	NORMAL	NORMAL	FALSE	NORMAL	FALSE	HIGH	FALSE	HIGH	NORMAL	TRUE	NORMAL	FALSE	FALSE	LOW	LOW	FALSE	ZERO	NORMAL	LOW	LOW	NORMAL	FALSE	NORMAL	NORMAL	HIGH	FALSE	NORMAL	NORMAL	LOW	ZERO	ZERO	HIGH	HIGH	HIGH	HIGH	LOW
FALSE	HIGH	HIGH	TRUE	HIGH	FALSE	LOW	FALSE	LOW	LOW	FALSE	LOW	FALSE	FALSE	HIGH	LOW	FALSE	HIGH	NORMAL	HIGH	HIGH	LOW	FALSE	NORMAL	NORMAL	LOW	FALSE	NORMAL	NORMAL	LOW	LOW	HIGH	LOW	NORMAL	NORMAL	LOW	NORMAL
FALSE	NORMAL	NORMAL	FALSE	NORMAL	FALSE	NORMAL	FALSE	HIGH	HIGH	FALSE	HIGH	FALSE	FALSE	LOW	LOW	FALSE	ZERO	NORMAL	LOW	LOW	NORMAL	FALSE	NORMAL	NORMAL	HIGH	FALSE	NORMAL	NORMAL	LOW	ZERO	ZERO	HIGH	HIGH	HIGH	HIGH	LOW
TRUE	LOW	LOW	FALSE	LOW	TRUE	LOW	FALSE	HIGH	HIGH	FALSE	HIGH	FALSE	FALSE	NORMAL	LOW	FALSE	HIGH	NORMAL	HIGH	HIGH	NORMAL	FALSE	NORMAL	NORMAL	LOW	FALSE	HIGH	HIGH	HIGH	LOW	HIGH	LOW	HIGH	HIGH	LOW	LOW
FALSE	NORMAL	NORMAL	FALSE	NORMAL	FALSE	HIGH	FALSE	HIGH	HIGH	FALSE	HIGH	FALSE	FALSE	NORMAL	LOW	FALSE	ZERO	NORMAL	LOW	LOW	NORMAL	FALSE	NORMAL	NORMAL	HIGH	TRUE	NORMAL	ZERO	ZERO	ZERO	ZERO	HIGH	HIGH	HIGH	HIGH	HIGH
FALSE	NORMAL	NORMAL	FALSE	NORMAL	FALSE	NORMAL	FALSE	HIGH	HIGH	FALSE	HIGH	FALSE	FALSE	NORMAL	LOW	FALSE	ZERO	NORMAL	LOW	LOW	NORMAL	FALSE	NORMAL	NORMAL	LOW	FALSE	NORMAL	NORMAL	LOW	ZERO	ZERO	HIGH	HIGH	HIGH	HIGH	HIGH
FALSE	NORMAL	NORMAL	FALSE	NORMAL	FALSE	NORMAL	FALSE	HIGH	LOW	TRUE	NORMAL	FALSE	FALSE	LOW	LOW	FALSE	ZERO	NORMAL	LOW	LOW	LOW	FALSE	NORMAL	NORMAL	LOW	FALSE	NORMAL	NORMAL	LOW	ZERO	ZERO	HIGH	HIGH	HIGH	HIGH	LOW
FALSE	NORMAL	NORMAL	FALSE	NORMAL	FALSE	NORMAL	FALSE	HIGH	HIGH	FALSE	HIGH	FALSE	FALSE	NORMAL	LOW	FALSE	HIGH	NORMAL	HIGH	HIGH	NORMAL	FALSE	NORMAL	NORMAL	HIGH	FALSE	LOW	LOW	ZERO	LOW	HIGH	LOW	HIGH	HIGH	HIGH	HIGH
FALSE	NORMAL	HIGH	FALSE	NORMAL	FALSE	NORMAL	FALSE	HIGH	HIGH	FALSE	HIGH	FALSE	FALSE	NORMAL	LOW	FALSE	HIGH	NORMAL	HIGH	HIGH	HIGH	FALSE	NORMAL	NORMAL	LOW	FALSE	HIGH	HIGH	HIGH	LOW	HIGH	LOW	HIGH	HIGH	NORMAL	NORMAL
FALSE	HIGH	HIGH	TRUE	HIGH	FALSE	LOW	FALSE	HIGH	HIGH	FALSE	HIGH	FALSE	FALSE	HIGH	LOW	FALSE	ZERO	NORMAL	LOW	LOW	NORMAL	FALSE	NORMAL	NORMAL	HIGH	TRUE	NORMAL	NORMAL	ZERO	ZERO	ZERO	HIGH	HIGH	HIGH	LOW	NORMAL
FALSE	NORMAL	NORMAL	FALSE	NORMAL	FALSE	NORMAL	FALSE	HIGH	HIGH	FALSE	HIGH	FALSE	FALSE	NORMAL	LOW	FALSE	ZERO	NORMAL	LOW	LOW	NORMAL	FALSE	NORMAL	NORMAL	NORMAL	FALSE	NORMAL	NORMAL	LOW	ZERO	ZERO	HIGH	HIGH	HIGH	HIGH	HIGH
FALSE	NORMAL	NORMAL	FALSE	NORMAL	FALSE	NORMAL	FALSE	HIGH	NORMAL	TRUE	HIGH	FALSE	FALSE	NORMAL	LOW	FALSE	ZERO	NORMAL	LOW	LOW	HIGH	FALSE	NORMAL	NORMAL	NORMAL	FALSE	NORMAL	NORMAL	LOW	ZERO	ZERO	HIGH	HIGH	HIGH	HIGH	NORMAL
TRUE	LOW	LOW	FALSE	LOW	TRUE	LOW	FALSE	HIGH	HIGH	FALSE	HIGH	FALSE	FALSE	NORMAL	LOW	FALSE	ZERO	NORMAL	LOW	LOW	NORMAL	FALSE	NORMAL	NORMAL	LOW	FALSE	NORMAL	NORMAL	LOW	ZERO	ZERO	HIGH	HIGH	HIGH	NORMAL	LOW
FALSE	NORMAL	NORMAL	FALSE	NORMAL	FALSE	NORMAL	FALSE	HIGH	HIGH	FALSE	HIGH	FALSE	FALSE	LOW	LOW	FALSE	ZERO	NORMAL	LOW	LOW	NORMAL	FALSE	HIGH	NORMAL	NORMAL	FALSE	NORMAL	NORMAL	LOW	ZERO	ZERO	HIGH	HIGH	HIGH	HIGH	LOW
FALSE	NORMAL	NORMAL	FALSE	NORMAL	FALSE	NORMAL	FALSE	HIGH	NORMAL	TRUE	NORMAL	FALSE	FALSE	NORMAL	LOW	FALSE	ZERO	NORMAL	LOW	LOW	NORMAL	FALSE	NORMAL	NORMAL	LOW	FALSE	NORMAL	NORMAL	LOW	ZERO	ZERO	HIGH	HIGH	HIGH	HIGH	HIGH
FALSE	NORMAL	NORMAL	FALSE	NORMAL	FALSE	NORMAL	FALSE	HIGH	HIGH	FALSE	HIGH	FALSE	FALSE	LOW	LOW	FALSE	ZERO	NORMAL	LOW	HIGH	NORMAL	FALSE	NORMAL	NORMAL	HIGH	FALSE	NORMAL	NORMAL	LOW	ZERO	ZERO	HIGH	HIGH	HIGH	HIGH	LOW
FALSE	HIGH	HIGH	TRUE	HIGH	FALSE	LOW	FALSE	LOW	NORMAL	FALSE	LOW	FALSE	FALSE	HIGH	ZERO	FALSE	HIGH	NORMAL	HIGH	HIGH	NORMAL	FALSE	NORMAL	NORMAL	LOW	FALSE	HIGH	HIGH	HIGH	LOW	HIGH	NORMAL	NORMAL	NORMAL	LOW	LOW
FALSE	NORMAL	NORMAL	FALSE	NORMAL	FALSE	NORMAL	FALSE	HIGH	HIGH	FALSE	HIGH	FALSE	FALSE	LOW	LOW	FALSE	ZERO	NORMAL	LOW	LOW	NORMAL	FALSE	NORMAL	NORMAL	LOW	FALSE	NORMAL	NORMAL	LOW	ZERO	ZERO	HIGH	HIGH	HIGH	HIGH	NORMAL
FALSE	LOW	NORMAL	FALSE	NORMAL	FALSE	LOW	FALSE	HIGH	HIGH	FALSE	HIGH	FALSE	TRUE	LOW	LOW	FALSE	ZERO	NORMAL	LOW	LOW	NORMAL	FALSE	NORMAL	NORMAL	HIGH	FALSE	LOW	LOW	ZERO	ZERO	ZERO	HIGH	HIGH	HIGH	LOW	LOW
FALSE	NORMAL	NORMAL	FALSE	NORMAL	FALSE	NORMAL	FALSE	HIGH	HIGH	FALSE	HIGH	TRUE	FALSE	NORMAL	LOW	FALSE	ZERO	NORMAL	LOW	LOW	NORMAL	FALSE	NORMAL	NORMAL	HIGH	FALSE	NORMAL	NORMAL	LOW	ZERO	ZERO	NORMAL	HIGH	HIGH	LOW	LOW
FALSE	NORMAL	NORMAL	FALSE	NORMAL	FALSE	NORMAL	TRUE	NORMAL	HIGH	FALSE	HIGH	FALSE	FALSE	NORMAL	LOW	FALSE	ZERO	NORMAL	LOW	LOW	NORMAL	FALSE	NORMAL	NORMAL	LOW	FALSE	NORMAL	NORMAL	LOW	ZERO	ZERO	HIGH	HIGH	HIGH	HIGH	HIGH
FALSE	NORMAL	NORMAL	FALSE	NORMAL	FALSE	NORMAL	FALSE	HIGH	HIGH	FALSE	HIGH	FALSE	FALSE	LOW	LOW	FALSE	ZERO	NORMAL	LOW	LOW	NORMAL	FALSE	NORMAL	NORMAL	NORMAL	FALSE	NORMAL	NORMAL	LOW	ZERO	ZERO	HIGH	HIGH	HIGH	HIGH	LOW
FALSE	NORMAL	NORMAL	FALSE	NORMAL	FALSE	NORMAL	FALSE	LOW	LOW	FALSE	LOW	FALSE	FALSE	HIGH	LOW	FALSE	HIGH	NORMAL	HIGH	HIGH	NORMAL	FALSE	NORMAL	NORMAL	HIGH	TRUE	NORMAL	NORMAL	ZERO	LOW	HIGH	LOW	NORMAL	NORMAL	NORMAL	HIGH
FALSE	LOW	LOW	FALSE	LOW	FALSE	NORMAL	FALSE	HIGH	HIGH	FALSE	HIGH	FALSE	FALSE	NORMAL	LOW	FALSE	ZERO	LOW	LOW	LOW	NORMAL	FALSE	NORMAL	NORMAL	LOW	FALSE	NORMAL	NORMAL	LOW	ZERO	ZERO	HIGH	HIGH	HIGH	HIGH	HIGH
FALSE	NORMAL	NORMAL	FALSE	NORMAL	FALSE	NORMAL	FALSE	LOW	LOW	FALSE	LOW	FALSE	FALSE	LOW	LOW	FALSE	ZERO	NORMAL	LOW	LOW	NORMAL	FALSE	NORMAL	NORMAL	LOW	FALSE	NORMAL	NORMAL	LOW	ZERO	ZERO	HIGH	HIGH	NORMAL	NORMAL	LOW
FALSE	NORMAL	NORMAL	FALSE	NORMAL	FALSE	NORMAL	FALSE	HIGH	HIGH	FALSE	HIGH	FALSE	FALSE	NORMAL	LOW	FALSE	ZERO	NORMAL	LOW	LOW	NORMAL	FALSE	NORMAL	NORMAL	HIGH	FALSE	NORMAL	NORMAL	LOW	ZERO	ZERO	HIGH	HIGH	HIGH	HIGH	HIGH
FALSE	NORMAL	NORMAL	FALSE	NORMAL	FALSE	NORMAL	FALSE	LOW	LOW	FALSE	LOW	FALSE	FALSE	LOW	LOW	FALSE	ZERO	NORMAL	LOW	LOW	NORMAL	FALSE	NORMAL	NORMAL	LOW	FALSE	NORMAL	NORMAL	LOW	ZERO	ZERO	HIGH	HIGH	NORMAL	LOW	LOW
FALSE	LOW	LOW	FALSE	LOW	FALSE	NORMAL	FALSE	HIGH	HIGH	FALSE	HIGH	TRUE	FALSE	NORMAL	LOW	FALSE	ZERO	NORMAL	LOW	HIGH	NORMAL	FALSE	NORMAL	NORMAL	NORMAL	FALSE	NORMAL	NORMAL	LOW	ZERO	ZERO	HIGH	HIGH	HIGH	HIGH	HIGH
FALSE	NORMAL	NORMAL	FALSE	NORMAL	FALSE	NORMAL	FALSE	HIGH	HIGH	FALSE	HIGH	TRUE	FALSE	NORMAL	LOW	FALSE	ZERO	NORMAL	LOW	LOW	NORMAL	FALSE	NORMAL	NORMAL	HIGH	FALSE	LOW	LOW	ZERO	ZERO	ZERO	HIGH	HIGH	HIGH	HIGH	HIGH
FALSE	NORMAL	NORMAL	FALSE	NORMAL	FALSE	NORMAL	FALSE	LOW	HIGH	FALSE	LOW	TRUE	FALSE	HIGH	LOW	FALSE	HIGH	NORMAL	HIGH	HIGH	NORMAL	FALSE	NORMAL	NORMAL	HIGH	TRUE	NORMAL	NORMAL	ZERO	LOW	HIGH	LOW	NORMAL	NORMAL	NORMAL	HIGH
FALSE	NORMAL	NORMAL	FALSE	NORMAL	FALSE	NORMAL	FALSE	HIGH	NORMAL	TRUE	NORMAL	FALSE	FALSE	LOW	LOW	FALSE	HIGH	NORMAL	HIGH	HIGH	NORMAL	FALSE	NORMAL	NORMAL	HIGH	TRUE	LOW	ZERO	ZERO	LOW	HIGH	LOW	HIGH	HIGH	HIGH	LOW
FALSE	NORMAL	NORMAL	FALSE	NORMAL	FALSE	NORMAL	FALSE	HIGH	HIGH	FALSE	HIGH	TRUE	FALSE	NORMAL	LOW	FALSE	ZERO	NORMAL	LOW	LOW	NORMAL	FALSE	NORMAL	NORMAL	NORMAL	FALSE	NORMAL	NORMAL	LOW	ZERO	ZERO	HIGH	HIGH	HIGH	HIGH	HIGH
FALSE	HIGH	HIGH	TRUE	HIGH	FALSE	LOW	FALSE	HIGH	HIGH	FALSE	HIGH	FALSE	FALSE	HIGH	LOW	FALSE	LOW	NORMAL	LOW	LOW	NORMAL	FALSE	NORMAL	ESOPHAGEAL	ZERO	TRUE	NORMAL	NORMAL	ZERO	ZERO	LOW	HIGH	HIGH	HIGH	LOW	NORMAL
FALSE	NORMAL	HIGH	TRUE	HIGH	FALSE	NORMAL	FALSE	HIGH	NORMAL	TRUE	NORMAL	FALSE	FALSE	NORMAL	HIGH	FALSE	HIGH	NORMAL	HIGH	NORMAL	NORMAL	FALSE	HIGH	ONESIDED	HIGH	FALSE	HIGH	HIGH	HIGH	HIGH	HIGH	LOW	HIGH	HIGH	HIGH	LOW
FALSE	LOW	LOW	FALSE	LOW	TRUE	LOW	FALSE	HIGH	HIGH	FALSE	HIGH	FALSE	FALSE	NORMAL	LOW	FALSE	ZERO	NORMAL	LOW	LOW	NORMAL	FALSE	NORMAL	NORMAL	NORMAL	FALSE	NORMAL	NORMAL	LOW	ZERO	ZERO	HIGH	HIGH	HIGH	LOW	LOW
FALSE	LOW	NORMAL	FALSE	NORMAL	FALSE	NORMAL	FALSE	HIGH	HIGH	FALSE	HIGH	TRUE	FALSE	NORMAL	LOW	FALSE	ZERO	LOW	LOW	LOW	NORMAL	FALSE	NORMAL	NORMAL	LOW	FALSE	NORMAL	NORMAL	LOW	ZERO	ZERO	HIGH	HIGH	HIGH	HIGH	HIGH
FALSE	NORMAL	NORMAL	FALSE	NORMAL	FALSE	LOW	FALSE	LOW	LOW	FALSE	LOW	FALSE	FALSE	LOW	ZERO	FALSE	ZERO	NORMAL	HIGH	HIGH	NORMAL	FALSE	NORMAL	NORMAL	LOW	FALSE	NORMAL	NORMAL	LOW	ZERO	HIGH	LOW	HIGH	NORMAL	LOW	NORMAL
FALSE	LOW	LOW	FALSE	LOW	FALSE	NORMAL	FALSE	LOW	LOW	FALSE	LOW	FALSE	FALSE	NORMAL	LOW	FALSE	HIGH	NORMAL	HIGH	HIGH	NORMAL	FALSE	NORMAL	NORMAL	LOW	FALSE	HIGH	HIGH	HIGH	LOW	HIGH	LOW	HIGH	NORMAL	NORMAL	NORMAL
FALSE	NORMAL	NORMAL	FALSE	NORMAL	FALSE	NORMAL	FALSE	HIGH	HIGH	FALSE	HIGH	FALSE	FALSE	LOW	LOW	FALSE	ZERO	LOW	LOW	LOW	NORMAL	FALSE	NORMAL	NORMAL	HIGH	FALSE	NORMAL	NORMAL	LOW	ZERO	ZERO	HIGH	HIGH	HIGH	HIGH	LOW
FALSE	HIGH	HIGH	TRUE	HIGH	FALSE	LOW	FALSE	HIGH	HIGH	FALSE	HIGH	FALSE	FALSE	NORMAL	LOW	FALSE	ZERO	NORMAL	LOW	LOW	NORMAL	FALSE	NORMAL	NORMAL	HIGH	FALSE	LOW	LOW	ZERO	ZERO	ZERO	HIGH	HIGH	HIGH	LOW	LOW
FALSE	NORMAL	NORMAL	FALSE	NORMAL	FALSE	HIGH	FALSE	HIGH	HIGH	FALSE	HIGH	FALSE	FALSE	LOW	LOW	FALSE	ZERO	NORMAL	LOW	LOW	NORMAL	FALSE	NORMAL	NORMAL	HIGH	FALSE	NORMAL	NORMAL	LOW	ZERO	ZERO	HIGH	HIGH	HIGH	HIGH	LOW
FALSE	LOW	LOW	FALSE	LOW	FALSE	NORMAL	FALSE	HIGH	HIGH	FALSE	HIGH	FALSE	FALSE	LOW	LOW	FALSE	ZERO	NORMAL	LOW	LOW	NORMAL	FALSE	NORMAL	NORMAL	HIGH	FALSE	NORMAL	NORMAL	LOW	ZERO	ZERO	HIGH	HIGH	HIGH	HIGH	LOW
FALSE	NORMAL	NORMAL	FALSE	NORMAL	FALSE	NORMAL	FALSE	LOW	LOW	FALSE	LOW	TRUE	FALSE	LOW	LOW	FALSE	ZERO	NORMAL	LOW	LOW	NORMAL	FALSE	NORMAL	NORMAL	LOW	FALSE	NORMAL	NORMAL	LOW	ZERO	ZERO	HIGH	HIGH	NORMAL	NORMAL	LOW
FALSE	NORMAL	NORMAL	FALSE	NORMAL	FALSE	LOW	FALSE	HIGH	HIGH	FALSE	HIGH	FALSE	FALSE	NORMAL	LOW	FALSE	ZERO	NORMAL	LOW	LOW	NORMAL	FALSE	NORMAL	NORMAL	HIGH	FALSE	NORMAL	NORMAL	LOW	ZERO	ZERO	HIGH	HIGH	HIGH	LOW	LOW
FALSE	NORMAL	NORMAL	FALSE	NORMAL	FALSE	NORMAL	FALSE	HIGH	HIGH	FALSE	HIGH	TRUE	FALSE	HIGH	LOW	FALSE	ZERO	NORMAL	LOW	LOW	HIGH	FALSE	NORMAL	NORMAL	LOW	FALSE	NORMAL	NORMAL	LOW	ZERO	ZERO	HIGH	HIGH	HIGH	HIGH	HIGH
FALSE	NORMAL	NORMAL	FALSE	NORMAL	FALSE	NORMAL	TRUE	NORMAL	HIGH	FALSE	HIGH	TRUE	FALSE	HIGH	LOW	FALSE	ZERO	NORMAL	LOW	LOW	NORMAL	FALSE	NORMAL	NORMAL	HIGH	FALSE	NORMAL	NORMAL	LOW	ZERO	ZERO	HIGH	HIGH	HIGH	HIGH	HIGH
FALSE	LOW	LOW	FALSE	LOW	FALSE	NORMAL	FALSE	HIGH	HIGH	FALSE	HIGH	FALSE	FALSE	HIGH	LOW	FALSE	ZERO	NORMAL	LOW	LOW	NORMAL	FALSE	NORMAL	NORMAL	HIGH	FALSE	NORMAL	NORMAL	LOW	ZERO	ZERO	HIGH	HIGH	HIGH	HIGH	NORMAL
FALSE	HIGH	HIGH	TRUE	HIGH	FALSE	LOW	FALSE	HIGH	HIGH	FALSE	HIGH	FALSE	FALSE	NORMAL	NORMAL	FALSE	LOW	LOW	LOW	LOW	NORMAL	FALSE	NORMAL	NORMAL	HIGH	TRUE	HIGH	HIGH	NORMAL	HIGH	LOW	HIGH	HIGH	HIGH	NORMAL	LOW
FALSE	NORMAL	NORMAL	FALSE	NORMAL	FALSE	NORMAL	FALSE	HIGH	HIGH	FALSE	HIGH	FALSE	FALSE	NORMAL	LOW	FALSE	ZERO	NORMAL	LOW	LOW	NORMAL	FALSE	NORMAL	NORMAL	LOW	FALSE	NORMAL	NORMAL	LOW	ZERO	ZERO	HIGH	HIGH	HIGH	HIGH	NORMAL
FALSE	HIGH	HIGH	TRUE	HIGH	FALSE	LOW	FALSE	HIGH	HIGH	FALSE	HIGH	TRUE	FALSE	HIGH	LOW	FALSE	ZERO	NORMAL	LOW	LOW	NORMAL	FALSE	NORMAL	NORMAL	NORMAL	FALSE	NORMAL	NORMAL	LOW	ZERO	ZERO	HIGH	HIGH	HIGH	LOW	NORMAL
TRUE	NORMAL	LOW	FALSE	NORMAL	FALSE	NORMAL	FALSE	HIGH	HIGH	FALSE	HIGH	FALSE	FALSE	LOW	LOW	FALSE	ZERO	NORMAL	LOW	NORMAL	HIGH	FALSE	NORMAL	NORMAL	HIGH	FALSE	NORMAL	NORMAL	LOW	ZERO	ZERO	HIGH	HIGH	HIGH	HIGH	LOW
FALSE	NORMAL	NORMAL	FALSE	NORMAL	FALSE	NORMAL	FALSE	HIGH	HIGH	FALSE	LOW	FALSE	FALSE	LOW	LOW	FALSE	HIGH	NORMAL	HIGH	HIGH	NORMAL	FALSE	NORMAL	NORMAL	NORMAL	FALSE	HIGH	HIGH	HIGH	LOW	HIGH	LOW	HIGH	HIGH	HIGH	LOW
FALSE	NORMAL	NORMAL	FALSE	NORMAL	FALSE	LOW	FALSE	HIGH	HIGH	FALSE	HIGH	TRUE	FALSE	HIGH	LOW	FALSE	ZERO	NORMAL	LOW	LOW	NORMAL	FALSE	NORMAL	NORMAL	LOW	FALSE	NORMAL	NORMAL	LOW	ZERO	ZERO	HIGH	HIGH	HIGH	NORMAL	NORMAL
FALSE	NORMAL	HIGH	TRUE	HIGH	FALSE	NORMAL	FALSE	HIGH	HIGH	FALSE	HIGH	FALSE	FALSE	NORMAL	LOW	FALSE	ZERO	NORMAL	LOW	LOW	NORMAL	FALSE	HIGH	NORMAL	HIGH	FALSE	NORMAL	NORMAL	LOW	ZERO	ZERO	HIGH	HIGH	HIGH	HIGH	HIGH
FALSE	NORMAL	NORMAL	FALSE	NORMAL	FALSE	NORMAL	FALSE	HIGH	HIGH	FALSE	HIGH	FALSE	FALSE	HIGH	HIGH	FALSE	LOW	NORMAL	LOW	LOW	NORMAL	FALSE	NORMAL	NORMAL	HIGH	FALSE	NORMAL	NORMAL	NORMAL	HIGH	LOW	HIGH	HIGH	HIGH	HIGH	HIGH
FALSE	NORMAL	NORMAL	FALSE	NORMAL	FALSE	NORMAL	FALSE	HIGH	HIGH	FALSE	HIGH	FALSE	FALSE	HIGH	LOW	FALSE	NORMAL	NORMAL	LOW	LOW	NORMAL	FALSE	HIGH	ONESIDED	HIGH	FALSE	NORMAL	NORMAL	LOW	ZERO	NORMAL	HIGH	HIGH	HIGH	HIGH	HIGH
FALSE	NORMAL	NORMAL	FALSE	NORMAL	FALSE	NORMAL	FALSE	HIGH	HIGH	FALSE	HIGH	FALSE	FALSE	LOW	LOW	FALSE	HIGH	NORMAL	HIGH	HIGH	NORMAL	FALSE	NORMAL	NORMAL	HIGH	TRUE	NORMAL	NORMAL	ZERO	LOW	HIGH	LOW	HIGH	HIGH	HIGH	NORMAL
FALSE	NORMAL	HIGH	TRUE	HIGH	FALSE	NORMAL	FALSE	HIGH	HIGH	FALSE	HIGH	FALSE	FALSE	HIGH	LOW	FALSE	ZERO	NORMAL	LOW	LOW	NORMAL	FALSE	NORMAL	NORMAL	HIGH	FALSE	NORMAL	NORMAL	LOW	ZERO	ZERO	HIGH	HIGH	HIGH	HIGH	HIGH
FALSE	NORMAL	NORMAL	FALSE	NORMAL	FALSE	NORMAL	FALSE	HIGH	HIGH	FALSE	HIGH	FALSE	FALSE	NORMAL	LOW	FALSE	ZERO	NORMAL	LOW	LOW	NORMAL	FALSE	NORMAL	NORMAL	HIGH	FALSE	NORMAL	NORMAL	LOW	ZERO	ZERO	HIGH	HIGH	HIGH	HIGH	HIGH
FALSE	NORMAL	NORMAL	FALSE	NORMAL	FALSE	NORMAL	FALSE	HIGH	HIGH	FALSE	HIGH	FALSE	FALSE	HIGH	LOW	FALSE	HIGH	NORMAL	HIGH	HIGH	NORMAL	FALSE	NORMAL	NORMAL	HIGH	TRUE	NORMAL	NORMAL	ZERO	LOW	HIGH	LOW	NORMAL	HIGH	HIGH	HIGH
FALSE	NORMAL	NORMAL	FALSE	NORMAL	FALSE	NORMAL	FALSE	HIGH	HIGH	FALSE	HIGH	FALSE	FALSE	LOW	LOW	FALSE	ZERO	NORMAL	LOW	LOW	HIGH	FALSE	NORMAL	NORMAL	HIGH	FALSE	NORMAL	NORMAL	LOW	ZERO	ZERO	HIGH	HIGH	HIGH	HIGH	LOW
FALSE	HIGH	HIGH	TRUE	HIGH	FALSE	NORMAL	FALSE	NORMAL	HIGH	FALSE	HIGH	FALSE	FALSE	NORMAL	LOW	FALSE	ZERO	NORMAL	LOW	LOW	NORMAL	FALSE	NORMAL	NORMAL	HIGH	FALSE	NORMAL	NORMAL	LOW	ZERO	ZERO	HIGH	HIGH	HIGH	HIGH	HIGH
FALSE	NORMAL	NORMAL	FALSE	NORMAL	FALSE	NORMAL	FALSE	LOW	LOW	FALSE	LOW	FALSE	FALSE	HIGH	LOW	TRUE	NORMAL	NORMAL	LOW	NORMAL	NORMAL	FALSE	HIGH	ONESIDED	ZERO	FALSE	NORMAL	NORMAL	LOW	ZERO	NORMAL	NORMAL	NORMAL	NORMAL	NORMAL	NORMAL
FALSE	LOW	LOW	FALSE	LOW	FALSE	HIGH	FALSE	HIGH	HIGH	FALSE	HIGH	FALSE	FALSE	LOW	LOW	FALSE	ZERO	NORMAL	LOW	LOW	NORMAL	FALSE	NORMAL	NORMAL	LOW	FALSE	NORMAL	NORMAL	LOW	ZERO	ZERO	HIGH	HIGH	HIGH	HIGH	LOW
FALSE	NORMAL	NORMAL	FALSE	NORMAL	FALSE	NORMAL	FALSE	LOW	LOW	TRUE	NORMAL	FALSE	FALSE	NORMAL	LOW	FALSE	HIGH	NORMAL	HIGH	HIGH	NORMAL	FALSE	NORMAL	NORMAL	HIGH	FALSE	NORMAL	ZERO	ZERO	LOW	HIGH	LOW	HIGH	NORMAL	NORMAL	NORMAL
FALSE	NORMAL	NORMAL	FALSE	NORMAL	FALSE	NORMAL	FALSE	HIGH	HIGH	FALSE	HIGH	FALSE	FALSE	LOW	LOW	FALSE	ZERO	LOW	LOW	LOW	NORMAL	FALSE	NORMAL	NORMAL	NORMAL	FALSE	NORMAL	NORMAL	LOW	ZERO	ZERO	HIGH	HIGH	HIGH	HIGH	LOW
FALSE	NORMAL	NORMAL	FALSE	NORMAL	FALSE	NORMAL	FALSE	HIGH	NORMAL	TRUE	NORMAL	FALSE	FALSE	HIGH	LOW	FALSE	ZERO	LOW	LOW	LOW	NORMAL	FALSE	NORMAL	NORMAL	HIGH	FALSE	NORMAL	NORMAL	LOW	ZERO	ZERO	HIGH	HIGH	HIGH	HIGH	HIGH
FALSE	NORMAL	NORMAL	FALSE	LOW	TRUE	LOW	FALSE	HIGH	HIGH	FALSE	HIGH	FALSE	FALSE	LOW	HIGH	FALSE	ZERO	NORMAL	LOW	LOW	NORMAL	FALSE	NORMAL	NORMAL	HIGH	FALSE	NORMAL	NORMAL	LOW	ZERO	ZERO	NORMAL	HIGH	HIGH	NORMAL	LOW
TRUE	NORMAL	NORMAL	FALSE	LOW	TRUE	LOW	FALSE	HIGH	HIGH	FALSE	HIGH	FALSE	FALSE	NORMAL	LOW	FALSE	ZERO	NORMAL	LOW	LOW	NORMAL	FALSE	NORMAL	NORMAL	LOW	FALSE	NORMAL	NORMAL	LOW	ZERO	ZERO	HIGH	HIGH	HIGH	LOW	LOW
FALSE	HIGH	HIGH	TRUE	HIGH	FALSE	NORMAL	FALSE	LOW	HIGH	FALSE	HIGH	FALSE	FALSE	LOW	LOW	FALSE	ZERO	NORMAL	LOW	LOW	NORMAL	FALSE	NORMAL	NORMAL	NORMAL	FALSE	NORMAL	NORMAL	LOW	ZERO	ZERO	HIGH	HIGH	HIGH	HIGH	HIGH
FALSE	NORMAL	NORMAL	FALSE	NORMAL	FALSE	NORMAL	FALSE	HIGH	HIGH	FALSE	HIGH	FALSE	FALSE	NORMAL	LOW	FALSE	ZERO	LOW	LOW	LOW	NORMAL	FALSE	NORMAL	NORMAL	NORMAL	FALSE	NORMAL	NORMAL	LOW	ZERO	ZERO	HIGH	HIGH	HIGH	NORMAL	NORMAL
FALSE	NORMAL	NORMAL	FALSE	NORMAL	FALSE	NORMAL	FALSE	HIGH	HIGH	FALSE	HIGH	FALSE	FALSE	LOW	LOW	FALSE	HIGH	NORMAL	NORMAL	LOW	LOW	FALSE	NORMAL	NORMAL	HIGH	TRUE	NORMAL	NORMAL	ZERO	LOW	HIGH	LOW	HIGH	HIGH	HIGH	LOW
FALSE	LOW	LOW	FALSE	LOW	FALSE	NORMAL	FALSE	HIGH	HIGH	FALSE	HIGH	FALSE	FALSE	HIGH	LOW	FALSE	ZERO	NORMAL	LOW	LOW	NORMAL	FALSE	NORMAL	NORMAL	HIGH	FALSE	NORMAL	NORMAL	LOW	ZERO	ZERO	HIGH	HIGH	HIGH	HIGH	HIGH
FALSE	NORMAL	NORMAL	FALSE	NORMAL	FALSE	NORMAL	FALSE	HIGH	NORMAL	TRUE	NORMAL	FALSE	FALSE	LOW	LOW	TRUE	ZERO	NORMAL	LOW	LOW	NORMAL	FALSE	NORMAL	NORMAL	LOW	FALSE	NORMAL	NORMAL	LOW	ZERO	ZERO	HIGH	HIGH	HIGH	HIGH	LOW
FALSE	NORMAL	NORMAL	FALSE	NORMAL	FALSE	HIGH	FALSE	HIGH	HIGH	FALSE	HIGH	FALSE	FALSE	NORMAL	LOW	FALSE	ZERO	NORMAL	LOW	LOW	NORMAL	FALSE	NORMAL	NORMAL	HIGH	FALSE	NORMAL	NORMAL	LOW	ZERO	ZERO	HIGH	HIGH	HIGH	HIGH	HIGH
FALSE	NORMAL	NORMAL	FALSE	NORMAL	FALSE	NORMAL	FALSE	HIGH	LOW	FALSE	HIGH	FALSE	TRUE	LOW	LOW	FALSE	ZERO	NORMAL	LOW	LOW	NORMAL	FALSE	NORMAL	NORMAL	HIGH	FALSE	NORMAL	NORMAL	LOW	ZERO	ZERO	HIGH	HIGH	HIGH	HIGH	LOW
FALSE	NORMAL	NORMAL	FALSE	NORMAL	FALSE	NORMAL	FALSE	HIGH	HIGH	FALSE	HIGH	FALSE	FALSE	HIGH	LOW	FALSE	ZERO	NORMAL	LOW	LOW	NORMAL	FALSE	NORMAL	NORMAL	HIGH	FALSE	LOW	LOW	ZERO	ZERO	ZERO	HIGH	HIGH	HIGH	HIGH	HIGH
FALSE	HIGH	HIGH	FALSE	HIGH	FALSE	HIGH	FALSE	HIGH	HIGH	FALSE	HIGH	FALSE	FALSE	HIGH	LOW	FALSE	ZERO	NORMAL	LOW	LOW	HIGH	FALSE	NORMAL	NORMAL	LOW	FALSE	NORMAL	NORMAL	LOW	ZERO	ZERO	HIGH	HIGH	HIGH	HIGH	HIGH
FALSE	NORMAL	NORMAL	FALSE	NORMAL	FALSE	NORMAL	FALSE	HIGH	HIGH	FALSE	HIGH	FALSE	FALSE	NORMAL	LOW	FALSE	ZERO	NORMAL	LOW	LOW	NORMAL	FALSE	NORMAL	NORMAL	HIGH	FALSE	NORMAL	NORMAL	LOW	ZERO	ZERO	HIGH	HIGH	HIGH	HIGH	HIGH
FALSE	NORMAL	NORMAL	FALSE	NORMAL	FALSE	NORMAL	FALSE	LOW	LOW	FALSE	LOW	TRUE	FALSE	LOW	LOW	FALSE	ZERO	NORMAL	LOW	LOW	NORMAL	FALSE	NORMAL	NORMAL	NORMAL	FALSE	NORMAL	NORMAL	LOW	ZERO	ZERO	HIGH	HIGH	NORMAL	NORMAL	LOW
FALSE	LOW	LOW	FALSE	LOW	FALSE	NORMAL	FALSE	HIGH	HIGH	FALSE	HIGH	FALSE	FALSE	LOW	LOW	FALSE	ZERO	NORMAL	LOW	LOW	NORMAL	FALSE	NORMAL	NORMAL	NORMAL	FALSE	NORMAL	NORMAL	LOW	ZERO	ZERO	HIGH	HIGH	HIGH	HIGH	LOW
FALSE	NORMAL	NORMAL	FALSE	NORMAL	FALSE	NORMAL	FALSE	HIGH	HIGH	FALSE	HIGH	FALSE	FALSE	NORMAL	LOW	FALSE	ZERO	NORMAL	LOW	LOW	NORMAL	FALSE	NORMAL	NORMAL	HIGH	FALSE	NORMAL	NORMAL	LOW	ZERO	ZERO	HIGH	HIGH	HIGH	HIGH	NORMAL
FALSE	NORMAL	NORMAL	FALSE	NORMAL	FALSE	NORMAL	FALSE	HIGH	NORMAL	TRUE	NORMAL	FALSE	FALSE	NORMAL	LOW	FALSE	ZERO	NORMAL	LOW	LOW	NORMAL	FALSE	NORMAL	NORMAL	LOW	FALSE	NORMAL	NORMAL	LOW	ZERO	ZERO	HIGH	HIGH	HIGH	HIGH	NORMAL
FALSE	NORMAL	NORMAL	FALSE	NORMAL	FALSE	NORMAL	FALSE	HIGH	HIGH	FALSE	HIGH	TRUE	FALSE	NORMAL	ZERO	FALSE	HIGH	NORMAL	HIGH	HIGH	NORMAL	FALSE	NORMAL	NORMAL	LOW	FALSE	NORMAL	HIGH	HIGH	LOW	HIGH	NORMAL	HIGH	HIGH	HIGH	HIGH
FALSE	NORMAL	NORMAL	FALSE	NORMAL	FALSE	NORMAL	TRUE	NORMAL	HIGH	FALSE	HIGH	FALSE	FALSE	HIGH	LOW	FALSE	ZERO	NORMAL	LOW	LOW	NORMAL	FALSE	NORMAL	NORMAL	LOW	FALSE	NORMAL	NORMAL	LOW	ZERO	ZERO	HIGH	HIGH	HIGH	LOW	NORMAL
FALSE	NORMAL	NORMAL	FALSE	NORMAL	FALSE	NORMAL	FALSE	LOW	LOW	FALSE	LOW	FALSE	FALSE	HIGH	LOW	FALSE	ZERO	NORMAL	LOW	LOW	NORMAL	FALSE	HIGH	NORMAL	HIGH	FALSE	LOW	LOW	ZERO	ZERO	ZERO	HIGH	NORMAL	NORMAL	NORMAL	HIGH
FALSE	HIGH	HIGH	FALSE	HIGH	FALSE	NORMAL	TRUE	NORMAL	HIGH	FALSE	HIGH	FALSE	FALSE	LOW	LOW	FALSE	HIGH	NORMAL	HIGH	HIGH	HIGH	FALSE	NORMAL	NORMAL	HIGH	FALSE	NORMAL	ZERO	ZERO	LOW	HIGH	LOW	HIGH	HIGH	NORMAL	LOW
FALSE	NORMAL	NORMAL	FALSE	NORMAL	FALSE	NORMAL	FALSE	HIGH	HIGH	FALSE	HIGH	FALSE	FALSE	NORMAL	LOW	FALSE	ZERO	NORMAL	LOW	LOW	NORMAL	FALSE	NORMAL	NORMAL	LOW	FALSE	NORMAL	NORMAL	LOW	ZERO	ZERO	HIGH	HIGH	HIGH	HIGH	NORMAL
FALSE	NORMAL	NORMAL	FALSE	NORMAL	FALSE	NORMAL	FALSE	LOW	LOW	FALSE	LOW	FALSE	FALSE	NORMAL	LOW	FALSE	ZERO	NORMAL	LOW	LOW	NORMAL	FALSE	NORMAL	NORMAL	LOW	FALSE	NORMAL	NORMAL	LOW	ZERO	ZERO	HIGH	HIGH	NORMAL	LOW	LOW
FALSE	LOW	NORMAL	FALSE	NORMAL	FALSE	NORMAL	FALSE	HIGH	HIGH	FALSE	HIGH	FALSE	FALSE	NORMAL	LOW	FALSE	NORMAL	NORMAL	LOW	LOW	NORMAL	FALSE	HIGH	ONESIDED	HIGH	FALSE	NORMAL	NORMAL	LOW	ZERO	NORMAL	NORMAL	HIGH	HIGH	HIGH	HIGH
FALSE	NORMAL	NORMAL	FALSE	NORMAL	FALSE	HIGH	FALSE	HIGH	HIGH	FALSE	HIGH	FALSE	FALSE	NORMAL	LOW	FALSE	HIGH	NORMAL	HIGH	HIGH	NORMAL	FALSE	NORMAL	NORMAL	NORMAL	FALSE	HIGH	HIGH	HIGH	LOW	HIGH	LOW	HIGH	HIGH	HIGH	HIGH
TRUE	LOW	LOW	FALSE	LOW	TRUE	LOW	FALSE	HIGH	HIGH	FALSE	HIGH	FALSE	FALSE	NORMAL	LOW	FALSE	HIGH	NORMAL	HIGH	HIGH	LOW	FALSE	NORMAL	NORMAL	HIGH	FALSE	LOW	LOW	ZERO	LOW	HIGH	LOW	HIGH	HIGH	LOW	LOW
FALSE	NORMAL	NORMAL	FALSE	NORMAL	FALSE	NORMAL	FALSE	HIGH	HIGH	FALSE	HIGH	FALSE	FALSE	NORMAL	LOW	FALSE	HIGH	NORMAL	HIGH	HIGH	NORMAL	FALSE	NORMAL	NORMAL	LOW	TRUE	NORMAL	ZERO	ZERO	LOW	HIGH	LOW	HIGH	HIGH	LOW	LOW
FALSE	NORMAL	NORMAL	FALSE	NORMAL	FALSE	NORMAL	TRUE	NORMAL	HIGH	FALSE	HIGH	FALSE	FALSE	LOW	LOW	FALSE	HIGH	NORMAL	HIGH	HIGH	NORMAL	FALSE	NORMAL	NORMAL	LOW	FALSE	HIGH	HIGH	HIGH	LOW	HIGH	LOW	HIGH	HIGH	HIGH	LOW
FALSE	NORMAL	NORMAL	FALSE	NORMAL	FALSE	NORMAL	TRUE	NORMAL	HIGH	FALSE	HIGH	TRUE	FALSE	LOW	LOW	FALSE	HIGH	NORMAL	LOW	LOW	NORMAL	FALSE	NORMAL	NORMAL	NORMAL	FALSE	NORMAL	NORMAL	LOW	ZERO	ZERO	HIGH	HIGH	HIGH	HIGH	LOW
FALSE	NORMAL	HIGH	TRUE	HIGH	FALSE	LOW	FALSE	HIGH	HIGH	FALSE	HIGH	FALSE	FALSE	NORMAL	LOW	FALSE	ZERO	NORMAL	LOW	LOW	NORMAL	FALSE	NORMAL	NORMAL	HIGH	TRUE	NORMAL	NORMAL	ZERO	ZERO	ZERO	HIGH	HIGH	HIGH	NORMAL	NORMAL
FALSE	NORMAL	NORMAL	FALSE	NORMAL	FALSE	NORMAL	FALSE	HIGH	NORMAL	TRUE	NORMAL	TRUE	FALSE	LOW	LOW	FALSE	ZERO	NORMAL	LOW	LOW	NORMAL	FALSE	NORMAL	NORMAL	HIGH	FALSE	NORMAL	NORMAL	LOW	ZERO	ZERO	HIGH	HIGH	HIGH	HIGH	LOW
FALSE	NORMAL	HIGH	TRUE	HIGH	FALSE	LOW	FALSE	HIGH	HIGH	FALSE	HIGH	FALSE	FALSE	HIGH	LOW	FALSE	ZERO	NORMAL	LOW	LOW	NORMAL	FALSE	NORMAL	NORMAL	HIGH	FALSE	LOW	LOW	ZERO	ZERO	ZERO	HIGH	HIGH	HIGH	LOW	NORMAL
FALSE	HIGH	HIGH	FALSE	HIGH	FALSE	NORMAL	FALSE	LOW	HIGH	FALSE	HIGH	FALSE	FALSE	NORMAL	LOW	FALSE	HIGH	NORMAL	HIGH	HIGH	NORMAL	FALSE	NORMAL	NORMAL	HIGH	TRUE	NORMAL	ZERO	ZERO	LOW	HIGH	LOW	HIGH	HIGH	HIGH	HIGH
FALSE	NORMAL	NORMAL	FALSE	NORMAL	FALSE	NORMAL	FALSE	LOW	LOW	TRUE	NORMAL	TRUE	FALSE	NORMAL	LOW	FALSE	ZERO	NORMAL	LOW	LOW	NORMAL	FALSE	NORMAL	NORMAL	HIGH	FALSE	NORMAL	NORMAL	LOW	ZERO	ZERO	HIGH	HIGH	NORMAL	NORMAL	NORMAL
FALSE	NORMAL	NORMAL	FALSE	NORMAL	FALSE	NORMAL	FALSE	HIGH	HIGH	FALSE	HIGH	FALSE	FALSE	HIGH	LOW	FALSE	ZERO	NORMAL	LOW	LOW	LOW	FALSE	NORMAL	NORMAL	HIGH	FALSE	NORMAL	NORMAL	LOW	ZERO	ZERO	HIGH	HIGH	HIGH	HIGH	HIGH
FALSE	NORMAL	NORMAL	FALSE	NORMAL	FALSE	NORMAL	FALSE	LOW	LOW	FALSE	LOW	TRUE	FALSE	NORMAL	LOW	FALSE	HIGH	NORMAL	HIGH	HIGH	NORMAL	FALSE	NORMAL	NORMAL	HIGH	TRUE	NORMAL	NORMAL	ZERO	LOW	HIGH	LOW	HIGH	NORMAL	NORMAL	LOW
FALSE	NORMAL	NORMAL	FALSE	NORMAL	FALSE	HIGH	FALSE	HIGH	HIGH	FALSE	HIGH	FALSE	FALSE	LOW	LOW	FALSE	ZERO	NORMAL	LOW	LOW	NORMAL	FALSE	NORMAL	NORMAL	HIGH	FALSE	NORMAL	NORMAL	LOW	ZERO	ZERO	HIGH	HIGH	HIGH	HIGH	LOW
FALSE	NORMAL	NORMAL	FALSE	NORMAL	FALSE	NORMAL	FALSE	LOW	LOW	FALSE	LOW	FALSE	FALSE	NORMAL	LOW	FALSE	ZERO	NORMAL	LOW	LOW	NORMAL	FALSE	NORMAL	NORMAL	HIGH	FALSE	NORMAL	NORMAL	LOW	ZERO	ZERO	HIGH	HIGH	NORMAL	LOW	LOW
FALSE	HIGH	NORMAL	TRUE	HIGH	FALSE	LOW	FALSE	HIGH	HIGH	FALSE	HIGH	FALSE	FALSE	LOW	LOW	FALSE	ZERO	NORMAL	LOW	LOW	NORMAL	FALSE	NORMAL	NORMAL	NORMAL	FALSE	NORMAL	NORMAL	LOW	ZERO	ZERO	HIGH	HIGH	HIGH	LOW	LOW
FALSE	NORMAL	NORMAL	FALSE	NORMAL	FALSE	NORMAL	FALSE	HIGH	HIGH	FALSE	HIGH	FALSE	FALSE	NORMAL	LOW	FALSE	NORMAL	NORMAL	LOW	LOW	NORMAL	FALSE	HIGH	ONESIDED	LOW	TRUE	NORMAL	NORMAL	ZERO	ZERO	NORMAL	NORMAL	HIGH	HIGH	HIGH	HIGH
FALSE	HIGH	HIGH	TRUE	HIGH	FALSE	LOW	FALSE	HIGH	HIGH	FALSE	HIGH	FALSE	FALSE	LOW	LOW	FALSE	ZERO	NORMAL	LOW	LOW	NORMAL	FALSE	NORMAL	NORMAL	HIGH	FALSE	NORMAL	ZERO	ZERO	ZERO	ZERO	HIGH	HIGH	HIGH	LOW	LOW
FALSE	NORMAL	NORMAL	FALSE	NORMAL	FALSE	NORMAL	FALSE	LOW	HIGH	TRUE	LOW	FALSE	FALSE	HIGH	LOW	FALSE	HIGH	NORMAL	HIGH	HIGH	NORMAL	FALSE	NORMAL	NORMAL	HIGH	TRUE	NORMAL	NORMAL	ZERO	LOW	HIGH	LOW	NORMAL	NORMAL	NORMAL	NORMAL
FALSE	NORMAL	HIGH	FALSE	NORMAL	FALSE	NORMAL	FALSE	HIGH	HIGH	FALSE	HIGH	FALSE	FALSE	HIGH	LOW	TRUE	ZERO	NORMAL	LOW	LOW	NORMAL	FALSE	NORMAL	NORMAL	LOW	FALSE	NORMAL	NORMAL	LOW	ZERO	ZERO	HIGH	HIGH	HIGH	HIGH	HIGH
FALSE	NORMAL	NORMAL	FALSE	NORMAL	FALSE	NORMAL	FALSE	HIGH	HIGH	FALSE	HIGH	FALSE	FALSE	HIGH	LOW	TRUE	ZERO	NORMAL	LOW	LOW	NORMAL	FALSE	NORMAL	NORMAL	ZERO	TRUE	LOW	LOW	ZERO	ZERO	ZERO	HIGH	HIGH	HIGH	HIGH	HIGH
FALSE	NORMAL	NORMAL	FALSE	NORMAL	FALSE	NORMAL	FALSE	HIGH	HIGH	FALSE	HIGH	FALSE	FALSE	NORMAL	LOW	FALSE	HIGH	LOW	NORMAL	NORMAL	NORMAL	FALSE	NORMAL	NORMAL	HIGH	FALSE	LOW	LOW	ZERO	LOW	HIGH	LOW	HIGH	HIGH	HIGH	NORMAL
FALSE	NORMAL	NORMAL	FALSE	NORMAL	FALSE	NORMAL	FALSE	HIGH	NORMAL	TRUE	NORMAL	FALSE	FALSE	NORMAL	NORMAL	FALSE	LOW	NORMAL	LOW	LOW	HIGH	FALSE	NORMAL	NORMAL	LOW	FALSE	HIGH	HIGH	HIGH	NORMAL	NORMAL	NORMAL	HIGH	HIGH	HIGH	HIGH
FALSE	NORMAL	NORMAL	FALSE	NORMAL	FALSE	NORMAL	FALSE	LOW	LOW	FALSE	LOW	FALSE	FALSE	HIGH	LOW	FALSE	HIGH	NORMAL	HIGH	HIGH	NORMAL	FALSE	NORMAL	NORMAL	ZERO	TRUE	NORMAL	NORMAL	ZERO	LOW	HIGH	LOW	NORMAL	NORMAL	NORMAL	NORMAL
FALSE	NORMAL	NORMAL	FALSE	NORMAL	FALSE	NORMAL	FALSE	HIGH	HIGH	FALSE	HIGH	FALSE	FALSE	LOW	LOW	FALSE	ZERO	NORMAL	LOW	LOW	NORMAL	FALSE	HIGH	NORMAL	HIGH	FALSE	NORMAL	NORMAL	LOW	ZERO	ZERO	HIGH	HIGH	HIGH	HIGH	NORMAL
FALSE	NORMAL	NORMAL	FALSE	NORMAL	FALSE	NORMAL	FALSE	HIGH	HIGH	FALSE	HIGH	FALSE	FALSE	NORMAL	LOW	FALSE	ZERO	NORMAL	LOW	LOW	NORMAL	FALSE	NORMAL	NORMAL	HIGH	FALSE	NORMAL	NORMAL	LOW	ZERO	ZERO	HIGH	HIGH	HIGH	HIGH	HIGH
FALSE	NORMAL	LOW	FALSE	NORMAL	FALSE	NORMAL	FALSE	HIGH	HIGH	FALSE	HIGH	FALSE	FALSE	HIGH	LOW	FALSE	ZERO	NORMAL	LOW	LOW	HIGH	FALSE	NORMAL	NORMAL	NORMAL	FALSE	NORMAL	NORMAL	LOW	ZERO	ZERO	HIGH	HIGH	HIGH	HIGH	HIGH
FALSE	NORMAL	NORMAL	FALSE	NORMAL	FALSE	NORMAL	FALSE	HIGH	HIGH	FALSE	HIGH	FALSE	FALSE	NORMAL	LOW	FALSE	ZERO	NORMAL	LOW	LOW	NORMAL	FALSE	NORMAL	NORMAL	LOW	FALSE	NORMAL	NORMAL	LOW	ZERO	ZERO	HIGH	HIGH	HIGH	HIGH	NORMAL
FALSE	NORMAL	NORMAL	FALSE	NORMAL	FALSE	NORMAL	FALSE	HIGH	NORMAL	FALSE	HIGH	FALSE	FALSE	NORMAL	LOW	FALSE	ZERO	NORMAL	LOW	LOW	NORMAL	FALSE	HIGH	NORMAL	HIGH	FALSE	NORMAL	NORMAL	LOW	ZERO	ZERO	HIGH	HIGH	HIGH	HIGH	NORMAL
FALSE	HIGH	NORMAL	TRUE	HIGH	FALSE	LOW	FALSE	HIGH	HIGH	FALSE	HIGH	FALSE	FALSE	HIGH	LOW	FALSE	ZERO	NORMAL	LOW	LOW	NORMAL	FALSE	NORMAL	NORMAL	HIGH	FALSE	NORMAL	NORMAL	LOW	ZERO	ZERO	HIGH	HIGH	HIGH	LOW	LOW
FALSE	NORMAL	NORMAL	FALSE	NORMAL	FALSE	NORMAL	FALSE	HIGH	HIGH	FALSE	HIGH	FALSE	FALSE	NORMAL	LOW	FALSE	HIGH	NORMAL	HIGH	HIGH	NORMAL	FALSE	NORMAL	NORMAL	HIGH	FALSE	NORMAL	ZERO	ZERO	LOW	HIGH	LOW	HIGH	HIGH	HIGH	HIGH
FALSE	NORMAL	NORMAL	FALSE	NORMAL	FALSE	NORMAL	FALSE	LOW	LOW	FALSE	NORMAL	FALSE	FALSE	HIGH	LOW	FALSE	NORMAL	NORMAL	LOW	LOW	NORMAL	FALSE	HIGH	ONESIDED	LOW	FALSE	NORMAL	ZERO	ZERO	ZERO	NORMAL	NORMAL	NORMAL	NORMAL	NORMAL	NORMAL
FALSE	NORMAL	HIGH	FALSE	NORMAL	FALSE	NORMAL	FALSE	LOW	LOW	FALSE	LOW	FALSE	FALSE	HIGH	LOW	FALSE	HIGH	NORMAL	HIGH	HIGH	NORMAL	FALSE	NORMAL	NORMAL	HIGH	TRUE	NORMAL	NORMAL	ZERO	LOW	HIGH	LOW	NORMAL	NORMAL	NORMAL	HIGH
FALSE	NORMAL	NORMAL	FALSE	NORMAL	FALSE	LOW	FALSE	LOW	HIGH	FALSE	HIGH	FALSE	FALSE	HIGH	LOW	FALSE	ZERO	NORMAL	LOW	NORMAL	NORMAL	FALSE	NORMAL	NORMAL	NORMAL	FALSE	NORMAL	NORMAL	LOW	ZERO	ZERO	HIGH	HIGH	HIGH	LOW	NORMAL
FALSE	NORMAL	HIGH	TRUE	HIGH	FALSE	LOW	FALSE	HIGH	HIGH	FALSE	HIGH	FALSE	FALSE	NORMAL	LOW	FALSE	ZERO	NORMAL	LOW	LOW	NORMAL	FALSE	NORMAL	NORMAL	LOW	FALSE	NORMAL	NORMAL	LOW	ZERO	ZERO	HIGH	HIGH	HIGH	LOW	LOW
FALSE	LOW	NORMAL	FALSE	NORMAL	FALSE	NORMAL	FALSE	HIGH	HIGH	FALSE	HIGH	FALSE	FALSE	LOW	LOW	FALSE	ZERO	NORMAL	LOW	LOW	NORMAL	FALSE	NORMAL	NORMAL	NORMAL	FALSE	NORMAL	NORMAL	LOW	ZERO	ZERO	HIGH	HIGH	HIGH	HIGH	LOW
FALSE	NORMAL	NORMAL	FALSE	NORMAL	FALSE	NORMAL	TRUE	HIGH	LOW	FALSE	LOW	FALSE	TRUE	LOW	LOW	FALSE	ZERO	NORMAL	LOW	LOW	NORMAL	FALSE	NORMAL	NORMAL	HIGH	FALSE	NORMAL	NORMAL	LOW	ZERO	ZERO	HIGH	HIGH	NORMAL	NORMAL	LOW
FALSE	HIGH	HIGH	TRUE	HIGH	FALSE	LOW	FALSE	HIGH	HIGH	FALSE	HIGH	FALSE	FALSE	NORMAL	LOW	FALSE	ZERO	NORMAL	LOW	LOW	HIGH	FALSE	NORMAL	NORMAL	HIGH	FALSE	NORMAL	NORMAL	LOW	ZERO	ZERO	HIGH	HIGH	HIGH	LOW	LOW
TRUE	HIGH	HIGH	TRUE	HIGH	FALSE	NORMAL	FALSE	HIGH	HIGH	FALSE	HIGH	FALSE	FALSE	NORMAL	LOW	FALSE	ZERO	NORMAL	LOW	LOW	NORMAL	FALSE	NORMAL	NORMAL	LOW	FALSE	NORMAL	NORMAL	LOW	ZERO	ZERO	HIGH	HIGH	HIGH	HIGH	HIGH
FALSE	LOW	LOW	FALSE	LOW	TRUE	LOW	FALSE	HIGH	HIGH	FALSE	HIGH	FALSE	FALSE	NORMAL	LOW	FALSE	ZERO	NORMAL	LOW	LOW	NORMAL	FALSE	NORMAL	NORMAL	HIGH	FALSE	NORMAL	NORMAL	LOW	ZERO	ZERO	HIGH	HIGH	HIGH	LOW	LOW
FALSE	NORMAL	NORMAL	FALSE	NORMAL	FALSE	NORMAL	FALSE	HIGH	HIGH	FALSE	HIGH	FALSE	FALSE	NORMAL	LOW	FALSE	ZERO	NORMAL	LOW	LOW	NORMAL	FALSE	NORMAL	NORMAL	LOW	FALSE	NORMAL	NORMAL	LOW	ZERO	ZERO	HIGH	HIGH	HIGH	HIGH	HIGH
FALSE	NORMAL	NORMAL	FALSE	NORMAL	FALSE	NORMAL	FALSE	HIGH	HIGH	FALSE	HIGH	FALSE	FALSE	LOW	LOW	FALSE	ZERO	NORMAL	LOW	LOW	NORMAL	FALSE	NORMAL	NORMAL	LOW	FALSE	NORMAL	NORMAL	LOW	ZERO	ZERO	HIGH	HIGH	HIGH	HIGH	LOW
FALSE	HIGH	HIGH	TRUE	HIGH	FALSE	NORMAL	FALSE	HIGH	HIGH	FALSE	HIGH	FALSE	FALSE	HIGH	LOW	FALSE	ZERO	NORMAL	LOW	LOW	NORMAL	FALSE	NORMAL	NORMAL	HIGH	FALSE	NORMAL	NORMAL	LOW	ZERO	ZERO	HIGH	HIGH	HIGH	HIGH	HIGH
FALSE	HIGH	HIGH	FALSE	HIGH	FALSE	NORMAL	FALSE	HIGH	HIGH	FALSE	HIGH	FALSE	FALSE	NORMAL	LOW	FALSE	HIGH	NORMAL	HIGH	HIGH	NORMAL	FALSE	NORMAL	NORMAL	HIGH	FALSE	LOW	LOW	ZERO	LOW	HIGH	LOW	HIGH	HIGH	NORMAL	NORMAL
FALSE	NORMAL	NORMAL	FALSE	NORMAL	FALSE	NORMAL	TRUE	NORMAL	HIGH	FALSE	HIGH	FALSE	FALSE	NORMAL	LOW	FALSE	HIGH	NORMAL	HIGH	HIGH	NORMAL	FALSE	NORMAL	NORMAL	LOW	FALSE	NORMAL	ZERO	ZERO	LOW	HIGH	LOW	HIGH	HIGH	HIGH	HIGH
FALSE	NORMAL	NORMAL	FALSE	NORMAL	FALSE	NORMAL	FALSE	HIGH	HIGH	FALSE	HIGH	FALSE	FALSE	LOW	LOW	FALSE	ZERO	NORMAL	LOW	LOW	NORMAL	FALSE	NORMAL	NORMAL	HIGH	FALSE	NORMAL	NORMAL	LOW	ZERO	ZERO	HIGH	HIGH	HIGH	HIGH	LOW
FALSE	NORMAL	NORMAL	FALSE	NORMAL	FALSE	NORMAL	FALSE	HIGH	HIGH	FALSE	HIGH	FALSE	FALSE	HIGH	LOW	FALSE	ZERO	LOW	LOW	LOW	NORMAL	FALSE	NORMAL	NORMAL	NORMAL	FALSE	NORMAL	NORMAL	LOW	ZERO	ZERO	HIGH	HIGH	HIGH	HIGH	HIGH
FALSE	NORMAL	HIGH	TRUE	HIGH	FALSE	LOW	TRUE	NORMAL	HIGH	FALSE	HIGH	FALSE	FALSE	LOW	LOW	FALSE	NORMAL	NORMAL	LOW	LOW	NORMAL	FALSE	HIGH	ONESIDED	LOW	FALSE	NORMAL	ZERO	ZERO	ZERO	NORMAL	NORMAL	HIGH	HIGH	NORMAL	LOW
FALSE	NORMAL	HIGH	TRUE	HIGH	FALSE	NORMAL	FALSE	LOW	LOW	FALSE	LOW	TRUE	FALSE	LOW	LOW	FALSE	ZERO	NORMAL	LOW	LOW	LOW	FALSE	NORMAL	NORMAL	LOW	FALSE	NORMAL	NORMAL	LOW	ZERO	ZERO	HIGH	NORMAL	NORMAL	NORMAL	LOW
FALSE	NORMAL	NORMAL	FALSE	NORMAL	FALSE	NORMAL	FALSE	HIGH	HIGH	FALSE	HIGH	FALSE	FALSE	LOW	LOW	FALSE	HIGH	NORMAL	HIGH	HIGH	NORMAL	FALSE	NORMAL	NORMAL	HIGH	FALSE	LOW	LOW	ZERO	LOW	HIGH	LOW	HIGH	HIGH	HIGH	LOW
FALSE	NORMAL	NORMAL	FALSE	NORMAL	FALSE	NORMAL	FALSE	LOW	LOW	FALSE	LOW	FALSE	FALSE	HIGH	LOW	FALSE	HIGH	NORMAL	HIGH	HIGH	HIGH	FALSE	NORMAL	NORMAL	NORMAL	FALSE	HIGH	HIGH	HIGH	LOW	HIGH	LOW	NORMAL	NORMAL	NORMAL	NORMAL
FALSE	LOW	LOW	TRUE	LOW	FALSE	LOW	FALSE	HIGH	HIGH	FALSE	HIGH	FALSE	FALSE	NORMAL	LOW	FALSE	ZERO	NORMAL	LOW	LOW	NORMAL	FALSE	NORMAL	NORMAL	HIGH	FALSE	NORMAL	NORMAL	LOW	ZERO	ZERO	HIGH	HIGH	HIGH	LOW	LOW
FALSE	NORMAL	LOW	FALSE	NORMAL	FALSE	NORMAL	FALSE	HIGH	HIGH	FALSE	HIGH	FALSE	FALSE	LOW	LOW	FALSE	HIGH	NORMAL	HIGH	HIGH	NORMAL	FALSE	NORMAL	NORMAL	LOW	FALSE	NORMAL	ZERO	ZERO	LOW	HIGH	LOW	HIGH	HIGH	HIGH	LOW
FALSE	NORMAL	NORMAL	FALSE	NORMAL	FALSE	NORMAL	FALSE	HIGH	NORMAL	TRUE	NORMAL	FALSE	FALSE	NORMAL	LOW	FALSE	ZERO	NORMAL	LOW	LOW	NORMAL	FALSE	HIGH	NORMAL	HIGH	FALSE	NORMAL	NORMAL	LOW	ZERO	ZERO	HIGH	HIGH	HIGH	HIGH	LOW
FALSE	NORMAL	NORMAL	FALSE	NORMAL	FALSE	NORMAL	FALSE	HIGH	NORMAL	TRUE	NORMAL	TRUE	FALSE	LOW	LOW	FALSE	ZERO	NORMAL	LOW	LOW	NORMAL	FALSE	NORMAL	NORMAL	LOW	FALSE	NORMAL	NORMAL	LOW	ZERO	ZERO	HIGH	HIGH	HIGH	HIGH	LOW
FALSE	NORMAL	NORMAL	FALSE	NORMAL	FALSE	NORMAL	FALSE	HIGH	HIGH	FALSE	HIGH	FALSE	FALSE	HIGH	LOW	FALSE	ZERO	NORMAL	NORMAL	NORMAL	NORMAL	FALSE	NORMAL	NORMAL	NORMAL	FALSE	NORMAL	NORMAL	LOW	ZERO	ZERO	HIGH	HIGH	HIGH	NORMAL	NORMAL
FALSE	NORMAL	NORMAL	FALSE	NORMAL	FALSE	NORMAL	FALSE	LOW	LOW	FALSE	LOW	FALSE	FALSE	LOW	LOW	FALSE	ZERO	NORMAL	NORMAL	NORMAL	NORMAL	FALSE	NORMAL	NORMAL	NORMAL	FALSE	NORMAL	NORMAL	LOW	ZERO	ZERO	HIGH	HIGH	NORMAL	NORMAL	LOW
FALSE	NORMAL	NORMAL	FALSE	NORMAL	FALSE	NORMAL	FALSE	HIGH	HIGH	FALSE	HIGH	FALSE	FALSE	LOW	LOW	FALSE	HIGH	NORMAL	HIGH	HIGH	NORMAL	FALSE	NORMAL	NORMAL	HIGH	TRUE	NORMAL	NORMAL	ZERO	LOW	HIGH	LOW	HIGH	HIGH	NORMAL	LOW
FALSE	NORMAL	NORMAL	FALSE	NORMAL	FALSE	NORMAL	FALSE	LOW	NORMAL	FALSE	LOW	TRUE	FALSE	HIGH	LOW	FALSE	HIGH	NORMAL	HIGH	HIGH	NORMAL	FALSE	NORMAL	NORMAL	HIGH	FALSE	NORMAL	ZERO	ZERO	LOW	HIGH	LOW	NORMAL	LOW	LOW	NORMAL
TRUE	NORMAL	NORMAL	FALSE	LOW	TRUE	LOW	FALSE	HIGH	NORMAL	TRUE	NORMAL	FALSE	FALSE	LOW	LOW	FALSE	ZERO	NORMAL	LOW	LOW	NORMAL	FALSE	NORMAL	NORMAL	HIGH	FALSE	NORMAL	NORMAL	LOW	ZERO	ZERO	HIGH	HIGH	HIGH	LOW	LOW
FALSE	NORMAL	NORMAL	FALSE	NORMAL	FALSE	NORMAL	FALSE	HIGH	LOW	FALSE	LOW	FALSE	FALSE	HIGH	LOW	FALSE	ZERO	NORMAL	LOW	LOW	NORMAL	FALSE	NORMAL	NORMAL	LOW	FALSE	NORMAL	NORMAL	LOW	ZERO	ZERO	HIGH	NORMAL	NORMAL	NORMAL	HIGH
FALSE	NORMAL	NORMAL	FALSE	NORMAL	FALSE	NORMAL	FALSE	HIGH	HIGH	FALSE	HIGH	FALSE	FALSE	LOW	LOW	FALSE	HIGH	NORMAL	HIGH	HIGH	NORMAL	FALSE	NORMAL	NORMAL	LOW	FALSE	NORMAL	NORMAL	LOW	LOW	HIGH	LOW	HIGH	HIGH	HIGH	LOW
FALSE	NORMAL	NORMAL	FALSE	NORMAL	FALSE	NORMAL	FALSE	HIGH	HIGH	FALSE	HIGH	FALSE	FALSE	HIGH	NORMAL	FALSE	ZERO	NORMAL	LOW	LOW	NORMAL	FALSE	NORMAL	ESOPHAGEAL	HIGH	FALSE	NORMAL	NORMAL	LOW	LOW	ZERO	HIGH	HIGH	HIGH	HIGH	HIGH
FALSE	HIGH	HIGH	TRUE	HIGH	FALSE	NORMAL	FALSE	HIGH	NORMAL	TRUE	NORMAL	TRUE	FALSE	NORMAL	LOW	FALSE	ZERO	NORMAL	LOW	LOW	NORMAL	FALSE	NORMAL	NORMAL	HIGH	FALSE	NORMAL	NORMAL	LOW	ZERO	ZERO	HIGH	HIGH	HIGH	HIGH	HIGH
FALSE	NORMAL	NORMAL	FALSE	NORMAL	FALSE	NORMAL	FALSE	HIGH	HIGH	FALSE	HIGH	FALSE	FALSE	NORMAL	LOW	FALSE	ZERO	NORMAL	LOW	LOW	LOW	FALSE	NORMAL	NORMAL	NORMAL	FALSE	NORMAL	NORMAL	LOW	ZERO	ZERO	HIGH	HIGH	HIGH	HIGH	HIGH
FALSE	LOW	NORMAL	FALSE	NORMAL	FALSE	NORMAL	FALSE	HIGH	HIGH	FALSE	HIGH	FALSE	FALSE	HIGH	LOW	FALSE	ZERO	NORMAL	LOW	LOW	NORMAL	FALSE	NORMAL	NORMAL	HIGH	FALSE	NORMAL	NORMAL	LOW	ZERO	ZERO	HIGH	HIGH	HIGH	HIGH	HIGH
FALSE	LOW	NORMAL	FALSE	NORMAL	FALSE	NORMAL	FALSE	LOW	LOW	FALSE	LOW	FALSE	FALSE	NORMAL	ZERO	FALSE	HIGH	NORMAL	HIGH	HIGH	NORMAL	FALSE	NORMAL	NORMAL	HIGH	TRUE	NORMAL	NORMAL	ZERO	LOW	HIGH	LOW	HIGH	NORMAL	NORMAL	NORMAL
FALSE	NORMAL	NORMAL	FALSE	NORMAL	FALSE	NORMAL	FALSE	HIGH	HIGH	FALSE	HIGH	FALSE	FALSE	NORMAL	LOW	FALSE	ZERO	NORMAL	LOW	LOW	NORMAL	FALSE	NORMAL	NORMAL	LOW	FALSE	NORMAL	NORMAL	LOW	ZERO	ZERO	HIGH	HIGH	HIGH	HIGH	HIGH
FALSE	HIGH	HIGH	TRUE	HIGH	FALSE	NORMAL	TRUE	NORMAL	HIGH	FALSE	HIGH	FALSE	FALSE	NORMAL	LOW	FALSE	ZERO	NORMAL	LOW	LOW	NORMAL	FALSE	NORMAL	NORMAL	LOW	FALSE	NORMAL	NORMAL	LOW	ZERO	ZERO	HIGH	HIGH	HIGH	HIGH	NORMAL
FALSE	HIGH	HIGH	TRUE	HIGH	FALSE	LOW	FALSE	HIGH	HIGH	FALSE	HIGH	FALSE	FALSE	HIGH	LOW	FALSE	ZERO	NORMAL	LOW	LOW	NORMAL	FALSE	NORMAL	NORMAL	NORMAL	FALSE	NORMAL	NORMAL	LOW	ZERO	ZERO	HIGH	HIGH	HIGH	LOW	HIGH
FALSE	NORMAL	NORMAL	FALSE	NORMAL	FALSE	NORMAL	FALSE	LOW	LOW	FALSE	LOW	FALSE	FALSE	HIGH	ZERO	FALSE	ZERO	NORMAL	HIGH	HIGH	HIGH	FALSE	NORMAL	NORMAL	HIGH	FALSE	NORMAL	NORMAL	LOW	ZERO	HIGH	LOW	NORMAL	NORMAL	NORMAL	HIGH
FALSE	NORMAL	NORMAL	FALSE	NORMAL	FALSE	NORMAL	FALSE	HIGH	HIGH	FALSE	HIGH	FALSE	TRUE	LOW	LOW	FALSE	ZERO	NORMAL	LOW	LOW	HIGH	FALSE	NORMAL	NORMAL	HIGH	FALSE	NORMAL	NORMAL	LOW	ZERO	ZERO	HIGH	HIGH	HIGH	LOW	LOW
FALSE	NORMAL	NORMAL	FALSE	NORMAL	FALSE	NORMAL	FALSE	HIGH	LOW	FALSE	HIGH	FALSE	FALSE	HIGH	LOW	FALSE	ZERO	NORMAL	LOW	LOW	NORMAL	FALSE	HIGH	NORMAL	LOW	FALSE	NORMAL	NORMAL	LOW	ZERO	ZERO	HIGH	HIGH	HIGH	HIGH	HIGH
FALSE	NORMAL	NORMAL	FALSE	NORMAL	FALSE	NORMAL	FALSE	HIGH	HIGH	FALSE	HIGH	FALSE	FALSE	LOW	LOW	FALSE	ZERO	NORMAL	LOW	LOW	NORMAL	FALSE	NORMAL	NORMAL	HIGH	FALSE	NORMAL	NORMAL	LOW	ZERO	ZERO	HIGH	HIGH	HIGH	HIGH	LOW
FALSE	NORMAL	NORMAL	FALSE	NORMAL	FALSE	NORMAL	FALSE	LOW	LOW	FALSE	LOW	FALSE	FALSE	HIGH	HIGH	FALSE	LOW	NORMAL	LOW	LOW	NORMAL	FALSE	NORMAL	NORMAL	NORMAL	FALSE	NORMAL	NORMAL	LOW	HIGH	LOW	LOW	NORMAL	NORMAL	NORMAL	NORMAL
FALSE	NORMAL	NORMAL	FALSE	NORMAL	FALSE	NORMAL	FALSE	HIGH	HIGH	FALSE	HIGH	FALSE	FALSE	HIGH	LOW	FALSE	ZERO	NORMAL	LOW	LOW	NORMAL	FALSE	NORMAL	NORMAL	LOW	FALSE	NORMAL	NORMAL	LOW	ZERO	ZERO	HIGH	HIGH	HIGH	HIGH	HIGH
TRUE	LOW	LOW	FALSE	LOW	TRUE	LOW	FALSE	HIGH	HIGH	FALSE	HIGH	FALSE	FALSE	LOW	NORMAL	FALSE	ZERO	NORMAL	LOW	LOW	HIGH	FALSE	HIGH	ONESIDED	HIGH	FALSE	NORMAL	NORMAL	LOW	LOW	LOW	HIGH	HIGH	HIGH	LOW	LOW
FALSE	LOW	LOW	FALSE	LOW	FALSE	LOW	FALSE	HIGH	HIGH	FALSE	HIGH	FALSE	FALSE	NORMAL	LOW	TRUE	ZERO	NORMAL	LOW	LOW	NORMAL	FALSE	NORMAL	NORMAL	HIGH	FALSE	NORMAL	NORMAL	LOW	ZERO	ZERO	HIGH	HIGH	HIGH	LOW	LOW
FALSE	LOW	LOW	FALSE	LOW	FALSE	LOW	FALSE	HIGH	HIGH	FALSE	HIGH	FALSE	FALSE	NORMAL	LOW	FALSE	ZERO	NORMAL	LOW	LOW	NORMAL	FALSE	NORMAL	NORMAL	NORMAL	FALSE	NORMAL	NORMAL	LOW	ZERO	ZERO	HIGH	HIGH	HIGH	LOW	LOW
FALSE	NORMAL	NORMAL	FALSE	NORMAL	FALSE	NORMAL	FALSE	HIGH	HIGH	FALSE	HIGH	FALSE	FALSE	LOW	LOW	FALSE	ZERO	NORMAL	LOW	LOW	NORMAL	FALSE	NORMAL	NORMAL	LOW	FALSE	NORMAL	NORMAL	LOW	ZERO	ZERO	HIGH	HIGH	HIGH	HIGH	LOW
FALSE	NORMAL	HIGH	TRUE	HIGH	FALSE	HIGH	FALSE	HIGH	HIGH	FALSE	HIGH	FALSE	FALSE	HIGH	LOW	FALSE	ZERO	NORMAL	LOW	LOW	LOW	FALSE	NORMAL	NORMAL	HIGH	FALSE	NORMAL	NORMAL	LOW	ZERO	ZERO	HIGH	HIGH	HIGH	HIGH	HIGH
FALSE	NORMAL	NORMAL	FALSE	NORMAL	FALSE	NORMAL	FALSE	HIGH	HIGH	FALSE	HIGH	FALSE	FALSE	LOW	LOW	TRUE	ZERO	NORMAL	LOW	LOW	NORMAL	FALSE	NORMAL	NORMAL	NORMAL	FALSE	NORMAL	NORMAL	LOW	ZERO	ZERO	HIGH	HIGH	HIGH	HIGH	LOW
FALSE	NORMAL	NORMAL	FALSE	NORMAL	FALSE	NORMAL	FALSE	HIGH	HIGH	FALSE	HIGH	TRUE	FALSE	NORMAL	LOW	FALSE	ZERO	NORMAL	LOW	LOW	NORMAL	FALSE	NORMAL	NORMAL	NORMAL	FALSE	NORMAL	NORMAL	LOW	ZERO	ZERO	HIGH	HIGH	HIGH	HIGH	HIGH
FALSE	NORMAL	NORMAL	FALSE	NORMAL	FALSE	NORMAL	FALSE	HIGH	NORMAL	TRUE	NORMAL	FALSE	FALSE	NORMAL	LOW	FALSE	HIGH	NORMAL	HIGH	HIGH	NORMAL	FALSE	NORMAL	NORMAL	HIGH	TRUE	NORMAL	NORMAL	ZERO	LOW	HIGH	LOW	HIGH	HIGH	HIGH	HIGH
FALSE	NORMAL	NORMAL	FALSE	NORMAL	FALSE	NORMAL	FALSE	HIGH	HIGH	FALSE	HIGH	FALSE	FALSE	NORMAL	LOW	FALSE	HIGH	NORMAL	HIGH	HIGH	NORMAL	FALSE	NORMAL	NORMAL	HIGH	TRUE	NORMAL	NORMAL	ZERO	LOW	HIGH	LOW	HIGH	HIGH	HIGH	HIGH
FALSE	NORMAL	NORMAL	FALSE	NORMAL	FALSE	HIGH	FALSE	LOW	HIGH	TRUE	NORMAL	FALSE	FALSE	LOW	LOW	FALSE	LOW	NORMAL	LOW	LOW	NORMAL	FALSE	NORMAL	NORMAL	NORMAL	FALSE	NORMAL	NORMAL	LOW	ZERO	ZERO	HIGH	HIGH	NORMAL	HIGH	LOW
FALSE	HIGH	HIGH	FALSE	HIGH	FALSE	NORMAL	FALSE	LOW	LOW	FALSE	LOW	FALSE	FALSE	HIGH	LOW	FALSE	HIGH	NORMAL	HIGH	HIGH	NORMAL	FALSE	NORMAL	NORMAL	HIGH	TRUE	NORMAL	NORMAL	ZERO	LOW	HIGH	LOW	NORMAL	NORMAL	NORMAL	HIGH
FALSE	HIGH	HIGH	TRUE	HIGH	FALSE	NORMAL	FALSE	HIGH	HIGH	FALSE	LOW	FALSE	FALSE	LOW	LOW	FALSE	ZERO	NORMAL	LOW	LOW	NORMAL	FALSE	NORMAL	NORMAL	HIGH	FALSE	LOW	LOW	ZERO	ZERO	ZERO	HIGH	HIGH	HIGH	HIGH	LOW
FALSE	NORMAL	NORMAL	FALSE	NORMAL	FALSE	NORMAL	FALSE	LOW	LOW	FALSE	LOW	FALSE	FALSE	HIGH	LOW	FALSE	HIGH	NORMAL	HIGH	HIGH	NORMAL	FALSE	NORMAL	NORMAL	HIGH	FALSE	LOW	LOW	ZERO	LOW	HIGH	LOW	NORMAL	NORMAL	NORMAL	HIGH
FALSE	NORMAL	NORMAL	FALSE	NORMAL	FALSE	NORMAL	FALSE	HIGH	HIGH	FALSE	HIGH	FALSE	FALSE	HIGH	NORMAL	FALSE	ZERO	NORMAL	LOW	LOW	NORMAL	FALSE	NORMAL	NORMAL	HIGH	FALSE	NORMAL	NORMAL	LOW	ZERO	ZERO	HIGH	HIGH	HIGH	HIGH	HIGH
FALSE	LOW	LOW	FALSE	LOW	FALSE	NORMAL	FALSE	HIGH	NORMAL	FALSE	HIGH	FALSE	FALSE	NORMAL	LOW	FALSE	ZERO	NORMAL	LOW	LOW	NORMAL	FALSE	NORMAL	NORMAL	HIGH	FALSE	NORMAL	NORMAL	LOW	ZERO	ZERO	HIGH	HIGH	HIGH	HIGH	HIGH
TRUE	LOW	LOW	FALSE	LOW	TRUE	LOW	FALSE	LOW	HIGH	FALSE	HIGH	FALSE	FALSE	HIGH	LOW	FALSE	ZERO	NORMAL	LOW	LOW	HIGH	FALSE	NORMAL	NORMAL	LOW	FALSE	NORMAL	NORMAL	LOW	ZERO	ZERO	HIGH	HIGH	HIGH	NORMAL	NORMAL
FALSE	NORMAL	HIGH	TRUE	HIGH	FALSE	NORMAL	FALSE	LOW	LOW	FALSE	LOW	FALSE	FALSE	LOW	LOW	FALSE	ZERO	NORMAL	LOW	LOW	NORMAL	FALSE	NORMAL	NORMAL	HIGH	FALSE	NORMAL	NORMAL	LOW	ZERO	ZERO	HIGH	HIGH	NORMAL	NORMAL	LOW
FALSE	NORMAL	NORMAL	FALSE	NORMAL	FALSE	LOW	FALSE	HIGH	HIGH	FALSE	HIGH	FALSE	FALSE	NORMAL	LOW	FALSE	ZERO	NORMAL	LOW	LOW	NORMAL	FALSE	NORMAL	NORMAL	HIGH	TRUE	NORMAL	NORMAL	ZERO	ZERO	ZERO	HIGH	HIGH	HIGH	LOW	LOW
FALSE	NORMAL	NORMAL	FALSE	NORMAL	FALSE	NORMAL	FALSE	HIGH	HIGH	FALSE	HIGH	FALSE	FALSE	NORMAL	LOW	FALSE	NORMAL	NORMAL	LOW	LOW	NORMAL	FALSE	HIGH	ONESIDED	HIGH	FALSE	NORMAL	NORMAL	LOW	ZERO	NORMAL	NORMAL	HIGH	HIGH	NORMAL	LOW
FALSE	LOW	NORMAL	FALSE	NORMAL	FALSE	NORMAL	FALSE	HIGH	HIGH	FALSE	HIGH	FALSE	FALSE	NORMAL	LOW	FALSE	ZERO	NORMAL	LOW	LOW	NORMAL	FALSE	NORMAL	NORMAL	HIGH	FALSE	NORMAL	NORMAL	LOW	ZERO	ZERO	HIGH	HIGH	HIGH	HIGH	HIGH
FALSE	NORMAL	NORMAL	FALSE	NORMAL	FALSE	NORMAL	FALSE	HIGH	HIGH	FALSE	HIGH	FALSE	FALSE	NORMAL	HIGH	FALSE	LOW	NORMAL	LOW	LOW	NORMAL	FALSE	NORMAL	NORMAL	HIGH	FALSE	NORMAL	NORMAL	NORMAL	HIGH	LOW	HIGH	HIGH	HIGH	HIGH	HIGH
FALSE	NORMAL	NORMAL	FALSE	NORMAL	FALSE	NORMAL	TRUE	NORMAL	NORMAL	TRUE	NORMAL	TRUE	FALSE	NORMAL	LOW	FALSE	HIGH	NORMAL	HIGH	LOW	NORMAL	FALSE	HIGH	NORMAL	HIGH	FALSE	LOW	LOW	ZERO	LOW	HIGH	LOW	HIGH	HIGH	HIGH	NORMAL
FALSE	NORMAL	NORMAL	FALSE	NORMAL	FALSE	NORMAL	FALSE	HIGH	HIGH	FALSE	HIGH	FALSE	FALSE	HIGH	NORMAL	FALSE	LOW	NORMAL	LOW	LOW	NORMAL	FALSE	HIGH	ONESIDED	HIGH	FALSE	NORMAL	NORMAL	LOW	LOW	LOW	HIGH	HIGH	HIGH	HIGH	HIGH
FALSE	NORMAL	NORMAL	FALSE	NORMAL	FALSE	NORMAL	FALSE	HIGH	HIGH	FALSE	HIGH	FALSE	FALSE	NORMAL	LOW	FALSE	HIGH	NORMAL	HIGH	HIGH	NORMAL	FALSE	NORMAL	NORMAL	LOW	FALSE	HIGH	HIGH	HIGH	LOW	HIGH	LOW	HIGH	HIGH	HIGH	LOW
FALSE	NORMAL	NORMAL	FALSE	NORMAL	FALSE	NORMAL	TRUE	NORMAL	NORMAL	TRUE	NORMAL	FALSE	FALSE	LOW	LOW	FALSE	HIGH	NORMAL	HIGH	HIGH	NORMAL	FALSE	NORMAL	NORMAL	HIGH	TRUE	NORMAL	NORMAL	ZERO	LOW	HIGH	LOW	HIGH	HIGH	HIGH	LOW
FALSE	NORMAL	NORMAL	FALSE	NORMAL	FALSE	NORMAL	FALSE	HIGH	HIGH	FALSE	HIGH	FALSE	FALSE	NORMAL	ZERO	FALSE	ZERO	NORMAL	LOW	LOW	NORMAL	FALSE	NORMAL	NORMAL	HIGH	FALSE	NORMAL	NORMAL	LOW	ZERO	ZERO	LOW	HIGH	HIGH	HIGH	HIGH
FALSE	NORMAL	LOW	FALSE	NORMAL	FALSE	NORMAL	FALSE	HIGH	HIGH	FALSE	HIGH	FALSE	FALSE	LOW	LOW	FALSE	ZERO	NORMAL	LOW	LOW	LOW	FALSE	NORMAL	NORMAL	LOW	FALSE	NORMAL	NORMAL	LOW	ZERO	ZERO	HIGH	HIGH	HIGH	HIGH	NORMAL
FALSE	NORMAL	NORMAL	FALSE	NORMAL	FALSE	NORMAL	FALSE	LOW	LOW	FALSE	LOW	FALSE	FALSE	NORMAL	LOW	FALSE	ZERO	NORMAL	LOW	LOW	NORMAL	FALSE	NORMAL	NORMAL	HIGH	FALSE	NORMAL	LOW	ZERO	ZERO	ZERO	HIGH	HIGH	NORMAL	NORMAL	NORMAL
FALSE	NORMAL	NORMAL	FALSE	NORMAL	FALSE	NORMAL	FALSE	HIGH	NORMAL	TRUE	NORMAL	FALSE	FALSE	NORMAL	LOW	FALSE	ZERO	NORMAL	LOW	LOW	NORMAL	FALSE	NORMAL	NORMAL	HIGH	FALSE	NORMAL	NORMAL	LOW	ZERO	ZERO	HIGH	HIGH	HIGH	HIGH	HIGH
FALSE	HIGH	HIGH	TRUE	HIGH	FALSE	NORMAL	FALSE	LOW	LOW	FALSE	LOW	FALSE	FALSE	HIGH	LOW	FALSE	ZERO	LOW	LOW	LOW	NORMAL	FALSE	NORMAL	NORMAL	LOW	FALSE	NORMAL	NORMAL	LOW	ZERO	ZERO	HIGH	NORMAL	NORMAL	NORMAL	HIGH
FALSE	NORMAL	NORMAL	FALSE	NORMAL	FALSE	NORMAL	FALSE	HIGH	HIGH	FALSE	HIGH	FALSE	FALSE	LOW	NORMAL	FALSE	HIGH	NORMAL	LOW	LOW	NORMAL	FALSE	NORMAL	NORMAL	LOW	FALSE	HIGH	HIGH	HIGH	LOW	ZERO	HIGH	HIGH	HIGH	HIGH	LOW
FALSE	HIGH	HIGH	TRUE	HIGH	FALSE	LOW	FALSE	HIGH	NORMAL	TRUE	NORMAL	FALSE	FALSE	LOW	LOW	FALSE	HIGH	NORMAL	HIGH	HIGH	NORMAL	FALSE	NORMAL	NORMAL	HIGH	FALSE	LOW	LOW	ZERO	LOW	HIGH	LOW	HIGH	HIGH	LOW	LOW
FALSE	NORMAL	NORMAL	FALSE	NORMAL	FALSE	HIGH	FALSE	LOW	LOW	FALSE	LOW	FALSE	FALSE	HIGH	LOW	FALSE	HIGH	NORMAL	HIGH	HIGH	LOW	FALSE	NORMAL	NORMAL	HIGH	TRUE	NORMAL	NORMAL	ZERO	LOW	HIGH	LOW	NORMAL	NORMAL	HIGH	NORMAL
FALSE	NORMAL	NORMAL	FALSE	NORMAL	FALSE	NORMAL	FALSE	HIGH	HIGH	FALSE	HIGH	FALSE	FALSE	NORMAL	ZERO	FALSE	NORMAL	NORMAL	LOW	LOW	NORMAL	FALSE	NORMAL	NORMAL	HIGH	FALSE	LOW	LOW	ZERO	LOW	NORMAL	NORMAL	HIGH	HIGH	HIGH	HIGH
FALSE	NORMAL	NORMAL	FALSE	NORMAL	FALSE	NORMAL	FALSE	HIGH	HIGH	FALSE	HIGH	FALSE	FALSE	HIGH	LOW	FALSE	ZERO	NORMAL	LOW	LOW	NORMAL	FALSE	NORMAL	NORMAL	HIGH	FALSE	NORMAL	NORMAL	LOW	ZERO	ZERO	HIGH	HIGH	HIGH	HIGH	HIGH
FALSE	NORMAL	HIGH	FALSE	NORMAL	FALSE	NORMAL	FALSE	LOW	LOW	FALSE	LOW	FALSE	FALSE	HIGH	NORMAL	FALSE	ZERO	NORMAL	LOW	LOW	NORMAL	FALSE	NORMAL	NORMAL	NORMAL	FALSE	NORMAL	NORMAL	LOW	NORMAL	NORMAL	NORMAL	NORMAL	NORMAL	NORMAL	HIGH
FALSE	NORMAL	NORMAL	FALSE	NORMAL	FALSE	NORMAL	FALSE	HIGH	HIGH	FALSE	HIGH	FALSE	FALSE	HIGH	LOW	FALSE	ZERO	NORMAL	LOW	LOW	NORMAL	FALSE	NORMAL	NORMAL	HIGH	FALSE	NORMAL	NORMAL	LOW	ZERO	ZERO	HIGH	HIGH	HIGH	HIGH	HIGH
FALSE	NORMAL	NORMAL	FALSE	NORMAL	FALSE	NORMAL	FALSE	HIGH	HIGH	FALSE	HIGH	FALSE	FALSE	LOW	LOW	FALSE	ZERO	NORMAL	LOW	LOW	NORMAL	FALSE	NORMAL	NORMAL	NORMAL	FALSE	NORMAL	NORMAL	LOW	ZERO	ZERO	HIGH	HIGH	HIGH	NORMAL	LOW
FALSE	NORMAL	NORMAL	FALSE	NORMAL	FALSE	NORMAL	TRUE	NORMAL	HIGH	FALSE	HIGH	FALSE	FALSE	HIGH	LOW	FALSE	ZERO	NORMAL	LOW	LOW	NORMAL	FALSE	NORMAL	NORMAL	NORMAL	FALSE	NORMAL	NORMAL	LOW	ZERO	ZERO	HIGH	HIGH	HIGH	HIGH	HIGH
FALSE	NORMAL	HIGH	FALSE	NORMAL	FALSE	NORMAL	FALSE	HIGH	HIGH	FALSE	HIGH	FALSE	FALSE	NORMAL	LOW	FALSE	ZERO	NORMAL	LOW	LOW	LOW	FALSE	NORMAL	NORMAL	LOW	FALSE	NORMAL	NORMAL	LOW	ZERO	ZERO	HIGH	HIGH	HIGH	HIGH	HIGH
FALSE	NORMAL	NORMAL	FALSE	NORMAL	FALSE	NORMAL	FALSE	HIGH	HIGH	FALSE	HIGH	FALSE	FALSE	LOW	LOW	TRUE	ZERO	NORMAL	LOW	LOW	NORMAL	FALSE	NORMAL	NORMAL	NORMAL	FALSE	NORMAL	NORMAL	LOW	ZERO	ZERO	HIGH	HIGH	HIGH	HIGH	LOW
FALSE	NORMAL	NORMAL	FALSE	NORMAL	FALSE	NORMAL	FALSE	HIGH	HIGH	FALSE	HIGH	FALSE	FALSE	LOW	NORMAL	FALSE	ZERO	NORMAL	LOW	LOW	NORMAL	FALSE	NORMAL	NORMAL	LOW	FALSE	NORMAL	NORMAL	LOW	NORMAL	NORMAL	NORMAL	HIGH	HIGH	HIGH	LOW
FALSE	HIGH	HIGH	TRUE	HIGH	FALSE	LOW	FALSE	HIGH	HIGH	FALSE	HIGH	TRUE	FALSE	NORMAL	LOW	FALSE	ZERO	NORMAL	LOW	LOW	NORMAL	FALSE	NORMAL	NORMAL	HIGH	FALSE	NORMAL	NORMAL	LOW	ZERO	ZERO	HIGH	HIGH	HIGH	LOW	LOW
FALSE	NORMAL	NORMAL	FALSE	NORMAL	FALSE	NORMAL	FALSE	HIGH	HIGH	FALSE	HIGH	FALSE	FALSE	LOW	LOW	FALSE	ZERO	NORMAL	LOW	LOW	NORMAL	FALSE	HIGH	NORMAL	NORMAL	FALSE	NORMAL	NORMAL	LOW	ZERO	ZERO	HIGH	HIGH	HIGH	HIGH	LOW
FALSE	HIGH	HIGH	TRUE	HIGH	FALSE	LOW	TRUE	NORMAL	HIGH	FALSE	HIGH	FALSE	FALSE	LOW	LOW	FALSE	HIGH	NORMAL	HIGH	HIGH	NORMAL	FALSE	NORMAL	NORMAL	HIGH	FALSE	NORMAL	NORMAL	LOW	LOW	HIGH	LOW	HIGH	HIGH	LOW	LOW
FALSE	NORMAL	NORMAL	TRUE	NORMAL	FALSE	NORMAL	FALSE	HIGH	HIGH	FALSE	HIGH	FALSE	FALSE	LOW	LOW	FALSE	HIGH	NORMAL	HIGH	HIGH	NORMAL	FALSE	NORMAL	NORMAL	HIGH	FALSE	NORMAL	ZERO	ZERO	LOW	HIGH	LOW	HIGH	HIGH	HIGH	LOW
FALSE	HIGH	HIGH	TRUE	HIGH	FALSE	LOW	FALSE	HIGH	HIGH	FALSE	HIGH	FALSE	FALSE	NORMAL	LOW	FALSE	LOW	NORMAL	LOW	LOW	NORMAL	FALSE	NORMAL	ESOPHAGEAL	ZERO	TRUE	NORMAL	NORMAL	ZERO	ZERO	LOW	HIGH	HIGH	HIGH	NORMAL	NORMAL
FALSE	HIGH	HIGH	FALSE	HIGH	FALSE	NORMAL	FALSE	HIGH	HIGH	FALSE	HIGH	FALSE	FALSE	LOW	LOW	FALSE	ZERO	NORMAL	LOW	LOW	NORMAL	FALSE	NORMAL	NORMAL	HIGH	FALSE	NORMAL	NORMAL	LOW	ZERO	ZERO	HIGH	HIGH	HIGH	NORMAL	LOW
FALSE	NORMAL	NORMAL	FALSE	NORMAL	FALSE	NORMAL	FALSE	HIGH	HIGH	FALSE	HIGH	FALSE	FALSE	HIGH	LOW	FALSE	ZERO	NORMAL	LOW	LOW	NORMAL	FALSE	NORMAL	NORMAL	HIGH	FALSE	NORMAL	NORMAL	LOW	ZERO	ZERO	HIGH	HIGH	HIGH	HIGH	HIGH
FALSE	LOW	HIGH	FALSE	NORMAL	FALSE	NORMAL	FALSE	HIGH	HIGH	FALSE	HIGH	TRUE	FALSE	NORMAL	LOW	FALSE	ZERO	NORMAL	LOW	LOW	NORMAL	FALSE	HIGH	NORMAL	LOW	FALSE	NORMAL	NORMAL	LOW	ZERO	ZERO	HIGH	HIGH	HIGH	HIGH	HIGH
FALSE	NORMAL	NORMAL	FALSE	NORMAL	FALSE	NORMAL	FALSE	HIGH	HIGH	FALSE	HIGH	FALSE	FALSE	LOW	LOW	FALSE	ZERO	NORMAL	LOW	LOW	NORMAL	FALSE	NORMAL	NORMAL	NORMAL	FALSE	NORMAL	NORMAL	LOW	ZERO	ZERO	HIGH	HIGH	HIGH	HIGH	LOW
FALSE	NORMAL	LOW	FALSE	NORMAL	FALSE	HIGH	FALSE	HIGH	HIGH	FALSE	HIGH	FALSE	FALSE	LOW	LOW	TRUE	ZERO	NORMAL	LOW	LOW	NORMAL	FALSE	NORMAL	NORMAL	HIGH	FALSE	NORMAL	NORMAL	LOW	ZERO	ZERO	HIGH	HIGH	HIGH	HIGH	LOW
FALSE	NORMAL	NORMAL	FALSE	NORMAL	FALSE	LOW	FALSE	HIGH	HIGH	FALSE	HIGH	FALSE	FALSE	NORMAL	LOW	FALSE	ZERO	LOW	LOW	LOW	NORMAL	FALSE	NORMAL	NORMAL	NORMAL	FALSE	NORMAL	NORMAL	LOW	ZERO	ZERO	HIGH	HIGH	HIGH	LOW	LOW
FALSE	NORMAL	NORMAL	FALSE	NORMAL	FALSE	NORMAL	TRUE	NORMAL	HIGH	FALSE	HIGH	FALSE	FALSE	LOW	LOW	FALSE	ZERO	NORMAL	LOW	LOW	NORMAL	FALSE	NORMAL	NORMAL	NORMAL	FALSE	NORMAL	NORMAL	LOW	ZERO	ZERO	HIGH	HIGH	HIGH	HIGH	LOW
FALSE	NORMAL	HIGH	TRUE	HIGH	FALSE	LOW	FALSE	HIGH	HIGH	FALSE	HIGH	FALSE	FALSE	HIGH	LOW	FALSE	ZERO	NORMAL	LOW	LOW	NORMAL	FALSE	NORMAL	NORMAL	HIGH	FALSE	NORMAL	NORMAL	LOW	ZERO	ZERO	HIGH	HIGH	HIGH	NORMAL	HIGH
FALSE	NORMAL	NORMAL	TRUE	HIGH	FALSE	LOW	FALSE	HIGH	HIGH	FALSE	HIGH	FALSE	FALSE	LOW	LOW	FALSE	HIGH	NORMAL	HIGH	NORMAL	NORMAL	FALSE	NORMAL	NORMAL	HIGH	FALSE	NORMAL	ZERO	ZERO	LOW	HIGH	LOW	HIGH	HIGH	LOW	LOW
FALSE	LOW	NORMAL	FALSE	NORMAL	FALSE	NORMAL	FALSE	HIGH	HIGH	FALSE	HIGH	FALSE	FALSE	HIGH	LOW	FALSE	ZERO	NORMAL	LOW	LOW	NORMAL	FALSE	NORMAL	NORMAL	HIGH	FALSE	NORMAL	NORMAL	LOW	ZERO	ZERO	HIGH	HIGH	HIGH	HIGH	HIGH
FALSE	NORMAL	NORMAL	FALSE	NORMAL	FALSE	NORMAL	FALSE	HIGH	HIGH	FALSE	HIGH	FALSE	FALSE	NORMAL	LOW	FALSE	ZERO	LOW	LOW	LOW	NORMAL	FALSE	NORMAL	NORMAL	LOW	FALSE	NORMAL	NORMAL	LOW	ZERO	ZERO	HIGH	HIGH	HIGH	HIGH	HIGH
TRUE	LOW	LOW	FALSE	LOW	TRUE	LOW	FALSE	LOW	LOW	FALSE	LOW	FALSE	FALSE	HIGH	LOW	FALSE	HIGH	LOW	NORMAL	NORMAL	NORMAL	FALSE	NORMAL	NORMAL	HIGH	FALSE	NORMAL	NORMAL	LOW	LOW	HIGH	LOW	NORMAL	NORMAL	LOW	NORMAL
FALSE	LOW	NORMAL	TRUE	NORMAL	FALSE	LOW	FALSE	HIGH	NORMAL	TRUE	NORMAL	FALSE	FALSE	LOW	LOW	FALSE	ZERO	NORMAL	LOW	LOW	NORMAL	FALSE	NORMAL	NORMAL	LOW	FALSE	NORMAL	NORMAL	LOW	ZERO	ZERO	HIGH	HIGH	HIGH	LOW	LOW
FALSE	NORMAL	NORMAL	FALSE	NORMAL	FALSE	NORMAL	TRUE	LOW	LOW	FALSE	LOW	FALSE	FALSE	HIGH	LOW	FALSE	ZERO	NORMAL	LOW	LOW	NORMAL	FALSE	NORMAL	NORMAL	NORMAL	FALSE	NORMAL	NORMAL	LOW	ZERO	ZERO	NORMAL	NORMAL	NORMAL	NORMAL	HIGH
FALSE	NORMAL	NORMAL	FALSE	NORMAL	FALSE	LOW	FALSE	HIGH	HIGH	FALSE	HIGH	FALSE	FALSE	LOW	LOW	FALSE	HIGH	NORMAL	HIGH	HIGH	NORMAL	FALSE	NORMAL	NORMAL	LOW	FALSE	NORMAL	NORMAL	HIGH	LOW	HIGH	LOW	HIGH	HIGH	NORMAL	LOW
FALSE	HIGH	HIGH	TRUE	HIGH	FALSE	NORMAL	FALSE	HIGH	NORMAL	TRUE	NORMAL	FALSE	FALSE	NORMAL	LOW	FALSE	ZERO	NORMAL	LOW	LOW	NORMAL	FALSE	NORMAL	NORMAL	LOW	FALSE	NORMAL	NORMAL	LOW	ZERO	ZERO	HIGH	HIGH	HIGH	HIGH	HIGH
FALSE	NORMAL	NORMAL	FALSE	NORMAL	FALSE	NORMAL	FALSE	LOW	LOW	FALSE	LOW	FALSE	FALSE	HIGH	NORMAL	FALSE	HIGH	NORMAL	HIGH	HIGH	NORMAL	FALSE	NORMAL	NORMAL	HIGH	FALSE	NORMAL	ZERO	ZERO	LOW	HIGH	LOW	NORMAL	NORMAL	NORMAL	HIGH
FALSE	NORMAL	NORMAL	FALSE	NORMAL	FALSE	NORMAL	FALSE	LOW	LOW	FALSE	LOW	FALSE	FALSE	HIGH	LOW	FALSE	HIGH	NORMAL	HIGH	HIGH	HIGH	FALSE	NORMAL	NORMAL	HIGH	TRUE	NORMAL	NORMAL	ZERO	LOW	HIGH	LOW	NORMAL	NORMAL	NORMAL	NORMAL
FALSE	NORMAL	LOW	FALSE	NORMAL	FALSE	NORMAL	FALSE	HIGH	HIGH	FALSE	HIGH	FALSE	FALSE	LOW	LOW	FALSE	HIGH	NORMAL	HIGH	HIGH	NORMAL	FALSE	NORMAL	NORMAL	HIGH	FALSE	NORMAL	ZERO	ZERO	LOW	HIGH	LOW	HIGH	HIGH	HIGH	LOW
TRUE	HIGH	HIGH	TRUE	HIGH	FALSE	NORMAL	FALSE	HIGH	HIGH	FALSE	HIGH	FALSE	FALSE	LOW	LOW	FALSE	ZERO	NORMAL	LOW	LOW	NORMAL	FALSE	NORMAL	NORMAL	NORMAL	FALSE	NORMAL	NORMAL	LOW	ZERO	ZERO	HIGH	HIGH	HIGH	HIGH	LOW
FALSE	NORMAL	NORMAL	FALSE	NORMAL	FALSE	NORMAL	FALSE	HIGH	HIGH	FALSE	HIGH	FALSE	FALSE	LOW	LOW	TRUE	ZERO	NORMAL	LOW	LOW	LOW	FALSE	NORMAL	NORMAL	ZERO	FALSE	LOW	LOW	ZERO	ZERO	ZERO	HIGH	HIGH	HIGH	HIGH	LOW
FALSE	HIGH	HIGH	FALSE	HIGH	FALSE	NORMAL	FALSE	HIGH	HIGH	FALSE	HIGH	FALSE	FALSE	LOW	LOW	FALSE	ZERO	NORMAL	LOW	LOW	NORMAL	FALSE	NORMAL	NORMAL	HIGH	FALSE	NORMAL	NORMAL	LOW	ZERO	ZERO	NORMAL	HIGH	HIGH	HIGH	LOW
FALSE	NORMAL	NORMAL	FALSE	NORMAL	FALSE	NORMAL	FALSE	HIGH	LOW	FALSE	HIGH	FALSE	FALSE	NORMAL	LOW	FALSE	ZERO	NORMAL	LOW	HIGH	NORMAL	FALSE	NORMAL	NORMAL	HIGH	FALSE	NORMAL	NORMAL	LOW	ZERO	ZERO	HIGH	HIGH	HIGH	HIGH	HIGH
FALSE	HIGH	HIGH	FALSE	HIGH	FALSE	NORMAL	FALSE	LOW	LOW	FALSE	LOW	FALSE	FALSE	HIGH	LOW	FALSE	ZERO	NORMAL	LOW	LOW	NORMAL	FALSE	NORMAL	NORMAL	NORMAL	FALSE	NORMAL	NORMAL	LOW	ZERO	ZERO	HIGH	NORMAL	NORMAL	NORMAL	NORMAL
TRUE	LOW	LOW	FALSE	LOW	TRUE	LOW	FALSE	HIGH	HIGH	FALSE	HIGH	FALSE	FALSE	NORMAL	LOW	FALSE	ZERO	NORMAL	LOW	LOW	NORMAL	FALSE	NORMAL	NORMAL	NORMAL	FALSE	NORMAL	NORMAL	LOW	ZERO	ZERO	HIGH	HIGH	HIGH	LOW	LOW
FALSE	HIGH	HIGH	FALSE	HIGH	FALSE	NORMAL	FALSE	HIGH	NORMAL	TRUE	NORMAL	FALSE	FALSE	LOW	LOW	FALSE	ZERO	NORMAL	LOW	LOW	NORMAL	FALSE	NORMAL	NORMAL	HIGH	FALSE	NORMAL	NORMAL	LOW	ZERO	ZERO	HIGH	HIGH	HIGH	HIGH	LOW
FALSE	NORMAL	NORMAL	FALSE	NORMAL	FALSE	NORMAL	FALSE	HIGH	HIGH	FALSE	HIGH	TRUE	FALSE	HIGH	LOW	FALSE	ZERO	NORMAL	LOW	LOW	NORMAL	FALSE	NORMAL	NORMAL	LOW	FALSE	NORMAL	NORMAL	LOW	ZERO	ZERO	HIGH	HIGH	HIGH	HIGH	HIGH
FALSE	LOW	NORMAL	FALSE	NORMAL	FALSE	HIGH	FALSE	HIGH	HIGH	FALSE	HIGH	FALSE	FALSE	NORMAL	LOW	TRUE	ZERO	NORMAL	LOW	LOW	NORMAL	FALSE	NORMAL	NORMAL	HIGH	FALSE	NORMAL	NORMAL	LOW	ZERO	ZERO	HIGH	HIGH	HIGH	HIGH	HIGH
FALSE	NORMAL	NORMAL	FALSE	NORMAL	FALSE	NORMAL	FALSE	HIGH	HIGH	FALSE	HIGH	FALSE	FALSE	NORMAL	LOW	FALSE	ZERO	NORMAL	LOW	LOW	NORMAL	FALSE	NORMAL	NORMAL	HIGH	FALSE	NORMAL	NORMAL	LOW	ZERO	ZERO	HIGH	HIGH	HIGH	HIGH	HIGH
TRUE	LOW	LOW	FALSE	LOW	TRUE	LOW	FALSE	HIGH	HIGH	FALSE	HIGH	FALSE	FALSE	NORMAL	LOW	FALSE	ZERO	NORMAL	LOW	LOW	NORMAL	FALSE	NORMAL	NORMAL	LOW	FALSE	NORMAL	NORMAL	LOW	ZERO	ZERO	HIGH	HIGH	HIGH	LOW	LOW
FALSE	LOW	LOW	FALSE	LOW	FALSE	NORMAL	FALSE	HIGH	HIGH	FALSE	HIGH	FALSE	FALSE	NORMAL	LOW	FALSE	ZERO	NORMAL	LOW	NORMAL	NORMAL	FALSE	NORMAL	NORMAL	HIGH	TRUE	NORMAL	NORMAL	ZERO	ZERO	ZERO	HIGH	HIGH	HIGH	HIGH	HIGH
FALSE	HIGH	HIGH	TRUE	HIGH	FALSE	NORMAL	FALSE	LOW	LOW	FALSE	LOW	FALSE	FALSE	LOW	LOW	FALSE	HIGH	NORMAL	HIGH	NORMAL	NORMAL	TRUE	HIGH	NORMAL	HIGH	TRUE	NORMAL	NORMAL	ZERO	LOW	HIGH	LOW	HIGH	NORMAL	NORMAL	LOW
FALSE	NORMAL	NORMAL	FALSE	NORMAL	FALSE	NORMAL	FALSE	HIGH	HIGH	FALSE	HIGH	FALSE	FALSE	HIGH	LOW	FALSE	ZERO	NORMAL	LOW	LOW	NORMAL	FALSE	NORMAL	NORMAL	HIGH	FALSE	NORMAL	NORMAL	LOW	ZERO	ZERO	HIGH	HIGH	HIGH	HIGH	HIGH
FALSE	HIGH	HIGH	TRUE	HIGH	FALSE	LOW	FALSE	HIGH	HIGH	FALSE	HIGH	FALSE	FALSE	NORMAL	HIGH	FALSE	HIGH	NORMAL	LOW	LOW	NORMAL	FALSE	NORMAL	NORMAL	HIGH	FALSE	LOW	LOW	ZERO	HIGH	NORMAL	NORMAL	HIGH	HIGH	NORMAL	NORMAL
FALSE	NORMAL	NORMAL	FALSE	NORMAL	FALSE	LOW	FALSE	HIGH	HIGH	FALSE	HIGH	FALSE	FALSE	NORMAL	LOW	FALSE	HIGH	NORMAL	HIGH	HIGH	NORMAL	FALSE	NORMAL	NORMAL	NORMAL	FALSE	NORMAL	NORMAL	LOW	LOW	HIGH	LOW	HIGH	HIGH	LOW	LOW
FALSE	NORMAL	NORMAL	FALSE	NORMAL	FALSE	NORMAL	FALSE	HIGH	HIGH	FALSE	HIGH	FALSE	FALSE	LOW	LOW	FALSE	ZERO	NORMAL	LOW	LOW	NORMAL	FALSE	NORMAL	NORMAL	LOW	FALSE	NORMAL	NORMAL	LOW	ZERO	ZERO	HIGH	HIGH	HIGH	HIGH	LOW
FALSE	NORMAL	NORMAL	FALSE	NORMAL	FALSE	NORMAL	FALSE	HIGH	HIGH	FALSE	HIGH	FALSE	FALSE	NORMAL	LOW	FALSE	ZERO	NORMAL	LOW	LOW	NORMAL	FALSE	NORMAL	NORMAL	LOW	FALSE	NORMAL	NORMAL	LOW	ZERO	ZERO	HIGH	HIGH	HIGH	HIGH	HIGH
FALSE	NORMAL	NORMAL	FALSE	NORMAL	FALSE	NORMAL	FALSE	HIGH	NORMAL	TRUE	NORMAL	FALSE	FALSE	NORMAL	LOW	FALSE	ZERO	NORMAL	LOW	LOW	NORMAL	FALSE	NORMAL	NORMAL	HIGH	FALSE	NORMAL	NORMAL	LOW	ZERO	ZERO	HIGH	HIGH	HIGH	HIGH	NORMAL
FALSE	NORMAL	NORMAL	FALSE	NORMAL	FALSE	NORMAL	FALSE	HIGH	NORMAL	TRUE	NORMAL	TRUE	FALSE	NORMAL	ZERO	FALSE	ZERO	NORMAL	HIGH	HIGH	NORMAL	FALSE	NORMAL	NORMAL	LOW	FALSE	NORMAL	NORMAL	LOW	ZERO	HIGH	LOW	HIGH	HIGH	HIGH	HIGH
FALSE	LOW	LOW	FALSE	LOW	TRUE	LOW	FALSE	HIGH	HIGH	FALSE	HIGH	FALSE	FALSE	HIGH	LOW	FALSE	ZERO	NORMAL	LOW	LOW	NORMAL	FALSE	NORMAL	NORMAL	HIGH	TRUE	NORMAL	NORMAL	ZERO	ZERO	ZERO	HIGH	HIGH	HIGH	LOW	NORMAL
FALSE	NORMAL	NORMAL	FALSE	NORMAL	FALSE	NORMAL	FALSE	HIGH	HIGH	FALSE	HIGH	FALSE	FALSE	LOW	LOW	FALSE	HIGH	NORMAL	HIGH	HIGH	NORMAL	FALSE	NORMAL	NORMAL	HIGH	TRUE	NORMAL	NORMAL	ZERO	LOW	HIGH	LOW	HIGH	HIGH	HIGH	LOW
FALSE	LOW	LOW	FALSE	LOW	FALSE	NORMAL	FALSE	HIGH	HIGH	FALSE	HIGH	TRUE	FALSE	HIGH	LOW	FALSE	ZERO	NORMAL	LOW	LOW	NORMAL	FALSE	NORMAL	NORMAL	HIGH	FALSE	NORMAL	NORMAL	LOW	ZERO	ZERO	HIGH	HIGH	HIGH	HIGH	HIGH
FALSE	NORMAL	NORMAL	FALSE	NORMAL	FALSE	NORMAL	FALSE	HIGH	HIGH	FALSE	HIGH	FALSE	FALSE	NORMAL	LOW	FALSE	ZERO	NORMAL	LOW	LOW	NORMAL	FALSE	NORMAL	NORMAL	NORMAL	FALSE	NORMAL	NORMAL	LOW	ZERO	ZERO	HIGH	HIGH	HIGH	HIGH	HIGH
FALSE	HIGH	HIGH	TRUE	HIGH	FALSE	NORMAL	FALSE	HIGH	HIGH	FALSE	HIGH	FALSE	FALSE	NORMAL	LOW	FALSE	ZERO	NORMAL	LOW	LOW	NORMAL	FALSE	NORMAL	NORMAL	NORMAL	FALSE	NORMAL	NORMAL	LOW	ZERO	ZERO	HIGH	HIGH	HIGH	HIGH	HIGH
FALSE	NORMAL	NORMAL	FALSE	NORMAL	FALSE	NORMAL	FALSE	HIGH	HIGH	FALSE	HIGH	TRUE	FALSE	NORMAL	LOW	FALSE	HIGH	NORMAL	LOW	LOW	HIGH	FALSE	NORMAL	NORMAL	HIGH	FALSE	NORMAL	NORMAL	LOW	ZERO	ZERO	HIGH	HIGH	HIGH	HIGH	NORMAL
FALSE	HIGH	HIGH	TRUE	HIGH	FALSE	NORMAL	FALSE	HIGH	NORMAL	TRUE	NORMAL	FALSE	FALSE	NORMAL	LOW	FALSE	NORMAL	NORMAL	HIGH	HIGH	NORMAL	FALSE	NORMAL	NORMAL	LOW	FALSE	HIGH	HIGH	HIGH	LOW	HIGH	LOW	HIGH	HIGH	HIGH	NORMAL
FALSE	NORMAL	NORMAL	FALSE	NORMAL	FALSE	NORMAL	FALSE	LOW	LOW	FALSE	LOW	FALSE	FALSE	NORMAL	LOW	FALSE	ZERO	NORMAL	LOW	LOW	NORMAL	FALSE	NORMAL	NORMAL	NORMAL	FALSE	NORMAL	NORMAL	LOW	ZERO	ZERO	HIGH	HIGH	NORMAL	NORMAL	NORMAL
FALSE	HIGH	HIGH	FALSE	HIGH	FALSE	NORMAL	FALSE	HIGH	HIGH	FALSE	HIGH	FALSE	FALSE	NORMAL	LOW	FALSE	ZERO	NORMAL	LOW	LOW	NORMAL	FALSE	NORMAL	NORMAL	LOW	FALSE	NORMAL	NORMAL	LOW	ZERO	ZERO	HIGH	HIGH	HIGH	HIGH	LOW
FALSE	NORMAL	HIGH	FALSE	HIGH	FALSE	NORMAL	FALSE	HIGH	HIGH	FALSE	HIGH	FALSE	FALSE	HIGH	LOW	FALSE	ZERO	NORMAL	LOW	HIGH	NORMAL	FALSE	NORMAL	NORMAL	HIGH	FALSE	NORMAL	NORMAL	LOW	ZERO	ZERO	HIGH	HIGH	HIGH	HIGH	HIGH
FALSE	NORMAL	NORMAL	FALSE	NORMAL	FALSE	NORMAL	FALSE	LOW	LOW	FALSE	LOW	FALSE	FALSE	HIGH	LOW	FALSE	ZERO	NORMAL	LOW	LOW	NORMAL	FALSE	NORMAL	NORMAL	HIGH	FALSE	NORMAL	NORMAL	LOW	ZERO	ZERO	HIGH	HIGH	NORMAL	NORMAL	HIGH
FALSE	NORMAL	NORMAL	FALSE	NORMAL	FALSE	NORMAL	FALSE	HIGH	HIGH	FALSE	HIGH	FALSE	FALSE	LOW	ZERO	FALSE	HIGH	NORMAL	HIGH	HIGH	LOW	FALSE	NORMAL	NORMAL	HIGH	TRUE	NORMAL	NORMAL	ZERO	LOW	HIGH	NORMAL	HIGH	HIGH	HIGH	LOW
FALSE	NORMAL	NORMAL	FALSE	NORMAL	FALSE	NORMAL	FALSE	LOW	LOW	FALSE	LOW	FALSE	FALSE	LOW	LOW	FALSE	ZERO	NORMAL	LOW	LOW	NORMAL	FALSE	NORMAL	NORMAL	LOW	FALSE	NORMAL	NORMAL	LOW	ZERO	ZERO	HIGH	HIGH	NORMAL	NORMAL	LOW
FALSE	NORMAL	NORMAL	FALSE	NORMAL	FALSE	NORMAL	FALSE	HIGH	HIGH	FALSE	HIGH	FALSE	FALSE	HIGH	LOW	FALSE	ZERO	NORMAL	LOW	LOW	NORMAL	FALSE	NORMAL	NORMAL	NORMAL	FALSE	NORMAL	NORMAL	LOW	ZERO	ZERO	HIGH	HIGH	HIGH	HIGH	HIGH
TRUE	LOW	LOW	FALSE	LOW	TRUE	LOW	TRUE	NORMAL	LOW	FALSE	LOW	FALSE	FALSE	NORMAL	LOW	FALSE	ZERO	LOW	LOW	LOW	NORMAL	FALSE	NORMAL	NORMAL	HIGH	FALSE	NORMAL	NORMAL	LOW	ZERO	ZERO	HIGH	HIGH	NORMAL	LOW	LOW
FALSE	HIGH	HIGH	FALSE	HIGH	FALSE	NORMAL	FALSE	HIGH	HIGH	FALSE	HIGH	FALSE	FALSE	LOW	LOW	FALSE	ZERO	NORMAL	LOW	LOW	NORMAL	FALSE	NORMAL	NORMAL	LOW	FALSE	NORMAL	NORMAL	LOW	ZERO	ZERO	HIGH	HIGH	HIGH	HIGH	LOW
FALSE	NORMAL	NORMAL	FALSE	NORMAL	FALSE	NORMAL	FALSE	HIGH	HIGH	FALSE	HIGH	FALSE	FALSE	NORMAL	LOW	FALSE	HIGH	NORMAL	HIGH	HIGH	NORMAL	FALSE	NORMAL	NORMAL	LOW	FALSE	HIGH	HIGH	HIGH	LOW	HIGH	LOW	HIGH	HIGH	HIGH	HIGH
FALSE	NORMAL	NORMAL	FALSE	NORMAL	FALSE	NORMAL	FALSE	HIGH	HIGH	FALSE	HIGH	FALSE	FALSE	HIGH	LOW	FALSE	ZERO	NORMAL	LOW	LOW	NORMAL	FALSE	NORMAL	NORMAL	HIGH	FALSE	NORMAL	NORMAL	LOW	ZERO	ZERO	HIGH	HIGH	HIGH	HIGH	HIGH
FALSE	HIGH	HIGH	FALSE	HIGH	FALSE	NORMAL	FALSE	HIGH	NORMAL	TRUE	NORMAL	FALSE	FALSE	NORMAL	LOW	FALSE	HIGH	NORMAL	HIGH	HIGH	NORMAL	FALSE	NORMAL	NORMAL	LOW	FALSE	HIGH	HIGH	HIGH	LOW	HIGH	LOW	HIGH	HIGH	HIGH	HIGH
TRUE	LOW	LOW	TRUE	LOW	TRUE	LOW	FALSE	HIGH	HIGH	FALSE	HIGH	FALSE	FALSE	HIGH	LOW	TRUE	ZERO	NORMAL	LOW	LOW	NORMAL	FALSE	NORMAL	NORMAL	NORMAL	FALSE	NORMAL	NORMAL	LOW	ZERO	ZERO	HIGH	HIGH	HIGH	NORMAL	HIGH
FALSE	NORMAL	NORMAL	FALSE	NORMAL	FALSE	NORMAL	FALSE	HIGH	HIGH	FALSE	HIGH	FALSE	FALSE	LOW	LOW	FALSE	ZERO	NORMAL	LOW	LOW	NORMAL	FALSE	NORMAL	NORMAL	LOW	FALSE	NORMAL	NORMAL	LOW	ZERO	ZERO	HIGH	HIGH	HIGH	HIGH	LOW
FALSE	LOW	LOW	FALSE	LOW	FALSE	NORMAL	FALSE	HIGH	HIGH	FALSE	HIGH	FALSE	FALSE	LOW	LOW	FALSE	ZERO	NORMAL	LOW	LOW	NORMAL	FALSE	NORMAL	NORMAL	LOW	FALSE	NORMAL	NORMAL	LOW	ZERO	ZERO	HIGH	HIGH	HIGH	HIGH	LOW
FALSE	NORMAL	NORMAL	FALSE	NORMAL	FALSE	NORMAL	FALSE	HIGH	HIGH	FALSE	HIGH	FALSE	FALSE	LOW	LOW	FALSE	ZERO	NORMAL	LOW	NORMAL	NORMAL	FALSE	NORMAL	NORMAL	NORMAL	FALSE	NORMAL	NORMAL	LOW	ZERO	ZERO	HIGH	HIGH	HIGH	HIGH	LOW
FALSE	NORMAL	NORMAL	FALSE	NORMAL	FALSE	NORMAL	FALSE	HIGH	HIGH	FALSE	HIGH	FALSE	FALSE	HIGH	LOW	FALSE	ZERO	NORMAL	LOW	LOW	NORMAL	FALSE	NORMAL	NORMAL	LOW	FALSE	NORMAL	NORMAL	LOW	ZERO	ZERO	HIGH	HIGH	HIGH	HIGH	HIGH
FALSE	NORMAL	NORMAL	FALSE	NORMAL	FALSE	NORMAL	FALSE	HIGH	HIGH	FALSE	HIGH	FALSE	FALSE	NORMAL	LOW	FALSE	HIGH	NORMAL	HIGH	HIGH	NORMAL	FALSE	NORMAL	NORMAL	HIGH	FALSE	LOW	LOW	ZERO	LOW	HIGH	LOW	HIGH	HIGH	HIGH	HIGH
FALSE	LOW	NORMAL	FALSE	NORMAL	FALSE	NORMAL	FALSE	HIGH	HIGH	FALSE	HIGH	FALSE	FALSE	NORMAL	LOW	FALSE	ZERO	NORMAL	LOW	LOW	NORMAL	FALSE	NORMAL	NORMAL	HIGH	TRUE	NORMAL	NORMAL	ZERO	ZERO	ZERO	HIGH	HIGH	HIGH	HIGH	HIGH
FALSE	HIGH	NORMAL	FALSE	NORMAL	FALSE	NORMAL	FALSE	HIGH	HIGH	FALSE	HIGH	FALSE	FALSE	LOW	LOW	FALSE	ZERO	NORMAL	LOW	LOW	NORMAL	FALSE	NORMAL	NORMAL	HIGH	TRUE	NORMAL	NORMAL	ZERO	ZERO	ZERO	HIGH	HIGH	HIGH	HIGH	LOW
FALSE	NORMAL	NORMAL	FALSE	NORMAL	FALSE	NORMAL	FALSE	LOW	LOW	FALSE	LOW	FALSE	FALSE	HIGH	LOW	FALSE	ZERO	NORMAL	LOW	LOW	HIGH	FALSE	NORMAL	NORMAL	ZERO	FALSE	NORMAL	NORMAL	LOW	ZERO	ZERO	HIGH	HIGH	NORMAL	NORMAL	HIGH
FALSE	NORMAL	NORMAL	FALSE	NORMAL	FALSE	NORMAL	FALSE	HIGH	HIGH	FALSE	HIGH	FALSE	FALSE	NORMAL	LOW	FALSE	HIGH	NORMAL	HIGH	HIGH	NORMAL	FALSE	NORMAL	NORMAL	LOW	FALSE	NORMAL	ZERO	ZERO	LOW	HIGH	LOW	HIGH	HIGH	HIGH	HIGH
FALSE	NORMAL	NORMAL	FALSE	NORMAL	FALSE	NORMAL	FALSE	LOW	LOW	FALSE	LOW	FALSE	FALSE	HIGH	LOW	FALSE	HIGH	NORMAL	HIGH	HIGH	NORMAL	FALSE	NORMAL	NORMAL	LOW	FALSE	HIGH	HIGH	HIGH	LOW	HIGH	LOW	NORMAL	NORMAL	NORMAL	NORMAL
FALSE	NORMAL	NORMAL	FALSE	NORMAL	FALSE	NORMAL	FALSE	HIGH	HIGH	FALSE	HIGH	FALSE	FALSE	LOW	LOW	FALSE	ZERO	NORMAL	LOW	LOW	NORMAL	FALSE	NORMAL	NORMAL	HIGH	FALSE	NORMAL	NORMAL	LOW	ZERO	ZERO	HIGH	HIGH	HIGH	NORMAL	LOW
FALSE	HIGH	HIGH	TRUE	HIGH	FALSE	NORMAL	FALSE	LOW	LOW	FALSE	LOW	FALSE	FALSE	HIGH	LOW	FALSE	ZERO	NORMAL	LOW	LOW	NORMAL	FALSE	NORMAL	NORMAL	LOW	FALSE	NORMAL	NORMAL	LOW	ZERO	ZERO	HIGH	HIGH	NORMAL	NORMAL	HIGH
FALSE	NORMAL	NORMAL	FALSE	NORMAL	FALSE	HIGH	FALSE	HIGH	HIGH	FALSE	HIGH	FALSE	FALSE	LOW	LOW	FALSE	HIGH	NORMAL	HIGH	HIGH	NORMAL	FALSE	NORMAL	NORMAL	HIGH	TRUE	NORMAL	NORMAL	ZERO	LOW	HIGH	LOW	HIGH	HIGH	HIGH	LOW
FALSE	NORMAL	NORMAL	FALSE	NORMAL	FALSE	NORMAL	FALSE	HIGH	HIGH	FALSE	HIGH	FALSE	FALSE	LOW	LOW	FALSE	ZERO	NORMAL	LOW	LOW	NORMAL	FALSE	NORMAL	NORMAL	LOW	FALSE	NORMAL	NORMAL	LOW	ZERO	ZERO	HIGH	HIGH	HIGH	HIGH	NORMAL
FALSE	NORMAL	NORMAL	FALSE	NORMAL	FALSE	NORMAL	FALSE	HIGH	HIGH	FALSE	HIGH	FALSE	FALSE	LOW	LOW	FALSE	ZERO	NORMAL	LOW	LOW	NORMAL	FALSE	NORMAL	NORMAL	HIGH	FALSE	NORMAL	NORMAL	LOW	ZERO	ZERO	HIGH	HIGH	HIGH	HIGH	LOW
FALSE	NORMAL	NORMAL	FALSE	NORMAL	FALSE	NORMAL	FALSE	HIGH	HIGH	FALSE	HIGH	FALSE	FALSE	NORMAL	LOW	TRUE	ZERO	NORMAL	LOW	LOW	NORMAL	FALSE	NORMAL	NORMAL	NORMAL	FALSE	NORMAL	NORMAL	LOW	ZERO	ZERO	HIGH	HIGH	HIGH	HIGH	LOW
FALSE	NORMAL	NORMAL	FALSE	NORMAL	FALSE	NORMAL	FALSE	HIGH	LOW	FALSE	HIGH	FALSE	FALSE	HIGH	LOW	FALSE	ZERO	LOW	LOW	LOW	NORMAL	FALSE	NORMAL	NORMAL	HIGH	FALSE	NORMAL	NORMAL	LOW	ZERO	ZERO	HIGH	HIGH	HIGH	HIGH	HIGH
FALSE	HIGH	HIGH	TRUE	HIGH	FALSE	NORMAL	FALSE	HIGH	HIGH	FALSE	HIGH	FALSE	FALSE	NORMAL	LOW	FALSE	ZERO	NORMAL	LOW	LOW	NORMAL	FALSE	NORMAL	NORMAL	LOW	FALSE	NORMAL	NORMAL	LOW	ZERO	ZERO	HIGH	HIGH	HIGH	HIGH	HIGH
FALSE	NORMAL	NORMAL	FALSE	NORMAL	FALSE	NORMAL	FALSE	HIGH	HIGH	FALSE	HIGH	FALSE	FALSE	LOW	LOW	TRUE	ZERO	NORMAL	LOW	LOW	NORMAL	FALSE	HIGH	NORMAL	LOW	FALSE	NORMAL	NORMAL	LOW	ZERO	ZERO	HIGH	HIGH	HIGH	HIGH	LOW
FALSE	LOW	NORMAL	FALSE	NORMAL	FALSE	NORMAL	FALSE	LOW	LOW	FALSE	LOW	FALSE	FALSE	HIGH	LOW	FALSE	HIGH	NORMAL	HIGH	HIGH	HIGH	FALSE	NORMAL	NORMAL	HIGH	FALSE	HIGH	ZERO	ZERO	LOW	HIGH	LOW	NORMAL	NORMAL	NORMAL	HIGH
FALSE	NORMAL	NORMAL	FALSE	NORMAL	FALSE	NORMAL	FALSE	HIGH	HIGH	FALSE	HIGH	FALSE	FALSE	NORMAL	LOW	FALSE	HIGH	LOW	NORMAL	LOW	HIGH	FALSE	HIGH	NORMAL	HIGH	FALSE	LOW	LOW	ZERO	LOW	HIGH	LOW	HIGH	HIGH	HIGH	HIGH
FALSE	LOW	LOW	FALSE	LOW	FALSE	NORMAL	FALSE	HIGH	HIGH	FALSE	HIGH	FALSE	FALSE	LOW	LOW	FALSE	ZERO	NORMAL	LOW	LOW	NORMAL	FALSE	NORMAL	NORMAL	HIGH	FALSE	NORMAL	NORMAL	LOW	ZERO	ZERO	HIGH	HIGH	HIGH	HIGH	NORMAL
TRUE	LOW	NORMAL	FALSE	LOW	TRUE	LOW	FALSE	HIGH	HIGH	FALSE	HIGH	FALSE	FALSE	NORMAL	HIGH	FALSE	LOW	NORMAL	LOW	LOW	NORMAL	FALSE	NORMAL	ESOPHAGEAL	HIGH	FALSE	NORMAL	NORMAL	LOW	ZERO	LOW	HIGH	HIGH	HIGH	LOW	LOW
FALSE	HIGH	HIGH	TRUE	HIGH	FALSE	NORMAL	FALSE	HIGH	HIGH	FALSE	HIGH	FALSE	FALSE	NORMAL	LOW	FALSE	ZERO	NORMAL	LOW	LOW	NORMAL	FALSE	NORMAL	NORMAL	NORMAL	FALSE	NORMAL	NORMAL	LOW	ZERO	ZERO	HIGH	HIGH	HIGH	HIGH	NORMAL
FALSE	NORMAL	NORMAL	FALSE	NORMAL	FALSE	NORMAL	FALSE	HIGH	HIGH	FALSE	HIGH	FALSE	FALSE	NORMAL	LOW	FALSE	ZERO	NORMAL	LOW	LOW	NORMAL	FALSE	NORMAL	NORMAL	NORMAL	FALSE	NORMAL	NORMAL	LOW	ZERO	ZERO	HIGH	HIGH	HIGH	HIGH	HIGH
FALSE	HIGH	HIGH	TRUE	HIGH	FALSE	LOW	FALSE	HIGH	HIGH	FALSE	HIGH	FALSE	FALSE	LOW	LOW	FALSE	ZERO	NORMAL	LOW	LOW	NORMAL	FALSE	NORMAL	NORMAL	NORMAL	FALSE	NORMAL	NORMAL	LOW	ZERO	ZERO	HIGH	HIGH	HIGH	LOW	LOW
FALSE	NORMAL	NORMAL	FALSE	NORMAL	FALSE	NORMAL	FALSE	HIGH	HIGH	FALSE	HIGH	FALSE	FALSE	HIGH	LOW	FALSE	ZERO	NORMAL	LOW	LOW	NORMAL	FALSE	NORMAL	NORMAL	HIGH	FALSE	NORMAL	NORMAL	LOW	ZERO	ZERO	HIGH	HIGH	HIGH	HIGH	HIGH
FALSE	NORMAL	NORMAL	FALSE	NORMAL	FALSE	LOW	FALSE	LOW	LOW	FALSE	LOW	FALSE	FALSE	NORMAL	LOW	FALSE	NORMAL	NORMAL	LOW	LOW	NORMAL	FALSE	HIGH	ONESIDED	ZERO	TRUE	NORMAL	NORMAL	ZERO	ZERO	NORMAL	HIGH	HIGH	NORMAL	LOW	LOW
FALSE	NORMAL	NORMAL	FALSE	NORMAL	FALSE	NORMAL	FALSE	HIGH	HIGH	FALSE	HIGH	FALSE	FALSE	NORMAL	LOW	FALSE	ZERO	NORMAL	LOW	LOW	NORMAL	FALSE	NORMAL	NORMAL	LOW	FALSE	NORMAL	NORMAL	LOW	ZERO	ZERO	HIGH	HIGH	HIGH	HIGH	HIGH
FALSE	LOW	LOW	FALSE	LOW	FALSE	NORMAL	FALSE	LOW	LOW	FALSE	LOW	FALSE	FALSE	NORMAL	LOW	FALSE	LOW	NORMAL	LOW	LOW	NORMAL	FALSE	NORMAL	ESOPHAGEAL	HIGH	FALSE	NORMAL	NORMAL	LOW	ZERO	LOW	HIGH	HIGH	NORMAL	NORMAL	NORMAL
FALSE	NORMAL	HIGH	TRUE	HIGH	FALSE	LOW	TRUE	NORMAL	HIGH	FALSE	HIGH	FALSE	FALSE	LOW	LOW	FALSE	ZERO	NORMAL	LOW	LOW	NORMAL	FALSE	NORMAL	NORMAL	LOW	FALSE	NORMAL	NORMAL	LOW	ZERO	ZERO	HIGH	HIGH	HIGH	NORMAL	LOW
FALSE	NORMAL	NORMAL	FALSE	NORMAL	FALSE	NORMAL	FALSE	HIGH	HIGH	FALSE	HIGH	FALSE	FALSE	LOW	LOW	FALSE	ZERO	NORMAL	LOW	LOW	NORMAL	FALSE	NORMAL	NORMAL	NORMAL	FALSE	NORMAL	NORMAL	LOW	ZERO	ZERO	HIGH	HIGH	HIGH	HIGH	LOW
FALSE	NORMAL	NORMAL	FALSE	NORMAL	FALSE	NORMAL	FALSE	LOW	LOW	FALSE	LOW	FALSE	FALSE	HIGH	LOW	FALSE	HIGH	NORMAL	HIGH	HIGH	NORMAL	FALSE	NORMAL	NORMAL	LOW	FALSE	NORMAL	HIGH	HIGH	LOW	HIGH	LOW	NORMAL	NORMAL	NORMAL	HIGH
FALSE	NORMAL	NORMAL	FALSE	NORMAL	FALSE	NORMAL	TRUE	HIGH	LOW	FALSE	LOW	FALSE	FALSE	LOW	LOW	FALSE	ZERO	NORMAL	LOW	LOW	NORMAL	FALSE	NORMAL	NORMAL	HIGH	FALSE	NORMAL	NORMAL	LOW	ZERO	ZERO	HIGH	HIGH	NORMAL	NORMAL	LOW
FALSE	NORMAL	NORMAL	FALSE	NORMAL	FALSE	NORMAL	FALSE	LOW	LOW	FALSE	LOW	FALSE	FALSE	HIGH	LOW	FALSE	ZERO	NORMAL	LOW	LOW	NORMAL	FALSE	NORMAL	NORMAL	NORMAL	FALSE	NORMAL	NORMAL	LOW	ZERO	ZERO	HIGH	NORMAL	NORMAL	NORMAL	HIGH
FALSE	NORMAL	NORMAL	FALSE	NORMAL	FALSE	NORMAL	FALSE	LOW	LOW	FALSE	LOW	FALSE	FALSE	HIGH	ZERO	FALSE	ZERO	NORMAL	LOW	LOW	NORMAL	FALSE	NORMAL	NORMAL	HIGH	FALSE	NORMAL	ZERO	ZERO	ZERO	ZERO	HIGH	NORMAL	NORMAL	NORMAL	NORMAL
FALSE	HIGH	HIGH	TRUE	HIGH	FALSE	LOW	FALSE	LOW	LOW	FALSE	LOW	TRUE	FALSE	NORMAL	LOW	FALSE	ZERO	NORMAL	LOW	LOW	NORMAL	FALSE	NORMAL	NORMAL	HIGH	FALSE	NORMAL	NORMAL	LOW	ZERO	ZERO	HIGH	HIGH	NORMAL	LOW	LOW
FALSE	NORMAL	NORMAL	FALSE	NORMAL	FALSE	HIGH	FALSE	HIGH	HIGH	FALSE	HIGH	TRUE	FALSE	NORMAL	LOW	FALSE	ZERO	NORMAL	LOW	LOW	NORMAL	FALSE	NORMAL	NORMAL	NORMAL	FALSE	NORMAL	NORMAL	LOW	ZERO	ZERO	HIGH	HIGH	HIGH	HIGH	HIGH
FALSE	NORMAL	NORMAL	FALSE	NORMAL	FALSE	NORMAL	FALSE	HIGH	NORMAL	TRUE	NORMAL	FALSE	FALSE	NORMAL	ZERO	FALSE	HIGH	NORMAL	HIGH	HIGH	NORMAL	FALSE	NORMAL	NORMAL	HIGH	TRUE	NORMAL	NORMAL	ZERO	LOW	HIGH	NORMAL	HIGH	HIGH	HIGH	NORMAL
FALSE	LOW	LOW	FALSE	LOW	FALSE	NORMAL	FALSE	HIGH	HIGH	FALSE	HIGH	FALSE	FALSE	NORMAL	LOW	FALSE	ZERO	NORMAL	LOW	LOW	NORMAL	FALSE	NORMAL	NORMAL	HIGH	FALSE	NORMAL	NORMAL	LOW	ZERO	ZERO	HIGH	HIGH	HIGH	HIGH	HIGH
FALSE	NORMAL	NORMAL	TRUE	NORMAL	FALSE	LOW	FALSE	HIGH	HIGH	FALSE	HIGH	FALSE	FALSE	NORMAL	HIGH	FALSE	LOW	NORMAL	LOW	LOW	NORMAL	FALSE	NORMAL	NORMAL	HIGH	TRUE	HIGH	HIGH	NORMAL	HIGH	LOW	HIGH	HIGH	HIGH	NORMAL	NORMAL
FALSE	NORMAL	NORMAL	FALSE	NORMAL	FALSE	NORMAL	FALSE	HIGH	HIGH	FALSE	HIGH	FALSE	FALSE	LOW	LOW	TRUE	ZERO	NORMAL	LOW	LOW	NORMAL	FALSE	HIGH	NORMAL	LOW	FALSE	NORMAL	NORMAL	LOW	ZERO	ZERO	HIGH	HIGH	HIGH	HIGH	LOW
FALSE	NORMAL	NORMAL	FALSE	NORMAL	FALSE	NORMAL	FALSE	HIGH	HIGH	FALSE	HIGH	FALSE	FALSE	HIGH	LOW	FALSE	ZERO	NORMAL	LOW	LOW	LOW	FALSE	NORMAL	NORMAL	NORMAL	FALSE	NORMAL	NORMAL	LOW	ZERO	ZERO	HIGH	HIGH	HIGH	HIGH	HIGH
FALSE	NORMAL	NORMAL	FALSE	NORMAL	FALSE	NORMAL	FALSE	HIGH	HIGH	FALSE	HIGH	FALSE	FALSE	LOW	LOW	FALSE	ZERO	NORMAL	LOW	LOW	NORMAL	FALSE	NORMAL	NORMAL	HIGH	TRUE	NORMAL	NORMAL	ZERO	ZERO	ZERO	HIGH	HIGH	HIGH	HIGH	LOW
FALSE	HIGH	HIGH	TRUE	HIGH	FALSE	NORMAL	FALSE	HIGH	HIGH	FALSE	HIGH	FALSE	FALSE	LOW	LOW	FALSE	ZERO	NORMAL	LOW	LOW	NORMAL	FALSE	NORMAL	NORMAL	HIGH	FALSE	NORMAL	NORMAL	LOW	ZERO	ZERO	HIGH	HIGH	HIGH	HIGH	LOW
FALSE	NORMAL	NORMAL	FALSE	NORMAL	FALSE	NORMAL	FALSE	HIGH	HIGH	FALSE	HIGH	FALSE	FALSE	NORMAL	LOW	FALSE	ZERO	NORMAL	LOW	LOW	HIGH	FALSE	NORMAL	NORMAL	LOW	FALSE	NORMAL	NORMAL	LOW	ZERO	ZERO	HIGH	HIGH	HIGH	HIGH	NORMAL
FALSE	NORMAL	NORMAL	FALSE	NORMAL	FALSE	NORMAL	FALSE	LOW	LOW	FALSE	LOW	FALSE	FALSE	NORMAL	LOW	FALSE	ZERO	NORMAL	LOW	LOW	NORMAL	FALSE	NORMAL	NORMAL	NORMAL	FALSE	NORMAL	NORMAL	LOW	ZERO	ZERO	HIGH	HIGH	LOW	LOW	LOW
FALSE	NORMAL	NORMAL	FALSE	NORMAL	FALSE	NORMAL	FALSE	HIGH	HIGH	FALSE	HIGH	FALSE	FALSE	NORMAL	LOW	FALSE	ZERO	NORMAL	LOW	LOW	NORMAL	FALSE	NORMAL	NORMAL	HIGH	FALSE	NORMAL	NORMAL	LOW	ZERO	ZERO	HIGH	HIGH	HIGH	HIGH	HIGH
FALSE	NORMAL	NORMAL	FALSE	NORMAL	FALSE	NORMAL	FALSE	HIGH	HIGH	FALSE	HIGH	FALSE	FALSE	LOW	LOW	FALSE	ZERO	NORMAL	LOW	LOW	NORMAL	FALSE	NORMAL	NORMAL	LOW	FALSE	NORMAL	NORMAL	LOW	ZERO	ZERO	HIGH	HIGH	HIGH	HIGH	LOW
FALSE	NORMAL	NORMAL	FALSE	NORMAL	FALSE	NORMAL	FALSE	HIGH	HIGH	FALSE	HIGH	FALSE	FALSE	LOW	LOW	FALSE	ZERO	NORMAL	LOW	LOW	NORMAL	FALSE	NORMAL	NORMAL	HIGH	TRUE	NORMAL	NORMAL	ZERO	ZERO	ZERO	HIGH	HIGH	HIGH	HIGH	LOW
FALSE	NORMAL	NORMAL	FALSE	NORMAL	FALSE	NORMAL	FALSE	HIGH	HIGH	FALSE	HIGH	FALSE	FALSE	HIGH	LOW	FALSE	ZERO	NORMAL	LOW	LOW	NORMAL	FALSE	NORMAL	ESOPHAGEAL	ZERO	FALSE	NORMAL	LOW	ZERO	ZERO	LOW	HIGH	HIGH	HIGH	HIGH	NORMAL
FALSE	NORMAL	NORMAL	FALSE	NORMAL	FALSE	NORMAL	FALSE	LOW	LOW	FALSE	LOW	FALSE	FALSE	HIGH	LOW	FALSE	ZERO	NORMAL	LOW	LOW	LOW	FALSE	NORMAL	NORMAL	NORMAL	FALSE	NORMAL	NORMAL	LOW	ZERO	ZERO	HIGH	NORMAL	NORMAL	NORMAL	NORMAL
FALSE	LOW	HIGH	FALSE	LOW	FALSE	NORMAL	FALSE	LOW	LOW	FALSE	LOW	FALSE	FALSE	HIGH	ZERO	FALSE	HIGH	NORMAL	HIGH	HIGH	HIGH	FALSE	NORMAL	NORMAL	HIGH	FALSE	NORMAL	ZERO	ZERO	LOW	HIGH	NORMAL	NORMAL	NORMAL	NORMAL	NORMAL
FALSE	NORMAL	NORMAL	FALSE	NORMAL	FALSE	NORMAL	FALSE	HIGH	HIGH	FALSE	HIGH	FALSE	FALSE	LOW	LOW	FALSE	HIGH	NORMAL	HIGH	HIGH	NORMAL	FALSE	NORMAL	NORMAL	HIGH	TRUE	NORMAL	NORMAL	ZERO	LOW	HIGH	LOW	HIGH	HIGH	NORMAL	LOW
FALSE	HIGH	HIGH	TRUE	HIGH	FALSE	LOW	FALSE	HIGH	HIGH	FALSE	HIGH	FALSE	FALSE	HIGH	HIGH	FALSE	LOW	NORMAL	LOW	LOW	NORMAL	FALSE	NORMAL	NORMAL	HIGH	FALSE	NORMAL	NORMAL	NORMAL	HIGH	LOW	HIGH	HIGH	HIGH	NORMAL	HIGH
FALSE	HIGH	HIGH	TRUE	HIGH	FALSE	NORMAL	FALSE	HIGH	HIGH	FALSE	NORMAL	FALSE	FALSE	HIGH	LOW	FALSE	ZERO	NORMAL	LOW	LOW	NORMAL	FALSE	NORMAL	NORMAL	HIGH	FALSE	NORMAL	NORMAL	LOW	ZERO	ZERO	HIGH	HIGH	HIGH	HIGH	HIGH
TRUE	LOW	NORMAL	FALSE	LOW	TRUE	LOW	FALSE	HIGH	NORMAL	TRUE	NORMAL	FALSE	FALSE	LOW	LOW	FALSE	ZERO	NORMAL	LOW	LOW	NORMAL	FALSE	NORMAL	NORMAL	NORMAL	FALSE	NORMAL	NORMAL	LOW	ZERO	ZERO	HIGH	HIGH	HIGH	NORMAL	LOW
TRUE	LOW	LOW	FALSE	LOW	TRUE	NORMAL	FALSE	HIGH	HIGH	FALSE	HIGH	TRUE	FALSE	NORMAL	LOW	TRUE	ZERO	NORMAL	LOW	LOW	NORMAL	FALSE	HIGH	NORMAL	HIGH	FALSE	NORMAL	NORMAL	LOW	ZERO	ZERO	HIGH	HIGH	HIGH	HIGH	HIGH
FALSE	NORMAL	NORMAL	FALSE	NORMAL	FALSE	HIGH	FALSE	LOW	LOW	FALSE	LOW	FALSE	FALSE	NORMAL	LOW	TRUE	ZERO	LOW	LOW	LOW	NORMAL	FALSE	NORMAL	NORMAL	ZERO	FALSE	NORMAL	NORMAL	LOW	ZERO	ZERO	HIGH	HIGH	NORMAL	HIGH	HIGH
FALSE	NORMAL	HIGH	TRUE	HIGH	FALSE	LOW	FALSE	HIGH	HIGH	FALSE	HIGH	FALSE	FALSE	HIGH	LOW	FALSE	ZERO	NORMAL	LOW	LOW	NORMAL	FALSE	NORMAL	NORMAL	HIGH	FALSE	NORMAL	NORMAL	LOW	ZERO	ZERO	HIGH	HIGH	HIGH	LOW	LOW
FALSE	NORMAL	NORMAL	FALSE	NORMAL	FALSE	NORMAL	FALSE	LOW	LOW	FALSE	LOW	FALSE	FALSE	LOW	LOW	FALSE	ZERO	NORMAL	LOW	LOW	NORMAL	FALSE	NORMAL	NORMAL	HIGH	FALSE	NORMAL	NORMAL	LOW	ZERO	ZERO	HIGH	HIGH	NORMAL	NORMAL	LOW
FALSE	NORMAL	NORMAL	FALSE	NORMAL	FALSE	NORMAL	FALSE	LOW	NORMAL	TRUE	HIGH	FALSE	FALSE	HIGH	LOW	FALSE	ZERO	NORMAL	LOW	LOW	HIGH	TRUE	HIGH	NORMAL	LOW	FALSE	NORMAL	NORMAL	LOW	ZERO	ZERO	HIGH	NORMAL	NORMAL	NORMAL	HIGH
FALSE	NORMAL	NORMAL	FALSE	NORMAL	FALSE	NORMAL	FALSE	HIGH	HIGH	FALSE	HIGH	FALSE	FALSE	NORMAL	NORMAL	FALSE	ZERO	NORMAL	LOW	LOW	NORMAL	FALSE	NORMAL	ESOPHAGEAL	NORMAL	FALSE	NORMAL	NORMAL	LOW	LOW	ZERO	HIGH	HIGH	HIGH	HIGH	HIGH
FALSE	NORMAL	NORMAL	FALSE	NORMAL	FALSE	NORMAL	FALSE	LOW	LOW	FALSE	LOW	FALSE	FALSE	LOW	LOW	FALSE	ZERO	NORMAL	LOW	LOW	NORMAL	FALSE	NORMAL	NORMAL	NORMAL	FALSE	NORMAL	NORMAL	LOW	ZERO	ZERO	HIGH	HIGH	NORMAL	NORMAL	LOW
FALSE	NORMAL	NORMAL	FALSE	NORMAL	FALSE	NORMAL	FALSE	HIGH	HIGH	FALSE	HIGH	FALSE	FALSE	LOW	LOW	FALSE	ZERO	NORMAL	LOW	LOW	NORMAL	FALSE	NORMAL	NORMAL	LOW	FALSE	NORMAL	NORMAL	LOW	ZERO	ZERO	HIGH	HIGH	HIGH	HIGH	LOW
FALSE	HIGH	HIGH	TRUE	HIGH	FALSE	NORMAL	FALSE	HIGH	HIGH	FALSE	HIGH	TRUE	FALSE	LOW	LOW	FALSE	ZERO	NORMAL	LOW	LOW	NORMAL	FALSE	NORMAL	NORMAL	HIGH	FALSE	NORMAL	NORMAL	LOW	ZERO	ZERO	HIGH	HIGH	HIGH	HIGH	LOW
FALSE	NORMAL	NORMAL	FALSE	NORMAL	FALSE	NORMAL	FALSE	HIGH	HIGH	FALSE	HIGH	FALSE	FALSE	LOW	LOW	FALSE	ZERO	NORMAL	LOW	LOW	LOW	FALSE	NORMAL	NORMAL	HIGH	FALSE	NORMAL	NORMAL	LOW	ZERO	ZERO	HIGH	HIGH	HIGH	HIGH	LOW
FALSE	NORMAL	HIGH	FALSE	NORMAL	FALSE	NORMAL	FALSE	HIGH	HIGH	FALSE	HIGH	FALSE	FALSE	NORMAL	LOW	FALSE	HIGH	NORMAL	HIGH	HIGH	NORMAL	FALSE	NORMAL	NORMAL	LOW	FALSE	HIGH	HIGH	HIGH	LOW	HIGH	LOW	HIGH	HIGH	HIGH	HIGH
FALSE	NORMAL	NORMAL	TRUE	NORMAL	FALSE	LOW	FALSE	HIGH	HIGH	FALSE	HIGH	FALSE	FALSE	NORMAL	LOW	FALSE	ZERO	NORMAL	LOW	LOW	NORMAL	FALSE	NORMAL	NORMAL	NORMAL	FALSE	NORMAL	NORMAL	LOW	ZERO	ZERO	HIGH	HIGH	HIGH	LOW	LOW
FALSE	NORMAL	NORMAL	FALSE	NORMAL	FALSE	NORMAL	FALSE	NORMAL	NORMAL	FALSE	NORMAL	FALSE	FALSE	NORMAL	LOW	FALSE	LOW	LOW	LOW	LOW	NORMAL	FALSE	NORMAL	ESOPHAGEAL	HIGH	FALSE	NORMAL	NORMAL	LOW	ZERO	LOW	HIGH	HIGH	LOW	LOW	LOW
FALSE	NORMAL	NORMAL	FALSE	NORMAL	FALSE	NORMAL	FALSE	HIGH	HIGH	FALSE	HIGH	FALSE	FALSE	NORMAL	LOW	FALSE	HIGH	NORMAL	HIGH	HIGH	LOW	FALSE	NORMAL	NORMAL	HIGH	FALSE	LOW	LOW	ZERO	LOW	HIGH	LOW	HIGH	HIGH	HIGH	HIGH
FALSE	NORMAL	NORMAL	FALSE	NORMAL	FALSE	NORMAL	FALSE	LOW	LOW	FALSE	LOW	FALSE	FALSE	HIGH	LOW	TRUE	ZERO	NORMAL	LOW	LOW	NORMAL	FALSE	NORMAL	NORMAL	NORMAL	FALSE	NORMAL	NORMAL	LOW	ZERO	ZERO	HIGH	NORMAL	NORMAL	NORMAL	NORMAL
FALSE	NORMAL	NORMAL	FALSE	NORMAL	FALSE	NORMAL	FALSE	HIGH	HIGH	FALSE	HIGH	FALSE	FALSE	NORMAL	LOW	FALSE	ZERO	NORMAL	LOW	LOW	NORMAL	FALSE	NORMAL	NORMAL	HIGH	FALSE	NORMAL	NORMAL	LOW	ZERO	ZERO	HIGH	HIGH	HIGH	NORMAL	NORMAL
FALSE	NORMAL	LOW	FALSE	NORMAL	FALSE	LOW	FALSE	HIGH	HIGH	FALSE	HIGH	TRUE	FALSE	NORMAL	LOW	FALSE	ZERO	NORMAL	LOW	LOW	NORMAL	FALSE	NORMAL	NORMAL	HIGH	TRUE	NORMAL	NORMAL	ZERO	ZERO	ZERO	HIGH	HIGH	HIGH	LOW	LOW
FALSE	HIGH	HIGH	FALSE	HIGH	FALSE	NORMAL	FALSE	HIGH	HIGH	FALSE	HIGH	FALSE	FALSE	LOW	LOW	FALSE	ZERO	NORMAL	LOW	LOW	NORMAL	FALSE	NORMAL	NORMAL	LOW	FALSE	NORMAL	NORMAL	LOW	ZERO	ZERO	HIGH	HIGH	HIGH	HIGH	HIGH
FALSE	NORMAL	NORMAL	FALSE	NORMAL	FALSE	NORMAL	FALSE	HIGH	HIGH	FALSE	HIGH	FALSE	FALSE	LOW	LOW	FALSE	ZERO	NORMAL	LOW	LOW	NORMAL	FALSE	NORMAL	NORMAL	NORMAL	FALSE	NORMAL	NORMAL	LOW	ZERO	ZERO	HIGH	HIGH	HIGH	HIGH	LOW
FALSE	LOW	NORMAL	FALSE	NORMAL	FALSE	NORMAL	FALSE	LOW	LOW	FALSE	LOW	FALSE	FALSE	NORMAL	LOW	FALSE	ZERO	NORMAL	LOW	LOW	LOW	FALSE	NORMAL	NORMAL	LOW	FALSE	NORMAL	NORMAL	LOW	ZERO	ZERO	HIGH	HIGH	NORMAL	NORMAL	NORMAL
FALSE	HIGH	HIGH	TRUE	HIGH	FALSE	LOW	FALSE	HIGH	HIGH	FALSE	HIGH	TRUE	FALSE	NORMAL	LOW	FALSE	ZERO	NORMAL	LOW	LOW	NORMAL	FALSE	NORMAL	NORMAL	HIGH	FALSE	NORMAL	ZERO	ZERO	ZERO	ZERO	HIGH	HIGH	HIGH	NORMAL	NORMAL
FALSE	NORMAL	NORMAL	FALSE	NORMAL	FALSE	NORMAL	FALSE	HIGH	NORMAL	TRUE	NORMAL	FALSE	FALSE	NORMAL	LOW	TRUE	ZERO	NORMAL	LOW	LOW	NORMAL	FALSE	NORMAL	NORMAL	ZERO	FALSE	NORMAL	LOW	ZERO	ZERO	ZERO	HIGH	HIGH	HIGH	HIGH	NORMAL
FALSE	NORMAL	NORMAL	FALSE	NORMAL	FALSE	NORMAL	FALSE	LOW	LOW	FALSE	LOW	TRUE	FALSE	HIGH	LOW	FALSE	HIGH	NORMAL	HIGH	HIGH	NORMAL	FALSE	NORMAL	NORMAL	HIGH	FALSE	NORMAL	ZERO	ZERO	LOW	HIGH	LOW	NORMAL	NORMAL	NORMAL	HIGH
FALSE	NORMAL	NORMAL	FALSE	NORMAL	FALSE	NORMAL	FALSE	HIGH	HIGH	FALSE	HIGH	FALSE	FALSE	LOW	NORMAL	FALSE	LOW	NORMAL	LOW	LOW	NORMAL	FALSE	NORMAL	NORMAL	HIGH	FALSE	NORMAL	LOW	ZERO	NORMAL	NORMAL	NORMAL	HIGH	HIGH	HIGH	LOW
FALSE	NORMAL	NORMAL	FALSE	NORMAL	FALSE	NORMAL	FALSE	HIGH	NORMAL	TRUE	NORMAL	FALSE	FALSE	NORMAL	LOW	FALSE	ZERO	NORMAL	LOW	LOW	NORMAL	FALSE	NORMAL	NORMAL	NORMAL	FALSE	NORMAL	NORMAL	LOW	ZERO	ZERO	HIGH	HIGH	HIGH	HIGH	HIGH
FALSE	NORMAL	NORMAL	FALSE	NORMAL	FALSE	NORMAL	FALSE	HIGH	HIGH	FALSE	HIGH	FALSE	FALSE	LOW	LOW	FALSE	ZERO	NORMAL	LOW	LOW	NORMAL	FALSE	NORMAL	NORMAL	NORMAL	FALSE	NORMAL	NORMAL	LOW	ZERO	ZERO	HIGH	HIGH	HIGH	HIGH	LOW
FALSE	NORMAL	NORMAL	FALSE	NORMAL	FALSE	LOW	FALSE	HIGH	HIGH	FALSE	HIGH	FALSE	FALSE	LOW	LOW	FALSE	ZERO	NORMAL	LOW	LOW	NORMAL	FALSE	HIGH	NORMAL	HIGH	FALSE	NORMAL	NORMAL	LOW	ZERO	ZERO	HIGH	HIGH	HIGH	NORMAL	LOW
FALSE	NORMAL	NORMAL	FALSE	NORMAL	FALSE	NORMAL	FALSE	HIGH	HIGH	FALSE	HIGH	FALSE	TRUE	LOW	LOW	FALSE	ZERO	NORMAL	LOW	LOW	NORMAL	FALSE	NORMAL	NORMAL	NORMAL	FALSE	NORMAL	NORMAL	LOW	ZERO	ZERO	HIGH	HIGH	HIGH	HIGH	LOW
FALSE	NORMAL	NORMAL	FALSE	NORMAL	FALSE	NORMAL	FALSE	HIGH	HIGH	FALSE	HIGH	FALSE	FALSE	NORMAL	LOW	FALSE	ZERO	NORMAL	LOW	LOW	NORMAL	FALSE	NORMAL	NORMAL	NORMAL	FALSE	NORMAL	NORMAL	LOW	ZERO	ZERO	HIGH	HIGH	HIGH	HIGH	HIGH
FALSE	NORMAL	NORMAL	FALSE	NORMAL	FALSE	NORMAL	FALSE	HIGH	HIGH	FALSE	HIGH	FALSE	FALSE	LOW	LOW	FALSE	ZERO	NORMAL	LOW	LOW	NORMAL	FALSE	NORMAL	NORMAL	HIGH	FALSE	LOW	ZERO	ZERO	ZERO	ZERO	HIGH	HIGH	HIGH	HIGH	LOW
FALSE	HIGH	HIGH	TRUE	HIGH	FALSE	LOW	FALSE	HIGH	HIGH	FALSE	HIGH	FALSE	FALSE	NORMAL	NORMAL	FALSE	ZERO	NORMAL	LOW	LOW	NORMAL	FALSE	NORMAL	ESOPHAGEAL	HIGH	FALSE	NORMAL	NORMAL	LOW	LOW	ZERO	HIGH	HIGH	HIGH	LOW	LOW
FALSE	NORMAL	NORMAL	FALSE	NORMAL	FALSE	HIGH	FALSE	HIGH	HIGH	FALSE	HIGH	FALSE	FALSE	LOW	LOW	FALSE	ZERO	NORMAL	LOW	LOW	NORMAL	FALSE	NORMAL	NORMAL	LOW	FALSE	NORMAL	NORMAL	LOW	ZERO	ZERO	HIGH	HIGH	HIGH	HIGH	LOW
FALSE	NORMAL	LOW	FALSE	NORMAL	FALSE	NORMAL	FALSE	HIGH	HIGH	FALSE	HIGH	FALSE	FALSE	HIGH	LOW	FALSE	ZERO	NORMAL	LOW	LOW	NORMAL	FALSE	NORMAL	NORMAL	NORMAL	FALSE	NORMAL	NORMAL	LOW	ZERO	ZERO	HIGH	HIGH	HIGH	HIGH	HIGH
FALSE	NORMAL	LOW	FALSE	NORMAL	FALSE	NORMAL	FALSE	LOW	LOW	FALSE	LOW	FALSE	FALSE	HIGH	LOW	FALSE	HIGH	NORMAL	HIGH	HIGH	NORMAL	FALSE	NORMAL	NORMAL	HIGH	TRUE	NORMAL	NORMAL	ZERO	LOW	HIGH	LOW	NORMAL	NORMAL	NORMAL	HIGH
FALSE	NORMAL	NORMAL	FALSE	NORMAL	FALSE	NORMAL	FALSE	LOW	NORMAL	TRUE	LOW	FALSE	FALSE	HIGH	LOW	FALSE	ZERO	NORMAL	LOW	LOW	NORMAL	FALSE	NORMAL	NORMAL	HIGH	FALSE	NORMAL	NORMAL	LOW	ZERO	ZERO	HIGH	HIGH	NORMAL	NORMAL	LOW
FALSE	NORMAL	NORMAL	FALSE	NORMAL	FALSE	NORMAL	FALSE	HIGH	HIGH	FALSE	HIGH	FALSE	FALSE	NORMAL	LOW	FALSE	ZERO	NORMAL	LOW	LOW	NORMAL	FALSE	NORMAL	NORMAL	LOW	FALSE	NORMAL	NORMAL	LOW	ZERO	ZERO	HIGH	HIGH	HIGH	HIGH	HIGH
FALSE	NORMAL	NORMAL	FALSE	NORMAL	FALSE	NORMAL	FALSE	HIGH	HIGH	FALSE	HIGH	FALSE	FALSE	NORMAL	NORMAL	FALSE	LOW	NORMAL	LOW	LOW	NORMAL	FALSE	HIGH	ONESIDED	HIGH	FALSE	NORMAL	NORMAL	LOW	LOW	LOW	HIGH	HIGH	HIGH	HIGH	HIGH
FALSE	NORMAL	NORMAL	FALSE	NORMAL	FALSE	NORMAL	FALSE	HIGH	LOW	FALSE	HIGH	FALSE	FALSE	HIGH	LOW	TRUE	ZERO	NORMAL	LOW	LOW	NORMAL	FALSE	NORMAL	NORMAL	HIGH	FALSE	NORMAL	NORMAL	LOW	ZERO	ZERO	HIGH	HIGH	HIGH	HIGH	HIGH
TRUE	NORMAL	NORMAL	FALSE	NORMAL	FALSE	NORMAL	FALSE	LOW	LOW	FALSE	LOW	FALSE	FALSE	HIGH	LOW	FALSE	ZERO	NORMAL	LOW	LOW	NORMAL	FALSE	NORMAL	NORMAL	HIGH	FALSE	NORMAL	NORMAL	LOW	ZERO	ZERO	HIGH	HIGH	NORMAL	NORMAL	HIGH
FALSE	HIGH	HIGH	TRUE	HIGH	FALSE	LOW	FALSE	HIGH	HIGH	FALSE	HIGH	FALSE	FALSE	HIGH	LOW	FALSE	ZERO	NORMAL	LOW	LOW	NORMAL	FALSE	NORMAL	NORMAL	LOW	FALSE	NORMAL	NORMAL	LOW	ZERO	ZERO	HIGH	HIGH	HIGH	NORMAL	HIGH
FALSE	NORMAL	NORMAL	FALSE	NORMAL	FALSE	NORMAL	FALSE	HIGH	NORMAL	TRUE	NORMAL	FALSE	FALSE	HIGH	LOW	FALSE	ZERO	NORMAL	LOW	LOW	NORMAL	FALSE	NORMAL	NORMAL	HIGH	FALSE	NORMAL	NORMAL	LOW	ZERO	ZERO	HIGH	HIGH	HIGH	HIGH	HIGH
FALSE	NORMAL	NORMAL	FALSE	NORMAL	FALSE	NORMAL	FALSE	HIGH	HIGH	FALSE	HIGH	FALSE	FALSE	NORMAL	LOW	FALSE	ZERO	NORMAL	LOW	LOW	NORMAL	FALSE	NORMAL	NORMAL	HIGH	FALSE	NORMAL	NORMAL	LOW	ZERO	ZERO	HIGH	HIGH	HIGH	HIGH	HIGH
FALSE	NORMAL	NORMAL	FALSE	NORMAL	FALSE	NORMAL	FALSE	HIGH	HIGH	FALSE	HIGH	FALSE	TRUE	LOW	LOW	FALSE	ZERO	NORMAL	LOW	LOW	NORMAL	FALSE	NORMAL	NORMAL	HIGH	FALSE	NORMAL	NORMAL	LOW	ZERO	ZERO	HIGH	HIGH	HIGH	HIGH	LOW
FALSE	NORMAL	NORMAL	FALSE	NORMAL	FALSE	NORMAL	FALSE	HIGH	HIGH	FALSE	HIGH	TRUE	FALSE	HIGH	LOW	FALSE	ZERO	NORMAL	LOW	LOW	NORMAL	FALSE	NORMAL	NORMAL	HIGH	FALSE	NORMAL	NORMAL	LOW	ZERO	ZERO	HIGH	HIGH	HIGH	HIGH	HIGH
FALSE	NORMAL	NORMAL	FALSE	NORMAL	FALSE	NORMAL	FALSE	HIGH	HIGH	FALSE	HIGH	FALSE	FALSE	LOW	LOW	FALSE	ZERO	NORMAL	LOW	LOW	NORMAL	FALSE	NORMAL	NORMAL	LOW	FALSE	NORMAL	NORMAL	LOW	ZERO	ZERO	HIGH	HIGH	HIGH	HIGH	LOW
FALSE	NORMAL	NORMAL	FALSE	NORMAL	FALSE	NORMAL	FALSE	HIGH	NORMAL	TRUE	NORMAL	FALSE	FALSE	LOW	LOW	FALSE	ZERO	NORMAL	LOW	LOW	NORMAL	FALSE	NORMAL	NORMAL	NORMAL	FALSE	NORMAL	NORMAL	LOW	ZERO	ZERO	HIGH	HIGH	HIGH	HIGH	LOW
FALSE	NORMAL	NORMAL	FALSE	NORMAL	FALSE	NORMAL	FALSE	HIGH	HIGH	FALSE	HIGH	FALSE	FALSE	LOW	LOW	FALSE	HIGH	LOW	NORMAL	NORMAL	NORMAL	FALSE	NORMAL	NORMAL	LOW	FALSE	HIGH	HIGH	HIGH	LOW	HIGH	LOW	HIGH	HIGH	HIGH	LOW
FALSE	NORMAL	NORMAL	FALSE	NORMAL	FALSE	NORMAL	FALSE	HIGH	HIGH	FALSE	HIGH	FALSE	FALSE	HIGH	LOW	FALSE	ZERO	NORMAL	LOW	LOW	NORMAL	FALSE	NORMAL	NORMAL	LOW	FALSE	NORMAL	NORMAL	LOW	ZERO	ZERO	HIGH	HIGH	HIGH	HIGH	NORMAL
FALSE	HIGH	HIGH	TRUE	HIGH	FALSE	LOW	FALSE	HIGH	HIGH	FALSE	HIGH	FALSE	FALSE	NORMAL	LOW	FALSE	NORMAL	NORMAL	NORMAL	LOW	NORMAL	FALSE	HIGH	ONESIDED	HIGH	FALSE	NORMAL	NORMAL	LOW	ZERO	NORMAL	NORMAL	HIGH	HIGH	LOW	LOW
FALSE	NORMAL	NORMAL	FALSE	NORMAL	FALSE	NORMAL	FALSE	HIGH	HIGH	FALSE	HIGH	FALSE	FALSE	LOW	LOW	FALSE	ZERO	NORMAL	LOW	LOW	NORMAL	FALSE	NORMAL	NORMAL	NORMAL	FALSE	NORMAL	NORMAL	LOW	ZERO	ZERO	HIGH	HIGH	HIGH	HIGH	LOW
FALSE	NORMAL	NORMAL	FALSE	NORMAL	FALSE	NORMAL	FALSE	HIGH	NORMAL	TRUE	NORMAL	FALSE	FALSE	HIGH	LOW	FALSE	ZERO	NORMAL	LOW	LOW	NORMAL	FALSE	NORMAL	NORMAL	NORMAL	FALSE	NORMAL	NORMAL	LOW	ZERO	ZERO	HIGH	HIGH	HIGH	HIGH	HIGH
FALSE	NORMAL	NORMAL	FALSE	NORMAL	FALSE	LOW	FALSE	HIGH	HIGH	FALSE	HIGH	FALSE	FALSE	LOW	LOW	FALSE	ZERO	NORMAL	LOW	LOW	NORMAL	FALSE	NORMAL	NORMAL	HIGH	FALSE	NORMAL	NORMAL	LOW	ZERO	ZERO	HIGH	HIGH	HIGH	LOW	LOW
FALSE	NORMAL	NORMAL	FALSE	NORMAL	FALSE	NORMAL	FALSE	HIGH	NORMAL	TRUE	NORMAL	FALSE	FALSE	HIGH	LOW	FALSE	ZERO	NORMAL	LOW	LOW	NORMAL	FALSE	NORMAL	NORMAL	NORMAL	FALSE	NORMAL	NORMAL	LOW	ZERO	ZERO	HIGH	HIGH	HIGH	HIGH	HIGH
FALSE	NORMAL	NORMAL	FALSE	NORMAL	FALSE	NORMAL	FALSE	HIGH	NORMAL	TRUE	NORMAL	FALSE	FALSE	NORMAL	LOW	FALSE	HIGH	NORMAL	HIGH	HIGH	LOW	FALSE	NORMAL	NORMAL	HIGH	FALSE	NORMAL	NORMAL	LOW	LOW	HIGH	LOW	HIGH	HIGH	HIGH	HIGH
FALSE	NORMAL	NORMAL	FALSE	NORMAL	FALSE	NORMAL	FALSE	HIGH	HIGH	FALSE	HIGH	FALSE	FALSE	HIGH	LOW	FALSE	ZERO	NORMAL	NORMAL	NORMAL	NORMAL	FALSE	NORMAL	NORMAL	LOW	FALSE	NORMAL	NORMAL	LOW	ZERO	ZERO	HIGH	HIGH	HIGH	HIGH	HIGH
FALSE	NORMAL	NORMAL	FALSE	NORMAL	FALSE	NORMAL	FALSE	HIGH	HIGH	FALSE	HIGH	FALSE	FALSE	HIGH	LOW	TRUE	ZERO	NORMAL	LOW	LOW	LOW	FALSE	HIGH	NORMAL	HIGH	FALSE	NORMAL	NORMAL	LOW	ZERO	ZERO	HIGH	HIGH	HIGH	HIGH	HIGH
FALSE	NORMAL	NORMAL	FALSE	NORMAL	FALSE	NORMAL	FALSE	HIGH	HIGH	FALSE	HIGH	FALSE	FALSE	HIGH	LOW	FALSE	ZERO	NORMAL	LOW	LOW	NORMAL	FALSE	NORMAL	NORMAL	LOW	FALSE	NORMAL	NORMAL	LOW	ZERO	ZERO	HIGH	HIGH	HIGH	HIGH	HIGH
FALSE	NORMAL	NORMAL	TRUE	NORMAL	FALSE	NORMAL	FALSE	HIGH	HIGH	FALSE	HIGH	TRUE	FALSE	NORMAL	LOW	FALSE	ZERO	NORMAL	NORMAL	NORMAL	NORMAL	FALSE	NORMAL	NORMAL	LOW	FALSE	NORMAL	NORMAL	LOW	ZERO	ZERO	HIGH	HIGH	HIGH	HIGH	HIGH
FALSE	NORMAL	HIGH	FALSE	HIGH	FALSE	NORMAL	FALSE	HIGH	HIGH	FALSE	HIGH	FALSE	FALSE	NORMAL	ZERO	FALSE	HIGH	NORMAL	HIGH	HIGH	NORMAL	FALSE	NORMAL	NORMAL	LOW	FALSE	NORMAL	NORMAL	LOW	LOW	HIGH	LOW	HIGH	HIGH	HIGH	HIGH
FALSE	NORMAL	NORMAL	FALSE	NORMAL	FALSE	NORMAL	FALSE	HIGH	HIGH	FALSE	HIGH	FALSE	FALSE	NORMAL	LOW	FALSE	ZERO	NORMAL	LOW	LOW	NORMAL	FALSE	NORMAL	NORMAL	HIGH	FALSE	NORMAL	ZERO	ZERO	ZERO	ZERO	HIGH	HIGH	HIGH	HIGH	NORMAL
FALSE	HIGH	HIGH	FALSE	HIGH	FALSE	NORMAL	FALSE	LOW	LOW	TRUE	HIGH	FALSE	FALSE	NORMAL	LOW	FALSE	ZERO	NORMAL	LOW	LOW	NORMAL	FALSE	NORMAL	NORMAL	NORMAL	FALSE	NORMAL	NORMAL	LOW	ZERO	ZERO	HIGH	HIGH	NORMAL	NORMAL	NORMAL
FALSE	HIGH	HIGH	FALSE	HIGH	FALSE	NORMAL	TRUE	NORMAL	HIGH	FALSE	HIGH	FALSE	FALSE	LOW	NORMAL	FALSE	HIGH	NORMAL	HIGH	HIGH	NORMAL	FALSE	NORMAL	NORMAL	LOW	FALSE	HIGH	HIGH	HIGH	LOW	HIGH	HIGH	HIGH	HIGH	HIGH	LOW
FALSE	NORMAL	NORMAL	FALSE	NORMAL	FALSE	NORMAL	FALSE	HIGH	HIGH	FALSE	HIGH	FALSE	FALSE	NORMAL	LOW	FALSE	ZERO	NORMAL	LOW	LOW	NORMAL	FALSE	NORMAL	NORMAL	HIGH	FALSE	NORMAL	NORMAL	LOW	ZERO	ZERO	HIGH	HIGH	HIGH	HIGH	HIGH
FALSE	NORMAL	NORMAL	FALSE	NORMAL	FALSE	NORMAL	FALSE	NORMAL	HIGH	FALSE	HIGH	FALSE	FALSE	HIGH	LOW	FALSE	ZERO	NORMAL	LOW	LOW	NORMAL	FALSE	HIGH	NORMAL	HIGH	FALSE	NORMAL	NORMAL	LOW	ZERO	ZERO	HIGH	HIGH	HIGH	HIGH	HIGH
FALSE	LOW	NORMAL	FALSE	NORMAL	FALSE	NORMAL	FALSE	HIGH	HIGH	FALSE	HIGH	TRUE	FALSE	HIGH	LOW	FALSE	ZERO	NORMAL	LOW	LOW	NORMAL	FALSE	HIGH	NORMAL	HIGH	FALSE	NORMAL	NORMAL	LOW	ZERO	ZERO	HIGH	HIGH	HIGH	HIGH	HIGH
FALSE	NORMAL	HIGH	FALSE	NORMAL	FALSE	NORMAL	FALSE	HIGH	HIGH	FALSE	HIGH	FALSE	FALSE	LOW	LOW	FALSE	LOW	NORMAL	LOW	LOW	NORMAL	FALSE	NORMAL	NORMAL	HIGH	FALSE	NORMAL	NORMAL	LOW	ZERO	ZERO	HIGH	HIGH	HIGH	HIGH	LOW
FALSE	NORMAL	NORMAL	FALSE	NORMAL	FALSE	NORMAL	FALSE	LOW	LOW	FALSE	LOW	TRUE	FALSE	HIGH	LOW	TRUE	ZERO	NORMAL	LOW	LOW	NORMAL	FALSE	NORMAL	NORMAL	HIGH	FALSE	NORMAL	NORMAL	LOW	ZERO	ZERO	HIGH	NORMAL	NORMAL	NORMAL	NORMAL
FALSE	NORMAL	HIGH	TRUE	HIGH	FALSE	LOW	FALSE	LOW	HIGH	FALSE	LOW	FALSE	FALSE	LOW	LOW	FALSE	ZERO	NORMAL	LOW	LOW	HIGH	FALSE	NORMAL	NORMAL	LOW	FALSE	NORMAL	NORMAL	LOW	ZERO	ZERO	HIGH	HIGH	NORMAL	LOW	LOW
FALSE	NORMAL	NORMAL	FALSE	NORMAL	FALSE	NORMAL	FALSE	HIGH	HIGH	FALSE	HIGH	FALSE	FALSE	LOW	LOW	FALSE	ZERO	NORMAL	LOW	LOW	NORMAL	FALSE	NORMAL	NORMAL	HIGH	FALSE	NORMAL	NORMAL	LOW	ZERO	ZERO	HIGH	HIGH	HIGH	HIGH	LOW
FALSE	NORMAL	NORMAL	FALSE	NORMAL	FALSE	NORMAL	FALSE	HIGH	HIGH	FALSE	HIGH	FALSE	FALSE	LOW	LOW	FALSE	HIGH	NORMAL	HIGH	HIGH	LOW	FALSE	NORMAL	NORMAL	HIGH	TRUE	NORMAL	NORMAL	ZERO	LOW	HIGH	LOW	HIGH	HIGH	HIGH	LOW
FALSE	NORMAL	NORMAL	FALSE	NORMAL	FALSE	NORMAL	FALSE	HIGH	NORMAL	TRUE	NORMAL	FALSE	FALSE	NORMAL	LOW	FALSE	ZERO	NORMAL	LOW	LOW	NORMAL	FALSE	NORMAL	NORMAL	NORMAL	FALSE	NORMAL	NORMAL	LOW	ZERO	LOW	NORMAL	HIGH	HIGH	HIGH	HIGH
FALSE	NORMAL	NORMAL	FALSE	NORMAL	FALSE	NORMAL	TRUE	NORMAL	HIGH	FALSE	HIGH	FALSE	FALSE	HIGH	NORMAL	FALSE	ZERO	NORMAL	LOW	LOW	NORMAL	TRUE	HIGH	NORMAL	HIGH	FALSE	NORMAL	ZERO	ZERO	NORMAL	NORMAL	NORMAL	HIGH	HIGH	HIGH	HIGH
FALSE	NORMAL	NORMAL	FALSE	NORMAL	FALSE	NORMAL	FALSE	HIGH	HIGH	FALSE	HIGH	FALSE	FALSE	NORMAL	LOW	FALSE	ZERO	NORMAL	LOW	LOW	NORMAL	FALSE	NORMAL	NORMAL	HIGH	FALSE	NORMAL	NORMAL	LOW	ZERO	ZERO	HIGH	HIGH	HIGH	HIGH	HIGH
FALSE	NORMAL	NORMAL	FALSE	NORMAL	FALSE	NORMAL	FALSE	HIGH	HIGH	FALSE	HIGH	FALSE	FALSE	HIGH	LOW	FALSE	ZERO	NORMAL	LOW	LOW	NORMAL	FALSE	HIGH	NORMAL	HIGH	FALSE	NORMAL	HIGH	LOW	ZERO	ZERO	HIGH	HIGH	HIGH	HIGH	HIGH
FALSE	NORMAL	NORMAL	FALSE	NORMAL	FALSE	NORMAL	FALSE	HIGH	HIGH	FALSE	HIGH	FALSE	FALSE	NORMAL	NORMAL	FALSE	ZERO	NORMAL	LOW	LOW	NORMAL	FALSE	HIGH	ONESIDED	HIGH	FALSE	NORMAL	NORMAL	LOW	LOW	LOW	HIGH	HIGH	HIGH	HIGH	HIGH
FALSE	HIGH	HIGH	TRUE	HIGH	FALSE	LOW	FALSE	LOW	LOW	FALSE	LOW	FALSE	FALSE	LOW	LOW	FALSE	ZERO	NORMAL	LOW	LOW	NORMAL	FALSE	NORMAL	NORMAL	LOW	FALSE	NORMAL	NORMAL	LOW	ZERO	ZERO	HIGH	HIGH	NORMAL	LOW	LOW
FALSE	NORMAL	LOW	FALSE	LOW	FALSE	NORMAL	FALSE	HIGH	LOW	FALSE	HIGH	FALSE	FALSE	NORMAL	LOW	FALSE	ZERO	NORMAL	LOW	LOW	LOW	FALSE	NORMAL	NORMAL	HIGH	FALSE	NORMAL	NORMAL	LOW	ZERO	ZERO	HIGH	HIGH	HIGH	HIGH	HIGH
FALSE	NORMAL	NORMAL	FALSE	NORMAL	FALSE	NORMAL	FALSE	LOW	LOW	FALSE	LOW	FALSE	FALSE	HIGH	LOW	FALSE	ZERO	NORMAL	LOW	HIGH	NORMAL	FALSE	NORMAL	NORMAL	HIGH	FALSE	NORMAL	NORMAL	LOW	ZERO	ZERO	HIGH	NORMAL	NORMAL	NORMAL	HIGH
FALSE	LOW	LOW	FALSE	LOW	FALSE	HIGH	FALSE	HIGH	HIGH	FALSE	HIGH	FALSE	FALSE	HIGH	LOW	FALSE	ZERO	NORMAL	LOW	LOW	NORMAL	FALSE	NORMAL	NORMAL	LOW	FALSE	NORMAL	NORMAL	LOW	ZERO	ZERO	HIGH	HIGH	HIGH	HIGH	HIGH
FALSE	NORMAL	HIGH	TRUE	HIGH	FALSE	NORMAL	FALSE	HIGH	HIGH	FALSE	HIGH	FALSE	FALSE	HIGH	LOW	FALSE	ZERO	NORMAL	LOW	LOW	NORMAL	FALSE	NORMAL	NORMAL	ZERO	FALSE	NORMAL	NORMAL	LOW	ZERO	ZERO	HIGH	HIGH	HIGH	HIGH	HIGH
FALSE	NORMAL	NORMAL	FALSE	NORMAL	FALSE	NORMAL	FALSE	HIGH	HIGH	FALSE	HIGH	FALSE	FALSE	LOW	LOW	FALSE	ZERO	NORMAL	LOW	LOW	LOW	FALSE	NORMAL	NORMAL	NORMAL	FALSE	NORMAL	NORMAL	LOW	ZERO	ZERO	HIGH	HIGH	HIGH	HIGH	LOW
TRUE	LOW	LOW	FALSE	LOW	TRUE	LOW	FALSE	LOW	LOW	FALSE	LOW	FALSE	FALSE	HIGH	ZERO	FALSE	HIGH	NORMAL	HIGH	HIGH	NORMAL	FALSE	NORMAL	NORMAL	HIGH	TRUE	NORMAL	NORMAL	ZERO	LOW	HIGH	NORMAL	NORMAL	NORMAL	LOW	LOW
FALSE	NORMAL	NORMAL	FALSE	NORMAL	FALSE	NORMAL	FALSE	LOW	LOW	FALSE	LOW	FALSE	FALSE	HIGH	LOW	FALSE	HIGH	NORMAL	HIGH	HIGH	HIGH	FALSE	NORMAL	NORMAL	HIGH	TRUE	NORMAL	NORMAL	ZERO	LOW	HIGH	LOW	NORMAL	NORMAL	NORMAL	HIGH
FALSE	NORMAL	NORMAL	FALSE	NORMAL	FALSE	NORMAL	FALSE	HIGH	HIGH	FALSE	HIGH	TRUE	FALSE	LOW	LOW	FALSE	ZERO	NORMAL	LOW	LOW	NORMAL	FALSE	NORMAL	NORMAL	HIGH	FALSE	NORMAL	NORMAL	LOW	ZERO	ZERO	HIGH	HIGH	HIGH	HIGH	LOW
FALSE	NORMAL	NORMAL	FALSE	NORMAL	FALSE	NORMAL	FALSE	HIGH	HIGH	FALSE	HIGH	FALSE	FALSE	NORMAL	LOW	FALSE	HIGH	NORMAL	HIGH	HIGH	NORMAL	FALSE	NORMAL	NORMAL	HIGH	FALSE	NORMAL	NORMAL	ZERO	LOW	HIGH	LOW	HIGH	HIGH	HIGH	HIGH
FALSE	NORMAL	NORMAL	FALSE	NORMAL	FALSE	NORMAL	FALSE	HIGH	HIGH	FALSE	HIGH	FALSE	FALSE	NORMAL	LOW	FALSE	HIGH	NORMAL	HIGH	HIGH	NORMAL	FALSE	NORMAL	NORMAL	HIGH	TRUE	NORMAL	NORMAL	ZERO	LOW	HIGH	LOW	HIGH	HIGH	HIGH	HIGH
FALSE	LOW	LOW	FALSE	LOW	FALSE	NORMAL	FALSE	HIGH	HIGH	FALSE	HIGH	FALSE	FALSE	HIGH	LOW	FALSE	ZERO	NORMAL	LOW	LOW	NORMAL	FALSE	NORMAL	NORMAL	LOW	FALSE	NORMAL	NORMAL	LOW	ZERO	ZERO	HIGH	HIGH	HIGH	HIGH	HIGH
FALSE	NORMAL	NORMAL	FALSE	NORMAL	FALSE	NORMAL	FALSE	NORMAL	HIGH	FALSE	HIGH	FALSE	FALSE	LOW	LOW	FALSE	ZERO	NORMAL	LOW	LOW	NORMAL	FALSE	NORMAL	NORMAL	NORMAL	FALSE	NORMAL	NORMAL	LOW	ZERO	ZERO	HIGH	HIGH	HIGH	HIGH	NORMAL
FALSE	NORMAL	NORMAL	FALSE	NORMAL	FALSE	NORMAL	FALSE	HIGH	HIGH	FALSE	HIGH	FALSE	FALSE	NORMAL	NORMAL	FALSE	ZERO	NORMAL	LOW	LOW	NORMAL	FALSE	NORMAL	ESOPHAGEAL	HIGH	FALSE	NORMAL	NORMAL	LOW	LOW	ZERO	HIGH	HIGH	HIGH	HIGH	HIGH
FALSE	HIGH	HIGH	TRUE	HIGH	FALSE	NORMAL	FALSE	HIGH	HIGH	FALSE	HIGH	FALSE	FALSE	NORMAL	LOW	FALSE	HIGH	NORMAL	HIGH	HIGH	HIGH	FALSE	NORMAL	NORMAL	HIGH	TRUE	NORMAL	NORMAL	ZERO	LOW	HIGH	LOW	HIGH	HIGH	HIGH	HIGH
FALSE	NORMAL	NORMAL	FALSE	NORMAL	FALSE	NORMAL	FALSE	HIGH	HIGH	FALSE	NORMAL	FALSE	FALSE	NORMAL	LOW	FALSE	ZERO	NORMAL	LOW	LOW	HIGH	FALSE	NORMAL	NORMAL	NORMAL	FALSE	NORMAL	NORMAL	LOW	ZERO	ZERO	HIGH	HIGH	HIGH	LOW	LOW
FALSE	HIGH	HIGH	TRUE	HIGH	FALSE	NORMAL	FALSE	LOW	LOW	FALSE	LOW	FALSE	FALSE	LOW	NORMAL	FALSE	ZERO	NORMAL	HIGH	HIGH	NORMAL	FALSE	NORMAL	ESOPHAGEAL	HIGH	FALSE	NORMAL	NORMAL	LOW	NORMAL	HIGH	LOW	HIGH	NORMAL	NORMAL	LOW
FALSE	NORMAL	NORMAL	FALSE	NORMAL	FALSE	NORMAL	FALSE	HIGH	HIGH	FALSE	HIGH	FALSE	FALSE	NORMAL	LOW	FALSE	ZERO	NORMAL	LOW	LOW	HIGH	FALSE	NORMAL	NORMAL	LOW	FALSE	NORMAL	NORMAL	LOW	ZERO	ZERO	HIGH	HIGH	HIGH	HIGH	HIGH
FALSE	HIGH	HIGH	TRUE	HIGH	FALSE	LOW	FALSE	LOW	LOW	FALSE	LOW	FALSE	FALSE	HIGH	LOW	FALSE	ZERO	NORMAL	LOW	LOW	NORMAL	FALSE	NORMAL	NORMAL	NORMAL	FALSE	NORMAL	NORMAL	LOW	ZERO	ZERO	HIGH	HIGH	NORMAL	LOW	LOW
FALSE	NORMAL	NORMAL	FALSE	NORMAL	FALSE	NORMAL	FALSE	NORMAL	HIGH	TRUE	LOW	FALSE	FALSE	LOW	LOW	FALSE	ZERO	NORMAL	LOW	LOW	NORMAL	FALSE	NORMAL	NORMAL	LOW	FALSE	NORMAL	NORMAL	LOW	ZERO	ZERO	HIGH	HIGH	LOW	LOW	LOW
FALSE	NORMAL	NORMAL	FALSE	NORMAL	FALSE	NORMAL	FALSE	LOW	LOW	FALSE	LOW	FALSE	FALSE	HIGH	LOW	FALSE	HIGH	NORMAL	HIGH	HIGH	NORMAL	FALSE	NORMAL	NORMAL	LOW	FALSE	HIGH	HIGH	HIGH	LOW	HIGH	LOW	NORMAL	NORMAL	NORMAL	LOW
FALSE	HIGH	NORMAL	FALSE	NORMAL	FALSE	LOW	FALSE	HIGH	HIGH	FALSE	HIGH	FALSE	FALSE	LOW	LOW	FALSE	ZERO	NORMAL	LOW	LOW	NORMAL	FALSE	NORMAL	NORMAL	LOW	FALSE	NORMAL	NORMAL	LOW	ZERO	ZERO	HIGH	HIGH	HIGH	NORMAL	LOW
TRUE	LOW	LOW	TRUE	LOW	TRUE	LOW	TRUE	NORMAL	HIGH	FALSE	NORMAL	FALSE	FALSE	LOW	LOW	FALSE	ZERO	NORMAL	LOW	LOW	NORMAL	FALSE	NORMAL	NORMAL	NORMAL	FALSE	NORMAL	NORMAL	LOW	ZERO	ZERO	HIGH	HIGH	HIGH	LOW	LOW
FALSE	NORMAL	HIGH	TRUE	HIGH	FALSE	LOW	FALSE	LOW	LOW	FALSE	LOW	FALSE	FALSE	NORMAL	LOW	FALSE	HIGH	NORMAL	HIGH	HIGH	NORMAL	FALSE	NORMAL	NORMAL	LOW	FALSE	HIGH	HIGH	HIGH	LOW	HIGH	LOW	HIGH	NORMAL	LOW	LOW
FALSE	NORMAL	NORMAL	FALSE	NORMAL	FALSE	HIGH	FALSE	HIGH	HIGH	FALSE	HIGH	FALSE	FALSE	NORMAL	LOW	FALSE	ZERO	NORMAL	LOW	LOW	NORMAL	FALSE	NORMAL	NORMAL	NORMAL	FALSE	NORMAL	NORMAL	LOW	ZERO	ZERO	HIGH	HIGH	HIGH	HIGH	NORMAL
FALSE	NORMAL	NORMAL	FALSE	NORMAL	FALSE	LOW	FALSE	HIGH	HIGH	FALSE	HIGH	TRUE	FALSE	NORMAL	LOW	FALSE	ZERO	NORMAL	LOW	LOW	NORMAL	FALSE	NORMAL	NORMAL	NORMAL	FALSE	NORMAL	NORMAL	LOW	ZERO	ZERO	HIGH	HIGH	HIGH	LOW	LOW
FALSE	NORMAL	NORMAL	FALSE	NORMAL	FALSE	NORMAL	FALSE	HIGH	HIGH	FALSE	HIGH	FALSE	FALSE	HIGH	LOW	TRUE	ZERO	NORMAL	LOW	LOW	NORMAL	FALSE	NORMAL	NORMAL	ZERO	TRUE	NORMAL	NORMAL	ZERO	ZERO	ZERO	HIGH	HIGH	HIGH	HIGH	HIGH
FALSE	HIGH	HIGH	TRUE	HIGH	FALSE	NORMAL	FALSE	HIGH	NORMAL	TRUE	NORMAL	FALSE	FALSE	NORMAL	LOW	FALSE	HIGH	NORMAL	HIGH	LOW	NORMAL	FALSE	HIGH	NORMAL	NORMAL	FALSE	NORMAL	NORMAL	LOW	LOW	HIGH	LOW	HIGH	HIGH	HIGH	HIGH
FALSE	NORMAL	NORMAL	TRUE	NORMAL	FALSE	LOW	FALSE	HIGH	HIGH	FALSE	HIGH	FALSE	FALSE	HIGH	LOW	TRUE	ZERO	NORMAL	LOW	LOW	NORMAL	FALSE	NORMAL	NORMAL	ZERO	TRUE	NORMAL	NORMAL	ZERO	ZERO	ZERO	HIGH	HIGH	HIGH	LOW	NORMAL
FALSE	NORMAL	NORMAL	FALSE	NORMAL	FALSE	NORMAL	FALSE	HIGH	HIGH	FALSE	HIGH	FALSE	FALSE	LOW	LOW	FALSE	ZERO	NORMAL	LOW	LOW	NORMAL	FALSE	NORMAL	NORMAL	HIGH	FALSE	NORMAL	NORMAL	LOW	ZERO	ZERO	HIGH	HIGH	HIGH	HIGH	LOW
FALSE	NORMAL	NORMAL	FALSE	NORMAL	FALSE	NORMAL	FALSE	HIGH	HIGH	FALSE	HIGH	FALSE	FALSE	HIGH	LOW	FALSE	HIGH	NORMAL	HIGH	HIGH	NORMAL	FALSE	NORMAL	NORMAL	HIGH	FALSE	NORMAL	ZERO	ZERO	LOW	HIGH	LOW	HIGH	HIGH	HIGH	HIGH
FALSE	NORMAL	NORMAL	FALSE	NORMAL	FALSE	NORMAL	FALSE	HIGH	HIGH	FALSE	HIGH	FALSE	FALSE	LOW	LOW	FALSE	ZERO	NORMAL	LOW	LOW	NORMAL	FALSE	NORMAL	NORMAL	LOW	FALSE	NORMAL	NORMAL	LOW	ZERO	ZERO	HIGH	HIGH	HIGH	HIGH	LOW
TRUE	NORMAL	NORMAL	FALSE	NORMAL	FALSE	LOW	FALSE	HIGH	HIGH	FALSE	HIGH	FALSE	FALSE	LOW	ZERO	FALSE	HIGH	NORMAL	HIGH	HIGH	NORMAL	FALSE	NORMAL	NORMAL	LOW	FALSE	LOW	LOW	HIGH	LOW	HIGH	NORMAL	HIGH	HIGH	LOW	LOW
FALSE	NORMAL	NORMAL	FALSE	NORMAL	FALSE	NORMAL	FALSE	HIGH	HIGH	FALSE	HIGH	FALSE	FALSE	HIGH	LOW	FALSE	ZERO	NORMAL	LOW	LOW	HIGH	FALSE	NORMAL	NORMAL	HIGH	TRUE	NORMAL	NORMAL	ZERO	ZERO	ZERO	HIGH	HIGH	HIGH	HIGH	HIGH
FALSE	NORMAL	NORMAL	FALSE	NORMAL	FALSE	NORMAL	FALSE	HIGH	HIGH	FALSE	HIGH	FALSE	FALSE	NORMAL	LOW	FALSE	HIGH	NORMAL	HIGH	HIGH	NORMAL	FALSE	NORMAL	NORMAL	HIGH	TRUE	NORMAL	NORMAL	ZERO	LOW	HIGH	LOW	HIGH	HIGH	HIGH	HIGH
FALSE	HIGH	HIGH	FALSE	HIGH	FALSE	NORMAL	FALSE	LOW	LOW	FALSE	LOW	FALSE	FALSE	LOW	ZERO	FALSE	ZERO	NORMAL	HIGH	HIGH	NORMAL	FALSE	NORMAL	NORMAL	HIGH	FALSE	NORMAL	NORMAL	LOW	ZERO	HIGH	LOW	HIGH	NORMAL	NORMAL	LOW
FALSE	NORMAL	NORMAL	FALSE	NORMAL	FALSE	NORMAL	FALSE	HIGH	HIGH	FALSE	HIGH	FALSE	FALSE	HIGH	LOW	FALSE	ZERO	NORMAL	LOW	LOW	LOW	FALSE	NORMAL	NORMAL	LOW	FALSE	NORMAL	NORMAL	LOW	ZERO	ZERO	HIGH	HIGH	HIGH	LOW	NORMAL
FALSE	NORMAL	NORMAL	FALSE	NORMAL	FALSE	NORMAL	FALSE	HIGH	HIGH	FALSE	HIGH	FALSE	FALSE	LOW	LOW	FALSE	HIGH	NORMAL	HIGH	HIGH	LOW	FALSE	NORMAL	NORMAL	HIGH	TRUE	NORMAL	NORMAL	ZERO	LOW	HIGH	LOW	HIGH	HIGH	HIGH	LOW
FALSE	NORMAL	HIGH	FALSE	HIGH	FALSE	NORMAL	TRUE	NORMAL	NORMAL	TRUE	NORMAL	FALSE	FALSE	HIGH	LOW	FALSE	ZERO	NORMAL	LOW	LOW	NORMAL	FALSE	NORMAL	NORMAL	HIGH	FALSE	NORMAL	NORMAL	LOW	ZERO	ZERO	HIGH	HIGH	HIGH	HIGH	HIGH
FALSE	NORMAL	NORMAL	FALSE	NORMAL	FALSE	NORMAL	FALSE	HIGH	HIGH	FALSE	HIGH	FALSE	FALSE	HIGH	LOW	FALSE	ZERO	NORMAL	LOW	LOW	NORMAL	FALSE	NORMAL	NORMAL	LOW	FALSE	NORMAL	NORMAL	LOW	ZERO	ZERO	HIGH	HIGH	HIGH	HIGH	HIGH
FALSE	NORMAL	NORMAL	FALSE	NORMAL	FALSE	NORMAL	FALSE	HIGH	HIGH	FALSE	HIGH	FALSE	FALSE	NORMAL	LOW	TRUE	ZERO	NORMAL	LOW	LOW	LOW	FALSE	NORMAL	NORMAL	ZERO	FALSE	NORMAL	LOW	ZERO	ZERO	ZERO	HIGH	HIGH	HIGH	HIGH	HIGH
TRUE	NORMAL	NORMAL	FALSE	NORMAL	FALSE	NORMAL	FALSE	HIGH	HIGH	FALSE	HIGH	FALSE	FALSE	LOW	LOW	FALSE	ZERO	NORMAL	LOW	LOW	NORMAL	FALSE	NORMAL	NORMAL	LOW	FALSE	NORMAL	NORMAL	LOW	ZERO	ZERO	HIGH	HIGH	HIGH	HIGH	LOW
FALSE	NORMAL	NORMAL	FALSE	NORMAL	FALSE	NORMAL	FALSE	HIGH	HIGH	FALSE	HIGH	FALSE	FALSE	LOW	LOW	FALSE	ZERO	NORMAL	LOW	LOW	NORMAL	FALSE	NORMAL	NORMAL	HIGH	FALSE	NORMAL	NORMAL	LOW	ZERO	NORMAL	NORMAL	HIGH	HIGH	HIGH	LOW
FALSE	NORMAL	NORMAL	FALSE	NORMAL	FALSE	NORMAL	FALSE	HIGH	HIGH	FALSE	HIGH	FALSE	FALSE	NORMAL	LOW	FALSE	ZERO	NORMAL	LOW	LOW	NORMAL	FALSE	NORMAL	NORMAL	HIGH	TRUE	NORMAL	NORMAL	ZERO	ZERO	ZERO	HIGH	HIGH	HIGH	HIGH	HIGH
FALSE	NORMAL	NORMAL	FALSE	NORMAL	FALSE	NORMAL	FALSE	HIGH	NORMAL	TRUE	NORMAL	FALSE	FALSE	HIGH	LOW	FALSE	ZERO	NORMAL	LOW	LOW	NORMAL	FALSE	NORMAL	NORMAL	HIGH	FALSE	NORMAL	NORMAL	LOW	ZERO	ZERO	HIGH	HIGH	HIGH	HIGH	NORMAL
FALSE	NORMAL	NORMAL	FALSE	NORMAL	FALSE	NORMAL	FALSE	HIGH	HIGH	FALSE	HIGH	FALSE	FALSE	HIGH	LOW	FALSE	ZERO	NORMAL	LOW	LOW	NORMAL	FALSE	NORMAL	NORMAL	LOW	FALSE	NORMAL	NORMAL	LOW	ZERO	ZERO	HIGH	HIGH	HIGH	HIGH	NORMAL
FALSE	LOW	LOW	FALSE	LOW	FALSE	NORMAL	FALSE	HIGH	HIGH	FALSE	HIGH	FALSE	FALSE	NORMAL	LOW	FALSE	HIGH	NORMAL	HIGH	HIGH	NORMAL	FALSE	NORMAL	NORMAL	HIGH	TRUE	NORMAL	NORMAL	ZERO	LOW	HIGH	LOW	HIGH	HIGH	HIGH	HIGH
FALSE	LOW	LOW	FALSE	LOW	FALSE	NORMAL	FALSE	HIGH	NORMAL	TRUE	NORMAL	FALSE	FALSE	NORMAL	LOW	FALSE	ZERO	NORMAL	LOW	LOW	NORMAL	FALSE	NORMAL	NORMAL	LOW	FALSE	NORMAL	NORMAL	LOW	ZERO	ZERO	HIGH	HIGH	HIGH	HIGH	HIGH
FALSE	LOW	NORMAL	FALSE	NORMAL	FALSE	NORMAL	FALSE	HIGH	HIGH	FALSE	HIGH	FALSE	FALSE	NORMAL	LOW	FALSE	HIGH	NORMAL	HIGH	HIGH	NORMAL	FALSE	NORMAL	NORMAL	LOW	FALSE	NORMAL	NORMAL	HIGH	LOW	HIGH	LOW	HIGH	HIGH	HIGH	HIGH
FALSE	NORMAL	NORMAL	FALSE	NORMAL	FALSE	LOW	FALSE	HIGH	HIGH	FALSE	NORMAL	FALSE	FALSE	LOW	LOW	FALSE	ZERO	NORMAL	LOW	LOW	NORMAL	FALSE	NORMAL	NORMAL	HIGH	FALSE	NORMAL	NORMAL	LOW	ZERO	ZERO	HIGH	HIGH	HIGH	NORMAL	LOW
FALSE	NORMAL	HIGH	FALSE	HIGH	FALSE	NORMAL	FALSE	HIGH	HIGH	FALSE	HIGH	FALSE	FALSE	LOW	LOW	FALSE	ZERO	NORMAL	LOW	LOW	NORMAL	FALSE	NORMAL	NORMAL	LOW	FALSE	NORMAL	NORMAL	LOW	ZERO	ZERO	HIGH	HIGH	HIGH	HIGH	LOW
FALSE	HIGH	HIGH	TRUE	HIGH	FALSE	NORMAL	FALSE	HIGH	HIGH	FALSE	HIGH	FALSE	FALSE	LOW	LOW	FALSE	ZERO	NORMAL	LOW	LOW	NORMAL	FALSE	NORMAL	NORMAL	HIGH	FALSE	NORMAL	ZERO	ZERO	ZERO	ZERO	HIGH	HIGH	HIGH	HIGH	LOW
FALSE	NORMAL	NORMAL	FALSE	NORMAL	FALSE	LOW	FALSE	LOW	LOW	FALSE	LOW	FALSE	FALSE	HIGH	LOW	FALSE	HIGH	NORMAL	HIGH	HIGH	NORMAL	FALSE	NORMAL	NORMAL	LOW	FALSE	NORMAL	NORMAL	LOW	LOW	HIGH	LOW	NORMAL	NORMAL	LOW	NORMAL
FALSE	NORMAL	NORMAL	FALSE	NORMAL	FALSE	NORMAL	FALSE	HIGH	HIGH	FALSE	HIGH	FALSE	FALSE	HIGH	LOW	FALSE	ZERO	NORMAL	LOW	LOW	NORMAL	FALSE	NORMAL	NORMAL	HIGH	FALSE	NORMAL	NORMAL	LOW	ZERO	ZERO	HIGH	HIGH	HIGH	HIGH	HIGH
FALSE	NORMAL	NORMAL	FALSE	NORMAL	FALSE	NORMAL	FALSE	HIGH	HIGH	FALSE	HIGH	FALSE	FALSE	HIGH	LOW	FALSE	ZERO	NORMAL	LOW	LOW	NORMAL	FALSE	NORMAL	NORMAL	LOW	FALSE	NORMAL	NORMAL	LOW	ZERO	ZERO	HIGH	HIGH	HIGH	HIGH	HIGH
FALSE	NORMAL	NORMAL	FALSE	NORMAL	FALSE	NORMAL	FALSE	HIGH	HIGH	FALSE	HIGH	FALSE	FALSE	NORMAL	LOW	FALSE	ZERO	NORMAL	LOW	LOW	LOW	FALSE	NORMAL	NORMAL	HIGH	FALSE	NORMAL	NORMAL	LOW	ZERO	ZERO	HIGH	HIGH	HIGH	HIGH	HIGH
FALSE	NORMAL	NORMAL	FALSE	NORMAL	FALSE	NORMAL	FALSE	HIGH	HIGH	FALSE	HIGH	FALSE	FALSE	LOW	LOW	FALSE	ZERO	NORMAL	LOW	LOW	NORMAL	FALSE	NORMAL	NORMAL	LOW	FALSE	NORMAL	NORMAL	LOW	ZERO	ZERO	HIGH	HIGH	HIGH	HIGH	LOW
FALSE	NORMAL	LOW	FALSE	NORMAL	FALSE	NORMAL	FALSE	LOW	NORMAL	TRUE	NORMAL	FALSE	FALSE	HIGH	LOW	FALSE	ZERO	LOW	LOW	LOW	NORMAL	FALSE	NORMAL	NORMAL	NORMAL	FALSE	NORMAL	NORMAL	LOW	ZERO	ZERO	HIGH	HIGH	HIGH	HIGH	HIGH
FALSE	NORMAL	NORMAL	FALSE	NORMAL	FALSE	NORMAL	FALSE	LOW	LOW	FALSE	LOW	FALSE	FALSE	HIGH	LOW	FALSE	HIGH	NORMAL	HIGH	HIGH	NORMAL	FALSE	NORMAL	NORMAL	HIGH	TRUE	NORMAL	NORMAL	ZERO	LOW	HIGH	LOW	NORMAL	NORMAL	NORMAL	NORMAL
FALSE	NORMAL	NORMAL	FALSE	NORMAL	FALSE	NORMAL	FALSE	LOW	LOW	FALSE	LOW	FALSE	FALSE	LOW	LOW	FALSE	HIGH	NORMAL	HIGH	HIGH	LOW	FALSE	NORMAL	NORMAL	LOW	FALSE	HIGH	HIGH	HIGH	LOW	HIGH	LOW	HIGH	NORMAL	NORMAL	LOW
FALSE	NORMAL	NORMAL	FALSE	NORMAL	FALSE	NORMAL	FALSE	HIGH	HIGH	FALSE	HIGH	FALSE	FALSE	NORMAL	LOW	FALSE	ZERO	NORMAL	NORMAL	NORMAL	NORMAL	FALSE	NORMAL	NORMAL	NORMAL	FALSE	NORMAL	NORMAL	LOW	ZERO	ZERO	HIGH	HIGH	HIGH	HIGH	HIGH
FALSE	NORMAL	NORMAL	FALSE	NORMAL	FALSE	NORMAL	FALSE	LOW	HIGH	TRUE	NORMAL	FALSE	FALSE	HIGH	NORMAL	FALSE	LOW	NORMAL	LOW	LOW	NORMAL	FALSE	NORMAL	NORMAL	HIGH	TRUE	HIGH	HIGH	NORMAL	NORMAL	NORMAL	NORMAL	NORMAL	NORMAL	NORMAL	HIGH
FALSE	HIGH	HIGH	TRUE	HIGH	FALSE	NORMAL	FALSE	LOW	LOW	FALSE	LOW	FALSE	FALSE	NORMAL	LOW	FALSE	ZERO	NORMAL	LOW	LOW	NORMAL	FALSE	NORMAL	NORMAL	HIGH	FALSE	NORMAL	NORMAL	LOW	ZERO	ZERO	HIGH	HIGH	NORMAL	NORMAL	NORMAL
FALSE	NORMAL	NORMAL	FALSE	NORMAL	FALSE	NORMAL	FALSE	HIGH	HIGH	FALSE	HIGH	FALSE	FALSE	NORMAL	LOW	FALSE	ZERO	NORMAL	LOW	LOW	NORMAL	FALSE	NORMAL	NORMAL	NORMAL	FALSE	NORMAL	NORMAL	LOW	ZERO	ZERO	HIGH	HIGH	HIGH	HIGH	NORMAL
FALSE	NORMAL	NORMAL	FALSE	NORMAL	FALSE	NORMAL	FALSE	HIGH	HIGH	FALSE	HIGH	FALSE	FALSE	NORMAL	LOW	FALSE	ZERO	LOW	LOW	LOW	NORMAL	FALSE	NORMAL	NORMAL	LOW	FALSE	NORMAL	NORMAL	LOW	ZERO	ZERO	HIGH	HIGH	HIGH	HIGH	HIGH
FALSE	NORMAL	NORMAL	FALSE	NORMAL	FALSE	NORMAL	FALSE	HIGH	HIGH	FALSE	HIGH	FALSE	FALSE	LOW	LOW	FALSE	HIGH	NORMAL	HIGH	HIGH	NORMAL	FALSE	NORMAL	NORMAL	LOW	FALSE	HIGH	HIGH	HIGH	LOW	HIGH	LOW	HIGH	HIGH	HIGH	LOW
FALSE	NORMAL	NORMAL	FALSE	NORMAL	FALSE	NORMAL	FALSE	LOW	HIGH	FALSE	LOW	TRUE	FALSE	HIGH	LOW	FALSE	ZERO	NORMAL	LOW	LOW	NORMAL	FALSE	NORMAL	NORMAL	LOW	FALSE	NORMAL	NORMAL	LOW	ZERO	ZERO	HIGH	HIGH	LOW	LOW	NORMAL
FALSE	HIGH	HIGH	FALSE	HIGH	FALSE	NORMAL	FALSE	HIGH	HIGH	FALSE	HIGH	FALSE	FALSE	HIGH	LOW	FALSE	ZERO	NORMAL	LOW	LOW	NORMAL	FALSE	NORMAL	NORMAL	NORMAL	FALSE	NORMAL	NORMAL	LOW	ZERO	ZERO	HIGH	HIGH	HIGH	HIGH	HIGH
FALSE	HIGH	HIGH	TRUE	HIGH	FALSE	LOW	FALSE	HIGH	HIGH	FALSE	HIGH	FALSE	FALSE	HIGH	LOW	FALSE	ZERO	NORMAL	LOW	LOW	NORMAL	FALSE	NORMAL	NORMAL	HIGH	FALSE	NORMAL	NORMAL	LOW	ZERO	ZERO	NORMAL	HIGH	HIGH	LOW	NORMAL
FALSE	NORMAL	NORMAL	FALSE	NORMAL	FALSE	HIGH	FALSE	HIGH	HIGH	FALSE	HIGH	FALSE	FALSE	LOW	NORMAL	FALSE	ZERO	NORMAL	LOW	LOW	NORMAL	FALSE	HIGH	ONESIDED	HIGH	FALSE	NORMAL	NORMAL	LOW	LOW	LOW	HIGH	HIGH	HIGH	HIGH	LOW
FALSE	HIGH	HIGH	TRUE	HIGH	FALSE	LOW	FALSE	HIGH	LOW	FALSE	HIGH	FALSE	FALSE	HIGH	LOW	FALSE	ZERO	NORMAL	LOW	LOW	HIGH	FALSE	NORMAL	NORMAL	LOW	FALSE	NORMAL	NORMAL	LOW	ZERO	ZERO	HIGH	HIGH	HIGH	LOW	NORMAL
FALSE	NORMAL	NORMAL	FALSE	NORMAL	FALSE	NORMAL	FALSE	HIGH	NORMAL	FALSE	HIGH	FALSE	FALSE	NORMAL	LOW	FALSE	HIGH	NORMAL	HIGH	HIGH	NORMAL	FALSE	NORMAL	NORMAL	HIGH	TRUE	NORMAL	NORMAL	ZERO	LOW	HIGH	LOW	HIGH	HIGH	HIGH	HIGH
FALSE	NORMAL	NORMAL	FALSE	NORMAL	FALSE	NORMAL	FALSE	HIGH	HIGH	FALSE	HIGH	FALSE	FALSE	NORMAL	LOW	FALSE	ZERO	NORMAL	LOW	LOW	HIGH	FALSE	HIGH	NORMAL	HIGH	FALSE	NORMAL	NORMAL	LOW	ZERO	ZERO	HIGH	HIGH	HIGH	HIGH	HIGH
FALSE	NORMAL	NORMAL	FALSE	NORMAL	FALSE	NORMAL	FALSE	HIGH	HIGH	FALSE	HIGH	FALSE	FALSE	LOW	LOW	FALSE	ZERO	NORMAL	LOW	LOW	NORMAL	FALSE	NORMAL	NORMAL	NORMAL	FALSE	NORMAL	NORMAL	LOW	ZERO	ZERO	HIGH	HIGH	HIGH	HIGH	LOW
FALSE	LOW	NORMAL	FALSE	NORMAL	FALSE	NORMAL	TRUE	NORMAL	HIGH	FALSE	HIGH	FALSE	FALSE	LOW	LOW	FALSE	ZERO	NORMAL	LOW	LOW	LOW	FALSE	NORMAL	NORMAL	HIGH	FALSE	NORMAL	NORMAL	LOW	ZERO	ZERO	HIGH	HIGH	HIGH	HIGH	LOW
FALSE	NORMAL	LOW	FALSE	NORMAL	FALSE	NORMAL	FALSE	HIGH	HIGH	FALSE	HIGH	FALSE	FALSE	HIGH	LOW	TRUE	ZERO	NORMAL	LOW	LOW	NORMAL	FALSE	NORMAL	NORMAL	HIGH	FALSE	NORMAL	NORMAL	LOW	ZERO	ZERO	HIGH	HIGH	HIGH	HIGH	HIGH
FALSE	NORMAL	NORMAL	FALSE	NORMAL	FALSE	NORMAL	FALSE	HIGH	HIGH	FALSE	HIGH	FALSE	FALSE	NORMAL	LOW	FALSE	ZERO	NORMAL	LOW	LOW	NORMAL	FALSE	NORMAL	NORMAL	LOW	FALSE	NORMAL	NORMAL	LOW	ZERO	ZERO	HIGH	HIGH	HIGH	HIGH	NORMAL
FALSE	NORMAL	NORMAL	FALSE	NORMAL	FALSE	NORMAL	FALSE	HIGH	HIGH	FALSE	HIGH	FALSE	FALSE	NORMAL	LOW	FALSE	HIGH	NORMAL	HIGH	HIGH	NORMAL	FALSE	NORMAL	NORMAL	HIGH	FALSE	NORMAL	ZERO	ZERO	LOW	HIGH	LOW	HIGH	HIGH	HIGH	HIGH
FALSE	NORMAL	NORMAL	FALSE	NORMAL	FALSE	NORMAL	FALSE	HIGH	NORMAL	TRUE	NORMAL	FALSE	FALSE	NORMAL	LOW	FALSE	ZERO	NORMAL	LOW	LOW	NORMAL	FALSE	NORMAL	NORMAL	HIGH	FALSE	NORMAL	NORMAL	LOW	ZERO	ZERO	HIGH	HIGH	HIGH	HIGH	LOW
FALSE	NORMAL	HIGH	TRUE	HIGH	FALSE	LOW	FALSE	LOW	LOW	TRUE	HIGH	FALSE	FALSE	HIGH	LOW	FALSE	ZERO	NORMAL	LOW	LOW	NORMAL	FALSE	NORMAL	NORMAL	HIGH	TRUE	NORMAL	NORMAL	ZERO	ZERO	ZERO	HIGH	NORMAL	NORMAL	LOW	NORMAL
FALSE	NORMAL	NORMAL	FALSE	NORMAL	FALSE	NORMAL	FALSE	LOW	LOW	FALSE	LOW	FALSE	FALSE	HIGH	LOW	FALSE	ZERO	NORMAL	LOW	LOW	NORMAL	FALSE	NORMAL	NORMAL	LOW	FALSE	NORMAL	NORMAL	LOW	ZERO	ZERO	HIGH	HIGH	NORMAL	LOW	NORMAL
FALSE	LOW	LOW	FALSE	LOW	FALSE	NORMAL	FALSE	HIGH	HIGH	FALSE	HIGH	FALSE	FALSE	HIGH	NORMAL	FALSE	HIGH	NORMAL	LOW	LOW	HIGH	TRUE	HIGH	NORMAL	LOW	FALSE	HIGH	HIGH	HIGH	LOW	LOW	HIGH	HIGH	HIGH	HIGH	HIGH
FALSE	LOW	LOW	FALSE	LOW	FALSE	NORMAL	FALSE	HIGH	NORMAL	TRUE	NORMAL	FALSE	FALSE	NORMAL	LOW	FALSE	ZERO	NORMAL	LOW	LOW	NORMAL	FALSE	NORMAL	ESOPHAGEAL	HIGH	FALSE	NORMAL	NORMAL	LOW	LOW	ZERO	HIGH	HIGH	HIGH	HIGH	HIGH
FALSE	NORMAL	NORMAL	FALSE	NORMAL	FALSE	NORMAL	FALSE	HIGH	HIGH	FALSE	HIGH	FALSE	FALSE	HIGH	HIGH	FALSE	ZERO	NORMAL	LOW	LOW	HIGH	FALSE	NORMAL	NORMAL	NORMAL	FALSE	NORMAL	NORMAL	LOW	ZERO	ZERO	HIGH	HIGH	HIGH	HIGH	HIGH
FALSE	NORMAL	NORMAL	FALSE	NORMAL	FALSE	NORMAL	FALSE	HIGH	HIGH	FALSE	LOW	FALSE	FALSE	HIGH	HIGH	TRUE	ZERO	NORMAL	LOW	LOW	NORMAL	FALSE	NORMAL	NORMAL	HIGH	FALSE	NORMAL	NORMAL	LOW	ZERO	ZERO	HIGH	HIGH	HIGH	HIGH	HIGH
FALSE	NORMAL	NORMAL	FALSE	NORMAL	FALSE	NORMAL	FALSE	HIGH	NORMAL	TRUE	NORMAL	FALSE	FALSE	NORMAL	LOW	FALSE	ZERO	NORMAL	LOW	LOW	NORMAL	FALSE	NORMAL	NORMAL	HIGH	FALSE	NORMAL	NORMAL	LOW	ZERO	ZERO	HIGH	HIGH	HIGH	HIGH	HIGH
FALSE	NORMAL	LOW	FALSE	NORMAL	FALSE	HIGH	FALSE	HIGH	HIGH	FALSE	HIGH	FALSE	FALSE	LOW	LOW	FALSE	ZERO	NORMAL	LOW	LOW	NORMAL	FALSE	NORMAL	NORMAL	LOW	FALSE	NORMAL	NORMAL	LOW	ZERO	ZERO	HIGH	HIGH	HIGH	HIGH	LOW
FALSE	HIGH	HIGH	FALSE	HIGH	FALSE	NORMAL	FALSE	HIGH	HIGH	FALSE	HIGH	FALSE	FALSE	NORMAL	ZERO	FALSE	ZERO	NORMAL	LOW	LOW	HIGH	FALSE	NORMAL	NORMAL	LOW	FALSE	NORMAL	NORMAL	LOW	ZERO	ZERO	HIGH	HIGH	HIGH	HIGH	HIGH
FALSE	NORMAL	NORMAL	FALSE	NORMAL	FALSE	NORMAL	FALSE	HIGH	HIGH	FALSE	HIGH	FALSE	FALSE	NORMAL	LOW	FALSE	HIGH	NORMAL	HIGH	HIGH	NORMAL	FALSE	NORMAL	NORMAL	LOW	FALSE	HIGH	HIGH	HIGH	LOW	HIGH	LOW	HIGH	HIGH	HIGH	HIGH
FALSE	HIGH	HIGH	TRUE	HIGH	FALSE	NORMAL	FALSE	HIGH	HIGH	FALSE	HIGH	FALSE	FALSE	NORMAL	LOW	FALSE	HIGH	NORMAL	LOW	LOW	NORMAL	FALSE	NORMAL	NORMAL	HIGH	TRUE	NORMAL	NORMAL	ZERO	ZERO	ZERO	HIGH	HIGH	HIGH	HIGH	HIGH
FALSE	NORMAL	NORMAL	FALSE	NORMAL	FALSE	NORMAL	FALSE	HIGH	HIGH	FALSE	HIGH	FALSE	FALSE	NORMAL	LOW	FALSE	ZERO	NORMAL	LOW	LOW	NORMAL	FALSE	NORMAL	NORMAL	LOW	FALSE	NORMAL	NORMAL	LOW	ZERO	ZERO	HIGH	HIGH	HIGH	HIGH	NORMAL
FALSE	HIGH	HIGH	TRUE	HIGH	FALSE	LOW	FALSE	HIGH	HIGH	FALSE	HIGH	FALSE	FALSE	LOW	LOW	FALSE	ZERO	NORMAL	LOW	LOW	NORMAL	FALSE	NORMAL	NORMAL	HIGH	TRUE	NORMAL	NORMAL	ZERO	ZERO	NORMAL	NORMAL	HIGH	HIGH	LOW	LOW
FALSE	HIGH	HIGH	TRUE	HIGH	FALSE	NORMAL	FALSE	HIGH	HIGH	FALSE	HIGH	FALSE	FALSE	NORMAL	LOW	FALSE	NORMAL	NORMAL	LOW	LOW	NORMAL	FALSE	NORMAL	NORMAL	HIGH	TRUE	NORMAL	NORMAL	ZERO	ZERO	ZERO	HIGH	HIGH	HIGH	HIGH	HIGH
FALSE	NORMAL	NORMAL	FALSE	NORMAL	FALSE	NORMAL	FALSE	HIGH	NORMAL	TRUE	NORMAL	FALSE	FALSE	NORMAL	LOW	FALSE	ZERO	NORMAL	LOW	LOW	HIGH	FALSE	NORMAL	NORMAL	HIGH	FALSE	NORMAL	NORMAL	LOW	ZERO	ZERO	HIGH	HIGH	HIGH	HIGH	NORMAL
FALSE	NORMAL	NORMAL	FALSE	NORMAL	FALSE	NORMAL	FALSE	HIGH	HIGH	FALSE	HIGH	FALSE	FALSE	LOW	HIGH	FALSE	LOW	NORMAL	LOW	LOW	NORMAL	FALSE	NORMAL	NORMAL	HIGH	FALSE	NORMAL	NORMAL	NORMAL	HIGH	LOW	HIGH	HIGH	HIGH	HIGH	LOW
FALSE	NORMAL	NORMAL	TRUE	HIGH	FALSE	LOW	FALSE	LOW	LOW	FALSE	LOW	TRUE	FALSE	HIGH	LOW	FALSE	ZERO	NORMAL	LOW	LOW	NORMAL	FALSE	NORMAL	NORMAL	HIGH	FALSE	NORMAL	NORMAL	LOW	ZERO	ZERO	HIGH	NORMAL	NORMAL	LOW	NORMAL
FALSE	NORMAL	NORMAL	TRUE	NORMAL	FALSE	LOW	FALSE	HIGH	HIGH	FALSE	HIGH	FALSE	FALSE	NORMAL	LOW	FALSE	ZERO	NORMAL	LOW	LOW	NORMAL	FALSE	HIGH	NORMAL	HIGH	FALSE	NORMAL	NORMAL	LOW	ZERO	ZERO	HIGH	HIGH	HIGH	LOW	LOW
FALSE	NORMAL	NORMAL	FALSE	NORMAL	FALSE	NORMAL	FALSE	HIGH	HIGH	FALSE	HIGH	FALSE	TRUE	LOW	NORMAL	FALSE	ZERO	NORMAL	LOW	LOW	NORMAL	FALSE	HIGH	ONESIDED	HIGH	FALSE	NORMAL	NORMAL	LOW	LOW	LOW	HIGH	HIGH	HIGH	HIGH	LOW
FALSE	NORMAL	HIGH	TRUE	HIGH	FALSE	NORMAL	FALSE	HIGH	HIGH	FALSE	HIGH	FALSE	FALSE	HIGH	LOW	FALSE	ZERO	LOW	LOW	LOW	NORMAL	FALSE	NORMAL	NORMAL	HIGH	FALSE	NORMAL	NORMAL	LOW	ZERO	ZERO	HIGH	HIGH	HIGH	HIGH	HIGH
FALSE	NORMAL	NORMAL	TRUE	NORMAL	FALSE	NORMAL	FALSE	HIGH	HIGH	FALSE	HIGH	FALSE	FALSE	NORMAL	LOW	FALSE	ZERO	NORMAL	LOW	LOW	NORMAL	FALSE	NORMAL	NORMAL	HIGH	FALSE	NORMAL	NORMAL	LOW	ZERO	ZERO	HIGH	HIGH	HIGH	HIGH	HIGH
FALSE	HIGH	HIGH	TRUE	HIGH	FALSE	NORMAL	FALSE	HIGH	HIGH	FALSE	HIGH	FALSE	FALSE	NORMAL	LOW	FALSE	ZERO	NORMAL	LOW	LOW	NORMAL	FALSE	NORMAL	NORMAL	NORMAL	FALSE	NORMAL	NORMAL	LOW	ZERO	ZERO	HIGH	HIGH	HIGH	HIGH	HIGH
FALSE	NORMAL	HIGH	TRUE	HIGH	FALSE	NORMAL	FALSE	HIGH	HIGH	FALSE	HIGH	FALSE	FALSE	HIGH	NORMAL	FALSE	ZERO	NORMAL	LOW	LOW	NORMAL	FALSE	HIGH	ONESIDED	HIGH	FALSE	NORMAL	NORMAL	LOW	LOW	LOW	HIGH	HIGH	HIGH	HIGH	HIGH
FALSE	NORMAL	HIGH	TRUE	HIGH	FALSE	LOW	FALSE	HIGH	HIGH	FALSE	HIGH	FALSE	FALSE	NORMAL	LOW	FALSE	ZERO	NORMAL	LOW	LOW	NORMAL	FALSE	NORMAL	NORMAL	HIGH	FALSE	NORMAL	NORMAL	LOW	ZERO	ZERO	HIGH	HIGH	HIGH	NORMAL	NORMAL
FALSE	NORMAL	NORMAL	FALSE	NORMAL	FALSE	NORMAL	FALSE	HIGH	HIGH	FALSE	HIGH	FALSE	TRUE	LOW	ZERO	FALSE	NORMAL	NORMAL	HIGH	LOW	NORMAL	FALSE	HIGH	ONESIDED	LOW	FALSE	LOW	LOW	ZERO	ZERO	HIGH	LOW	HIGH	HIGH	HIGH	LOW
TRUE	LOW	LOW	TRUE	LOW	TRUE	LOW	FALSE	HIGH	HIGH	FALSE	HIGH	FALSE	FALSE	NORMAL	ZERO	FALSE	HIGH	NORMAL	HIGH	HIGH	NORMAL	FALSE	NORMAL	NORMAL	LOW	FALSE	NORMAL	LOW	ZERO	LOW	HIGH	NORMAL	HIGH	HIGH	LOW	LOW
FALSE	NORMAL	NORMAL	FALSE	NORMAL	FALSE	NORMAL	FALSE	HIGH	LOW	FALSE	LOW	FALSE	FALSE	LOW	LOW	FALSE	ZERO	NORMAL	LOW	LOW	NORMAL	FALSE	NORMAL	NORMAL	NORMAL	FALSE	NORMAL	NORMAL	LOW	ZERO	ZERO	HIGH	HIGH	NORMAL	NORMAL	LOW
FALSE	LOW	LOW	FALSE	LOW	FALSE	NORMAL	FALSE	HIGH	NORMAL	TRUE	LOW	FALSE	FALSE	NORMAL	LOW	FALSE	ZERO	NORMAL	LOW	LOW	NORMAL	FALSE	NORMAL	NORMAL	LOW	FALSE	NORMAL	NORMAL	LOW	ZERO	ZERO	HIGH	HIGH	HIGH	HIGH	HIGH
FALSE	NORMAL	HIGH	TRUE	HIGH	FALSE	NORMAL	FALSE	LOW	LOW	FALSE	LOW	FALSE	FALSE	NORMAL	NORMAL	FALSE	LOW	NORMAL	LOW	LOW	NORMAL	FALSE	NORMAL	NORMAL	LOW	FALSE	NORMAL	NORMAL	HIGH	NORMAL	NORMAL	NORMAL	HIGH	NORMAL	NORMAL	NORMAL
FALSE	HIGH	LOW	FALSE	NORMAL	FALSE	NORMAL	FALSE	HIGH	HIGH	FALSE	HIGH	FALSE	FALSE	NORMAL	LOW	FALSE	ZERO	NORMAL	LOW	LOW	NORMAL	FALSE	NORMAL	NORMAL	NORMAL	FALSE	NORMAL	NORMAL	LOW	ZERO	ZERO	HIGH	HIGH	HIGH	HIGH	HIGH
FALSE	HIGH	HIGH	TRUE	HIGH	FALSE	LOW	FALSE	HIGH	HIGH	FALSE	HIGH	FALSE	FALSE	NORMAL	LOW	FALSE	ZERO	NORMAL	LOW	LOW	NORMAL	FALSE	NORMAL	NORMAL	LOW	FALSE	NORMAL	NORMAL	LOW	ZERO	ZERO	HIGH	HIGH	HIGH	LOW	LOW
FALSE	NORMAL	NORMAL	FALSE	NORMAL	FALSE	NORMAL	FALSE	HIGH	HIGH	FALSE	HIGH	TRUE	FALSE	NORMAL	LOW	FALSE	ZERO	LOW	LOW	LOW	NORMAL	FALSE	NORMAL	NORMAL	NORMAL	FALSE	NORMAL	NORMAL	LOW	ZERO	ZERO	HIGH	HIGH	HIGH	HIGH	HIGH
FALSE	NORMAL	NORMAL	FALSE	NORMAL	FALSE	NORMAL	FALSE	HIGH	HIGH	FALSE	HIGH	FALSE	FALSE	NORMAL	LOW	FALSE	ZERO	NORMAL	LOW	LOW	NORMAL	FALSE	NORMAL	NORMAL	HIGH	FALSE	NORMAL	NORMAL	LOW	ZERO	ZERO	HIGH	HIGH	HIGH	NORMAL	NORMAL
FALSE	NORMAL	NORMAL	FALSE	NORMAL	FALSE	NORMAL	FALSE	HIGH	HIGH	FALSE	HIGH	FALSE	FALSE	NORMAL	LOW	FALSE	ZERO	NORMAL	LOW	LOW	NORMAL	FALSE	NORMAL	NORMAL	NORMAL	FALSE	NORMAL	NORMAL	LOW	ZERO	ZERO	HIGH	HIGH	HIGH	HIGH	HIGH
FALSE	NORMAL	NORMAL	FALSE	NORMAL	FALSE	NORMAL	FALSE	HIGH	HIGH	FALSE	HIGH	FALSE	FALSE	NORMAL	LOW	FALSE	ZERO	NORMAL	LOW	LOW	HIGH	TRUE	NORMAL	NORMAL	NORMAL	FALSE	NORMAL	NORMAL	LOW	ZERO	ZERO	HIGH	HIGH	HIGH	NORMAL	NORMAL
FALSE	NORMAL	NORMAL	FALSE	NORMAL	FALSE	NORMAL	FALSE	NORMAL	HIGH	FALSE	LOW	FALSE	FALSE	HIGH	LOW	FALSE	HIGH	NORMAL	HIGH	HIGH	NORMAL	FALSE	NORMAL	NORMAL	HIGH	FALSE	LOW	LOW	ZERO	LOW	HIGH	LOW	NORMAL	LOW	LOW	NORMAL
FALSE	NORMAL	NORMAL	FALSE	NORMAL	FALSE	HIGH	FALSE	HIGH	HIGH	FALSE	HIGH	FALSE	FALSE	HIGH	HIGH	FALSE	LOW	NORMAL	LOW	LOW	NORMAL	FALSE	NORMAL	NORMAL	HIGH	TRUE	HIGH	HIGH	NORMAL	HIGH	LOW	HIGH	HIGH	HIGH	HIGH	HIGH
FALSE	NORMAL	NORMAL	FALSE	NORMAL	FALSE	NORMAL	FALSE	HIGH	HIGH	FALSE	HIGH	FALSE	FALSE	HIGH	LOW	FALSE	ZERO	NORMAL	NORMAL	NORMAL	NORMAL	FALSE	NORMAL	NORMAL	HIGH	FALSE	NORMAL	NORMAL	LOW	ZERO	ZERO	HIGH	HIGH	HIGH	HIGH	HIGH
FALSE	NORMAL	NORMAL	FALSE	NORMAL	FALSE	NORMAL	FALSE	HIGH	HIGH	FALSE	HIGH	FALSE	FALSE	HIGH	LOW	FALSE	ZERO	NORMAL	LOW	LOW	LOW	FALSE	NORMAL	NORMAL	LOW	FALSE	NORMAL	NORMAL	LOW	ZERO	ZERO	HIGH	HIGH	HIGH	HIGH	HIGH
FALSE	NORMAL	NORMAL	FALSE	NORMAL	FALSE	NORMAL	FALSE	HIGH	HIGH	FALSE	HIGH	FALSE	FALSE	NORMAL	LOW	FALSE	HIGH	NORMAL	HIGH	HIGH	NORMAL	FALSE	NORMAL	NORMAL	LOW	FALSE	HIGH	HIGH	HIGH	LOW	HIGH	LOW	HIGH	HIGH	HIGH	NORMAL
FALSE	NORMAL	NORMAL	FALSE	NORMAL	FALSE	NORMAL	FALSE	HIGH	HIGH	FALSE	HIGH	FALSE	FALSE	NORMAL	LOW	FALSE	ZERO	NORMAL	LOW	LOW	NORMAL	FALSE	NORMAL	NORMAL	NORMAL	FALSE	NORMAL	NORMAL	LOW	ZERO	ZERO	HIGH	HIGH	HIGH	HIGH	HIGH
FALSE	LOW	LOW	FALSE	LOW	FALSE	NORMAL	FALSE	HIGH	NORMAL	TRUE	NORMAL	FALSE	FALSE	LOW	LOW	FALSE	ZERO	NORMAL	LOW	LOW	NORMAL	FALSE	NORMAL	NORMAL	HIGH	FALSE	NORMAL	NORMAL	LOW	ZERO	ZERO	HIGH	HIGH	HIGH	HIGH	LOW
FALSE	NORMAL	NORMAL	FALSE	NORMAL	FALSE	NORMAL	TRUE	NORMAL	HIGH	FALSE	HIGH	FALSE	FALSE	LOW	LOW	FALSE	HIGH	NORMAL	HIGH	HIGH	NORMAL	FALSE	NORMAL	NORMAL	HIGH	TRUE	NORMAL	NORMAL	ZERO	LOW	HIGH	LOW	HIGH	HIGH	HIGH	LOW
FALSE	NORMAL	NORMAL	FALSE	NORMAL	FALSE	NORMAL	TRUE	NORMAL	HIGH	FALSE	HIGH	FALSE	FALSE	HIGH	LOW	FALSE	ZERO	NORMAL	LOW	LOW	NORMAL	FALSE	NORMAL	NORMAL	LOW	FALSE	NORMAL	NORMAL	LOW	ZERO	ZERO	HIGH	HIGH	HIGH	HIGH	HIGH
FALSE	NORMAL	NORMAL	FALSE	NORMAL	FALSE	NORMAL	TRUE	NORMAL	HIGH	FALSE	HIGH	FALSE	FALSE	LOW	LOW	FALSE	ZERO	NORMAL	LOW	LOW	NORMAL	FALSE	NORMAL	NORMAL	HIGH	TRUE	NORMAL	ZERO	ZERO	ZERO	ZERO	NORMAL	HIGH	HIGH	NORMAL	LOW
FALSE	NORMAL	NORMAL	FALSE	NORMAL	FALSE	HIGH	FALSE	HIGH	HIGH	FALSE	HIGH	FALSE	FALSE	LOW	LOW	FALSE	ZERO	NORMAL	LOW	LOW	NORMAL	FALSE	NORMAL	NORMAL	LOW	FALSE	NORMAL	NORMAL	LOW	ZERO	ZERO	HIGH	HIGH	HIGH	HIGH	LOW
FALSE	NORMAL	NORMAL	FALSE	NORMAL	FALSE	LOW	FALSE	HIGH	HIGH	FALSE	HIGH	FALSE	FALSE	NORMAL	NORMAL	FALSE	HIGH	NORMAL	HIGH	LOW	NORMAL	FALSE	HIGH	NORMAL	LOW	FALSE	HIGH	HIGH	HIGH	LOW	HIGH	LOW	HIGH	HIGH	LOW	LOW
FALSE	NORMAL	NORMAL	FALSE	NORMAL	FALSE	NORMAL	FALSE	LOW	LOW	FALSE	LOW	FALSE	FALSE	HIGH	LOW	TRUE	ZERO	NORMAL	LOW	LOW	NORMAL	FALSE	NORMAL	NORMAL	NORMAL	FALSE	NORMAL	NORMAL	LOW	ZERO	ZERO	HIGH	NORMAL	NORMAL	NORMAL	HIGH
FALSE	NORMAL	NORMAL	FALSE	NORMAL	FALSE	NORMAL	FALSE	HIGH	HIGH	FALSE	HIGH	FALSE	FALSE	LOW	LOW	FALSE	ZERO	NORMAL	LOW	LOW	NORMAL	FALSE	NORMAL	NORMAL	HIGH	FALSE	NORMAL	NORMAL	LOW	ZERO	ZERO	HIGH	HIGH	HIGH	HIGH	LOW
FALSE	NORMAL	NORMAL	FALSE	NORMAL	FALSE	NORMAL	FALSE	HIGH	HIGH	FALSE	HIGH	TRUE	FALSE	LOW	LOW	FALSE	HIGH	LOW	NORMAL	NORMAL	NORMAL	FALSE	NORMAL	NORMAL	LOW	FALSE	HIGH	HIGH	HIGH	LOW	HIGH	LOW	HIGH	HIGH	HIGH	NORMAL
TRUE	LOW	LOW	FALSE	LOW	TRUE	LOW	FALSE	HIGH	HIGH	FALSE	HIGH	FALSE	FALSE	NORMAL	LOW	FALSE	NORMAL	NORMAL	LOW	LOW	NORMAL	FALSE	HIGH	ONESIDED	LOW	FALSE	NORMAL	ZERO	ZERO	ZERO	NORMAL	NORMAL	HIGH	HIGH	LOW	HIGH
FALSE	NORMAL	NORMAL	FALSE	NORMAL	FALSE	NORMAL	FALSE	HIGH	HIGH	FALSE	HIGH	FALSE	FALSE	LOW	LOW	FALSE	ZERO	NORMAL	LOW	LOW	NORMAL	FALSE	NORMAL	NORMAL	HIGH	TRUE	NORMAL	ZERO	ZERO	ZERO	ZERO	NORMAL	HIGH	HIGH	HIGH	LOW
FALSE	NORMAL	HIGH	TRUE	HIGH	FALSE	LOW	FALSE	LOW	LOW	FALSE	LOW	TRUE	FALSE	NORMAL	LOW	FALSE	HIGH	NORMAL	HIGH	HIGH	LOW	FALSE	NORMAL	NORMAL	HIGH	TRUE	NORMAL	NORMAL	ZERO	LOW	HIGH	LOW	HIGH	NORMAL	LOW	LOW
FALSE	NORMAL	NORMAL	FALSE	NORMAL	FALSE	NORMAL	FALSE	HIGH	HIGH	FALSE	HIGH	FALSE	FALSE	HIGH	LOW	FALSE	ZERO	NORMAL	LOW	LOW	NORMAL	FALSE	NORMAL	NORMAL	LOW	FALSE	NORMAL	NORMAL	LOW	ZERO	ZERO	HIGH	HIGH	HIGH	HIGH	HIGH
FALSE	HIGH	HIGH	TRUE	HIGH	FALSE	LOW	FALSE	LOW	LOW	FALSE	LOW	FALSE	FALSE	HIGH	NORMAL	FALSE	NORMAL	NORMAL	LOW	LOW	NORMAL	FALSE	HIGH	ONESIDED	HIGH	FALSE	NORMAL	NORMAL	LOW	LOW	LOW	HIGH	NORMAL	NORMAL	LOW	HIGH
FALSE	NORMAL	NORMAL	FALSE	NORMAL	FALSE	NORMAL	FALSE	HIGH	HIGH	FALSE	HIGH	FALSE	FALSE	NORMAL	LOW	FALSE	NORMAL	NORMAL	LOW	LOW	NORMAL	FALSE	HIGH	ONESIDED	HIGH	FALSE	NORMAL	NORMAL	LOW	ZERO	NORMAL	NORMAL	HIGH	HIGH	HIGH	HIGH
FALSE	NORMAL	NORMAL	FALSE	NORMAL	FALSE	NORMAL	FALSE	HIGH	HIGH	FALSE	HIGH	FALSE	FALSE	LOW	LOW	FALSE	ZERO	NORMAL	LOW	LOW	NORMAL	FALSE	NORMAL	NORMAL	LOW	FALSE	NORMAL	NORMAL	LOW	ZERO	ZERO	HIGH	HIGH	HIGH	HIGH	LOW
FALSE	NORMAL	HIGH	TRUE	HIGH	FALSE	LOW	FALSE	HIGH	HIGH	FALSE	HIGH	FALSE	FALSE	LOW	ZERO	FALSE	ZERO	NORMAL	HIGH	HIGH	NORMAL	FALSE	NORMAL	NORMAL	HIGH	FALSE	NORMAL	NORMAL	LOW	ZERO	HIGH	LOW	HIGH	HIGH	LOW	LOW
FALSE	NORMAL	NORMAL	FALSE	NORMAL	FALSE	NORMAL	TRUE	NORMAL	HIGH	FALSE	HIGH	FALSE	FALSE	HIGH	LOW	FALSE	ZERO	NORMAL	LOW	LOW	NORMAL	FALSE	NORMAL	NORMAL	HIGH	FALSE	NORMAL	NORMAL	ZERO	ZERO	ZERO	HIGH	HIGH	HIGH	HIGH	HIGH
FALSE	NORMAL	NORMAL	FALSE	NORMAL	FALSE	NORMAL	FALSE	HIGH	HIGH	FALSE	HIGH	FALSE	FALSE	NORMAL	ZERO	FALSE	HIGH	NORMAL	HIGH	HIGH	NORMAL	FALSE	NORMAL	NORMAL	HIGH	FALSE	LOW	ZERO	ZERO	LOW	HIGH	NORMAL	HIGH	HIGH	HIGH	HIGH
FALSE	LOW	LOW	FALSE	LOW	FALSE	NORMAL	FALSE	HIGH	HIGH	FALSE	HIGH	FALSE	FALSE	NORMAL	LOW	FALSE	ZERO	NORMAL	LOW	LOW	NORMAL	FALSE	NORMAL	NORMAL	NORMAL	FALSE	NORMAL	NORMAL	LOW	ZERO	ZERO	HIGH	HIGH	HIGH	HIGH	HIGH
FALSE	NORMAL	NORMAL	FALSE	NORMAL	FALSE	NORMAL	FALSE	HIGH	HIGH	FALSE	HIGH	FALSE	FALSE	HIGH	LOW	FALSE	ZERO	LOW	LOW	LOW	NORMAL	FALSE	NORMAL	NORMAL	HIGH	FALSE	NORMAL	NORMAL	LOW	ZERO	ZERO	HIGH	HIGH	HIGH	HIGH	HIGH
FALSE	NORMAL	NORMAL	FALSE	NORMAL	FALSE	NORMAL	FALSE	HIGH	HIGH	FALSE	HIGH	TRUE	TRUE	LOW	LOW	FALSE	HIGH	NORMAL	HIGH	HIGH	NORMAL	FALSE	NORMAL	NORMAL	ZERO	FALSE	NORMAL	ZERO	ZERO	LOW	HIGH	LOW	HIGH	HIGH	HIGH	LOW
FALSE	NORMAL	NORMAL	FALSE	NORMAL	FALSE	NORMAL	FALSE	HIGH	HIGH	FALSE	HIGH	FALSE	FALSE	LOW	LOW	FALSE	ZERO	NORMAL	LOW	LOW	NORMAL	FALSE	NORMAL	NORMAL	NORMAL	FALSE	NORMAL	NORMAL	LOW	ZERO	ZERO	HIGH	HIGH	HIGH	HIGH	LOW
FALSE	NORMAL	NORMAL	FALSE	NORMAL	FALSE	NORMAL	FALSE	NORMAL	HIGH	FALSE	HIGH	FALSE	FALSE	LOW	LOW	FALSE	ZERO	NORMAL	LOW	LOW	NORMAL	FALSE	NORMAL	NORMAL	HIGH	FALSE	NORMAL	NORMAL	LOW	ZERO	ZERO	HIGH	HIGH	HIGH	HIGH	LOW
FALSE	LOW	LOW	FALSE	LOW	FALSE	NORMAL	FALSE	HIGH	HIGH	FALSE	HIGH	FALSE	FALSE	LOW	LOW	FALSE	ZERO	LOW	LOW	LOW	NORMAL	FALSE	NORMAL	NORMAL	HIGH	TRUE	NORMAL	NORMAL	ZERO	ZERO	ZERO	HIGH	HIGH	HIGH	HIGH	LOW
FALSE	NORMAL	NORMAL	FALSE	NORMAL	FALSE	NORMAL	FALSE	HIGH	HIGH	FALSE	NORMAL	FALSE	FALSE	HIGH	LOW	FALSE	ZERO	NORMAL	LOW	LOW	NORMAL	FALSE	NORMAL	NORMAL	LOW	FALSE	NORMAL	NORMAL	LOW	ZERO	ZERO	HIGH	HIGH	HIGH	HIGH	HIGH
FALSE	NORMAL	NORMAL	FALSE	NORMAL	FALSE	NORMAL	FALSE	HIGH	HIGH	FALSE	HIGH	FALSE	FALSE	LOW	LOW	FALSE	ZERO	NORMAL	LOW	LOW	NORMAL	FALSE	NORMAL	NORMAL	HIGH	FALSE	NORMAL	NORMAL	LOW	ZERO	ZERO	HIGH	HIGH	HIGH	HIGH	LOW
FALSE	NORMAL	LOW	FALSE	NORMAL	FALSE	NORMAL	FALSE	LOW	LOW	FALSE	LOW	FALSE	FALSE	LOW	LOW	FALSE	ZERO	NORMAL	LOW	LOW	NORMAL	FALSE	NORMAL	NORMAL	HIGH	FALSE	NORMAL	NORMAL	LOW	ZERO	ZERO	HIGH	HIGH	NORMAL	NORMAL	LOW
FALSE	NORMAL	NORMAL	FALSE	NORMAL	FALSE	NORMAL	FALSE	HIGH	HIGH	FALSE	HIGH	FALSE	FALSE	HIGH	LOW	FALSE	ZERO	NORMAL	LOW	LOW	NORMAL	FALSE	NORMAL	NORMAL	NORMAL	FALSE	NORMAL	NORMAL	LOW	ZERO	ZERO	HIGH	HIGH	HIGH	HIGH	HIGH
FALSE	NORMAL	NORMAL	FALSE	NORMAL	FALSE	NORMAL	FALSE	HIGH	HIGH	FALSE	HIGH	TRUE	FALSE	NORMAL	LOW	FALSE	HIGH	NORMAL	HIGH	HIGH	NORMAL	FALSE	NORMAL	NORMAL	HIGH	TRUE	NORMAL	NORMAL	ZERO	LOW	HIGH	LOW	HIGH	HIGH	HIGH	HIGH
FALSE	NORMAL	NORMAL	FALSE	NORMAL	FALSE	NORMAL	FALSE	HIGH	NORMAL	TRUE	NORMAL	FALSE	FALSE	LOW	LOW	FALSE	ZERO	LOW	LOW	NORMAL	NORMAL	FALSE	NORMAL	NORMAL	LOW	FALSE	NORMAL	NORMAL	LOW	ZERO	ZERO	HIGH	HIGH	HIGH	HIGH	LOW
FALSE	NORMAL	NORMAL	FALSE	NORMAL	FALSE	NORMAL	FALSE	HIGH	HIGH	FALSE	HIGH	FALSE	FALSE	HIGH	NORMAL	TRUE	ZERO	LOW	LOW	LOW	HIGH	TRUE	NORMAL	NORMAL	LOW	FALSE	HIGH	HIGH	HIGH	ZERO	ZERO	HIGH	HIGH	HIGH	HIGH	HIGH
FALSE	NORMAL	NORMAL	FALSE	NORMAL	FALSE	NORMAL	FALSE	HIGH	HIGH	FALSE	HIGH	FALSE	FALSE	LOW	LOW	FALSE	ZERO	NORMAL	LOW	LOW	NORMAL	FALSE	NORMAL	NORMAL	HIGH	FALSE	NORMAL	NORMAL	LOW	ZERO	ZERO	HIGH	HIGH	HIGH	HIGH	LOW
FALSE	NORMAL	HIGH	TRUE	HIGH	FALSE	LOW	FALSE	HIGH	NORMAL	TRUE	NORMAL	FALSE	FALSE	HIGH	HIGH	FALSE	LOW	NORMAL	LOW	LOW	NORMAL	FALSE	NORMAL	NORMAL	HIGH	FALSE	LOW	LOW	ZERO	HIGH	LOW	HIGH	HIGH	HIGH	LOW	LOW
FALSE	HIGH	HIGH	TRUE	HIGH	FALSE	LOW	FALSE	HIGH	HIGH	FALSE	HIGH	FALSE	FALSE	LOW	LOW	FALSE	ZERO	NORMAL	LOW	LOW	NORMAL	FALSE	NORMAL	NORMAL	NORMAL	FALSE	NORMAL	NORMAL	LOW	ZERO	ZERO	HIGH	HIGH	HIGH	NORMAL	LOW
FALSE	HIGH	HIGH	TRUE	HIGH	FALSE	HIGH	FALSE	HIGH	HIGH	FALSE	HIGH	FALSE	FALSE	HIGH	LOW	FALSE	ZERO	LOW	LOW	LOW	NORMAL	FALSE	NORMAL	NORMAL	HIGH	FALSE	NORMAL	NORMAL	LOW	ZERO	LOW	HIGH	HIGH	HIGH	HIGH	HIGH
FALSE	NORMAL	NORMAL	FALSE	NORMAL	FALSE	NORMAL	FALSE	HIGH	HIGH	FALSE	HIGH	FALSE	FALSE	LOW	LOW	FALSE	ZERO	NORMAL	LOW	LOW	NORMAL	FALSE	NORMAL	NORMAL	HIGH	FALSE	NORMAL	NORMAL	LOW	ZERO	ZERO	HIGH	HIGH	HIGH	HIGH	LOW
FALSE	NORMAL	NORMAL	FALSE	NORMAL	FALSE	NORMAL	FALSE	LOW	LOW	FALSE	LOW	FALSE	FALSE	LOW	LOW	FALSE	HIGH	NORMAL	HIGH	HIGH	NORMAL	FALSE	NORMAL	NORMAL	LOW	FALSE	HIGH	HIGH	HIGH	LOW	HIGH	LOW	HIGH	NORMAL	NORMAL	LOW
FALSE	NORMAL	HIGH	TRUE	HIGH	FALSE	NORMAL	FALSE	HIGH	HIGH	FALSE	HIGH	FALSE	FALSE	NORMAL	LOW	FALSE	HIGH	NORMAL	HIGH	HIGH	NORMAL	FALSE	NORMAL	NORMAL	HIGH	FALSE	NORMAL	NORMAL	ZERO	LOW	HIGH	LOW	HIGH	HIGH	HIGH	LOW
FALSE	NORMAL	NORMAL	FALSE	NORMAL	FALSE	LOW	FALSE	LOW	LOW	FALSE	LOW	FALSE	FALSE	HIGH	LOW	FALSE	HIGH	NORMAL	HIGH	HIGH	NORMAL	FALSE	NORMAL	NORMAL	HIGH	FALSE	NORMAL	ZERO	ZERO	LOW	HIGH	LOW	NORMAL	NORMAL	LOW	NORMAL
[truncated: 8,103 more rows]
